# Supplementary material for: The effects of the DNA Demethylating reagent, 5-azacytidine on SMCHD1 genomic localization
Source: BMC Genet. 2020 Jan 15;21:3. doi: 10.1186/s12863-020-0809-x (PMC6964063; doi:10.1186/s12863-020-0809-x)
Supplement: Supplementary file 3 — Additional file 3: Table S1. Genes associated with SMCHD1 genomic occupancy. [file 12863_2020_809_MOESM3_ESM.xlsx]

## Sheet: similar to both
LINC01351
USP17L15
USH2A
MIR8075
LINC00910
FANK1
SNAR-C3
MIR1324
USP17L17
PDE4DIP
LINC01596
MIR3648-1
REXO1L2P
TBC1D3C
LINC01410
MLLT10P1
SRGAP2-AS1
KIAA1324L
USP17L25
OR2A1
FRG1DP
MTRNR2L8
NBPF25P
MIR6723
PTGER4P2-CDK2AP2P2
FAM90A7P
MIR7641-2
FRG1JP
POTEH
PPIAL4G
GAGE7
USP17L18
BMS1P18
DUSP5P1
SNAR-A3
FLJ36000
GAGE2A
LOC101928626
PEG10
CYP4F24P
GPR35
ROCK1P1
GAGE2D
MIR4477B
CYP4F11
ANKRD30BL
USP17L22
USP17L6P
LINC00854
GAGE13
BLACE
MIR3687-1
FRG1BP
TCEB3CL
INTS4P2
DPY19L1P1
AQP7P1
MUC1
NBPF10
USP17L11
ANAPC1
DDX11L1
MIR4509-1
MIR4477A
GAGE10
SNAR-A2
ARHGAP39
GAGE12J
LOC102723376
DDX11L9
SHOX
FAM90A10P
WDHD1
FPR2
FCMR
RGS3
DDX11L16
BAGE4
LOC645166
GABRR1
MIR8089
FAM231B
LINC00965
HELZ2
LINC00476
LINC00960
TNFRSF6B
LINC00685
DBET
POTEH-AS1
USP40
DTNA
ANKRD20A4
GAGE2B
OPRL1
TMEM136
MIR3675
BTNL8
LINC01341
LINC00273
MUC3A
NBPF20
MIR4525
CNOT3
ZNF717
C8orf89
OR2T6
MIR513A2
OR51Q1
FRG1HP
LOC390705
DNAJC5B
LINC00961
LOC101060385
SLC35E4
FRG2
WDR35
C18orf61
SNAI3-AS1
COL23A1
KRTAP21-2
FAM99A
MAMDC2
NOC4L
LOC101927305
THEG
LOC100134317
SLBP
HBM
CCDC83
DRD5P2
FAM138D
FAM231C
PPIAL4D
SMA4
FRG1
ALG10
XXYLT1-AS1
MMP8
CRIPAK
BSG
EGFR
MS4A5
PLCXD1
CNBD2
YBEY
COL6A2
GOLGA6D
OR10A6
SLCO1B1
PCLO
AURKAIP1
OR11H2
LINC01262
MIR602
CNTNAP2
LOC729603
LOC101926935
MIR548F4
MIR663B
MAGI2-AS2
ZNF718
LOC285074
LINC01606
ACTR3BP5
HRNR
POTEM
MIR4283-2
ANKRD20A12P
LINC00623
ANKRD30BP2
PIRT
ZNF229
ART1
LINC01249
TAS2R40
ABR
PDCD5
PHRF1
LOC101929709
SLC6A19
RPL23AP87
NBPF15
MIR5692C1
LINC00689
ZNF285
DGCR6
MIR6077
SBNO2
2018-09-09
TMEM242
AMY2A
LOC100507642
BLOC1S6
FAM46D
MIR663AHG
THSD4-AS1
NBPF11
PSMA1
LILRA4
GXYLT1P3
FOXD4L4
MTPN
FAM182B
ARHGEF18
LOC653786
GGT8P
TBC1D16
OR10T2
CLPTM1L
IL9R
CCDC190
ENPP7P13
HEATR5A
INSM1
OR11H12
NOTCH2NL
LOC101060498
DPP7
HGH1
MIR634
TAS2R5
FAM157B
FOXD4L5
EPPK1
TCF24
FER1L6
LOC100288069
MIR490
MIR1299
IZUMO1R
TPK1
SP140L
FAM41C
RNU6-76P
TRIM48
LOC100287834
MIR8054
FRG2B
C6orf229
PER4
LOC101927356
PFN1P2
RNVU1-19
MED16
LOC105748977
SCIN
DOCK8
PSPC1
CACNA1C-IT3
BHMT
LINGO1
DNAL4
BRF1
CROCCP3
GLDC
LOC101926963
LOC102724511
EMBP1
ZNF138
LOC100506371
ADAP1
VPS13B
MIR4539
CACNA2D1
OR10J1
FAM157C
PDE11A
SORBS2
LOC102724094
C3orf67-AS1
NCOR1P1
NTPCR
PROP1
LOC102723769
ARSA
LINC00486
LINC01340
LOC100506388
DEFB115
DEFB109P1B
CLVS1
LPCAT1
DNAH14
PDGFRA
LOC101928979
RAB11FIP3
KCND2
KIF7
IL17REL
RABGAP1L
MIR4456
FAM157A
DTX2P1-UPK3BP1-PMS2P11
AMY1A
CLASP2
NKD2
NTM-AS1
CLDN14
MIR548F5
CBWD5
NDUFB4
MIR6763
ITGB1BP1
SNORD141A
RRN3P1
CTGF
NOTCH2
HFM1
MIR4744
GRK7
C7orf60
SERINC2
MUC2
NCAPG2
CEP89
IL17A
DCP1A
OR4F16
LOC102724874
MIR3186
ZNF733P
FAM150B
TJP1
MIR5089
ZDHHC13
MUC6
MIR2053
ZNF806
FAM182A
IRF4
FIBCD1
LOC645949
PDE3B
ANKRD18DP
LOC338797
GUSBP1
FAM228A
OR6Q1
MMEL1
LOC100129027
ALPP
PPP2R3B
NRK
GTF2IP20
LRRD1
PRIM2
PCCB
MIR548U
FCRL3
ZXDA
CBWD2
CMA1
EGFR-AS1
SYT4
OR9I1
LRRC27
NKX1-1
LOC654342
TP53TG3B
LOC101927237
DAB1
CCDC80
GPR39
F11-AS1
LINC01048
DENND1A
CHRM2
EIF3B
DKFZP434L187
CAPN11
LINC00399
UGT2B28
CAB39L
MIR664A
LIPI
LOC101929512
ZNF595
PRR15
LINC00152
LOC100288911
CCT8L2
NPBWR2
TTL
C1QTNF3-AMACR
PSMD14
HSD17B13
FLJ40288
LINC01370
CNOT4
ZNF177
DCUN1D4
ELMO1-AS1
FOXD4L6
CBLL1
LOC101928381
MALSU1
THAP4
IGFBP3
SDR16C6P
NREP-AS1
OTP
FOXD4L3
TTBK2
LINC01479
LOC401286
ACSS3
C12orf4
ACTN2
MIR4268
NTM
MAL2
SLC35D1
LOC641367
FSTL4
FRMD7
NAALADL2
IQSEC3
ATP9B
LOC442497
MIR7112
AFAP1-AS1
ACVR1C
CCDC71L
LOC101928516
ITIH6
MICAL3
LRRC9
LINC00403
POTEA
LOC101928858
CENPBD1P1
PRKAG2
ACTR3B
HPCAL1
TPTE
INSIG1
TEKT4P2
MUC5B
FAM129A
SLC6A2
SLC25A5
LINC01605
SH3GLB1
CBFA2T3
NID1
INPP5A
PCDH18
FAM72C
MIR5189
LINC00539
C20orf78
LOC283856
CADPS2
MBIP
MIR4735
MIR6074
SALL3
LDLRAP1
MIR5009
ANKRD36
MIR4433B
C5orf46
ANKRD20A1
OTOGL
FCGR2A
SESN3
LOC102723927
ADCY1
COLEC12
RPS6KA2-IT1
ZNF716
DUXAP10
LINC01248
PIWIL1
NPSR1
LOC101928306
PGBD2
ZBTB20
SEMA3D
CEP72
MIR8071-2
XLOC_007697
RIPK4
LINC00864
BAGE
AP2A2
UNCX
IDH3A
SYNPR-AS1
SKAP2
FKBP9P1
SLC22A2
CDK14
CAP1
CALN1
VIPR2
RNF32
NAF1
LINC00971
LOC154449
PRR25
MIR4428
MIR99AHG
KCNF1
LINC01320
MIR4307
YEATS2
FAM27B
MIR1471
SOX8
LVCAT5
HERC2P4
LINC01139
SLC6A10P
FAT1
SCML1
ANP32C
LHPP
LINC01168
ACTR3BP2
UBE2MP1
ZFP90
LOC349160
MIR4644
ENTHD1
TARP
KREMEN1
SPEF2
AGBL3
LOC103908605
ITGB3BP
LOC101928796
MID1
TCP10
HECW1
TBL1X
SH3YL1
PRKACB
KMT2C
RFWD2
LINC01060
DCDC1
MIR924
TPO
DOK6
FAM27E2
RNF213
MIR4251
NRARP
EIF2B5-AS1
RALA
CTC-436P18.1
MIR6774
PPP6R2
OR4C46
LINC01250
LOC100996447
PIGG
LOC644669
CHD1L
LOC101928775
PSMB1
ERC1
MIR4265
GGT3P
CHEK2P2
NEMP2
C10orf90
LMNB1
WDR60
LOC103191607
CCR1
CTDP1
ICA1
TTC34
DPY19L1
THSD7A
RAP1GDS1
CELF2-AS1
LINC01612
LOC101927637
TPPP
LOC101928855
LINC00999
SETMAR
ELK3
WDR45B
LINC01304
TMEM18
GATA6
LOC100128317
ADAR
ESRRG
IRX1
DGKB
ALCAM
NUPR1L
SCN9A
ROCK2
ZCWPW2
ARHGAP36
LOC389602
BCHE
AKAP9
SCFD1
LOC100506274
CD38
VPS53
LOC105375734
DYNC1I1
NDUFB2-AS1
MUC16
LOC100422212
RFC3
RBPJ
LOC100506585
OR4F21
LINC01608
LINC00571
LOC100505736
LOC650226
KCNA5
ABCB4
LOC389199
PABPC5
LRRN1
OR11H1
CCT6P3
RNASEH2B-AS1
HS3ST5
LINC00200
KIF26A
DDX12P
PQLC3
SLC7A14
FER
ZMAT4
KCNMB2-AS1
VGLL2
LRTM1
SLC2A10
B3GNTL1
C17orf51
GPR101
DANT2
LINC01470
MIR378D1
CYP26B1
TCERG1L-AS1
DFNA5
ADARB1
LOC441666
LINC01592
EFCAB5
EIF3IP1
TBX22
SNORA79
FZD1
DCTD
KCNS3
CCDC67
MIR1302-7
DPP10
NFATC1
LINC01523
MIR4704
VRK1
CTNNA3
UBE3A
PELO
LOC643623
LOC102724434
MIR4715
TRIM49B
POM121L12
CATSPERB
MIR595
LOC101927592
RNU4ATAC
DDX11-AS1
SNX13
LINC00644
CMAS
FMN2
LINC01111
MCF2L-AS1
BDH1
SAMD12
SULF1
SMARCC1
LOC101928270
FOXA1
FAAH2
GYPA
LINC01377
LINC00457
KCNK2
FOXL1
BUB3
LOC101929577
PRKX-AS1
MIR6880
ANKRD26P1
MIR548T
MYT1L
CWH43
SDK1
CSNK2A3
PCP4
COBL
LOC440704
LSM6
MIR4426
HHAT
SNORA70C
ZNF92
C14orf37
CNTNAP5
PXDN
LOC150935
ALG10B
FAM133B
BCL2
NXPH1
LINC01432
BRMS1L
MITF
ACTL7B
LOC728323
WSCD1
SLC24A3
LIPC
RIMBP2
PLEKHG4B
LOC102723828
ATP6V0E2-AS1
LOC101928137
BRINP3
LOC100507661
KLHL29
DHFR
YY1P2
SLC13A1
LOC401177
GABRG1
COL21A1
LINC01428
LOC340017
ADRA1D
BET1
LINC00879
LINC00494
LOC101929194
RGS7BP
LOC101927620
MIR4771-2
MIR205HG
LOC101927815
LRP12
CACNA1C-AS2
AP5M1
WDR72
C1QTNF7
BCAS3
LINGO2
CA10
LOC100506858
KCTD3
MCHR2-AS1
LINC01193
TBC1D32
ERCC6L2
ROCK1
KIF2B
LINC01163
PAXIP1-AS2
LINC01378
HMGB4
HAVCR1P1
PRKCA-AS1
MTRNR2L1
PROS1
SKP1P2
CNTNAP4
EMB
MIR4432HG
PRR20E
PHLPP1
LINC00364
CDK5R1
LOC101928322
TPBG
SNTG1
TRIO
LINC01346
ADCY2
RAB11FIP2
LINC00417
MIR3679
LOC101927378
NDUFA4
SMOC2
GABRG2
ARL4A
MIR3123
ATP6V1H
RNLS
DEPDC1
ESRG
TMEM47
LINC00448
LINC00998
C8orf87
OR4A47
FAM46A
FLJ26245
ZCCHC6
HCN1
C7orf33
HS3ST1
BMPER
LINC01492
KCTD12
LOC646813
LOC102606466
LOC101928476
SRRM4
CDCA2
SUGCT
MIR3667
EYA4
TSPAN12
LOC101928851
RFPL4B
C8orf4
RASEF
FAM135B
MIR4522
PPP2R3A
HTR1B
GRM7-AS3
CRLF2
BASP1P1
SNHG5
KCNC2
LOC101927151
NLGN1-AS1
SH3GL2
SMYD3
LOC102723709
IL1RAPL1
MTRNR2L9
LINC01085
SOX14
KIAA1715
LOC283177
AR
PVRL3-AS1
ATRNL1
LCORL
C9orf72
PABPC4L
SQRDL
GYPC
LINC00680-GUSBP4
C7orf66
LINC01478
NUDT12
LOC283585
DNAH5
LOC101927406
RAPGEF2
LOC340107
LINC00648
LOC644919
NOVA1
SPIN4
ROBO2
KC6
KCTD16
MIR4436A
STXBP6
MIR3672
LINC00293
TPI1P3
EPHA3

## Sheet: uniqe to control
KCCAT333
LINC01497
SLC8A1
MIR3654
MIR1183
SPRR2G
RNU6-2
XDH
CTSG
MIR199A2
SNX16
UGT8
C14orf177
MIR4461
OR2T2
VWDE
SNAR-A8
OR6K2
OR1C1
TAAR6
OR2A4
C1orf186
SNAR-C2
SNAR-A12
TDRD15
DEFA1B
PCDHA12
SNAR-B2
TRIM37
OR1D5
OR2F1
COL1A2
ZNF225
OR2A14
PPIAL4A
HMCN1
OR2AG2
VSTM2A-OT1
LOC101927661
ABCA5
LOC100272216
HPVC1
PLXNA4
OR2A7
POU6F2
FAM177B
LAMC1
ANKRD18B
WASL
HPGD
LIX1
MIR4300HG
PRLH
LGR6
DPY19L2P1
PPHLN1
RPS15AP10
MIR520G
CFAP36
CTSW
LOC100288162
FCGR1C
MIR215
LINC01138
CCDC144NL-AS1
SPRR2F
LOC101929572
DPY19L1P2
ALG9
POLR2J2
FGL2
WBSCR16
SCGB1C1
MACC1-AS1
SMG1P7
EFTUD1
APBB1
FAM90A2P
LOC105376331
DBNDD1
LOC102724555
SPRR2A
ZCCHC5
LINC01350
LOC100288778
DOCK4-AS1
LOC101926955
LINC01120
NXPE1
LINC01393
PDC
LINC01552
RGPD1
MTNR1B
AGAP7P
LOC101928168
LOC643770
GSTA2
GCGR
EPS15L1
LOC101928283
FLJ46284
GAGE1
LOC102723833
RNF43
SMG1P2
CCDC185
LOC440461
LINC00266-1
OR5F1
ASL
LCE3B
TES
C1QTNF8
FKBP14
LRRC59
CDKL4
OR4N2
AGXT
LOC441081
RPL23AP82
GRTP1-AS1
ABCA9-AS1
FAM153A
NBPF9
ZDHHC11
LOC105376360
SEC22B
LINC01215
MAN2B2
ANKRD20A5P
ANKRD20A2
FAM138F
PIN1P1
LOC102467217
GOLGA6L5P
ZNF847P
SYT14
TUBA8
TUBGCP5
ERN1
PAGE2
PSMD12
DEFB126
AMY1B
LOC101927269
XPR1
LINC01473
GS1-279B7.1
DDX26B
RFC1
FAM72B
KCNS1
FHAD1
TPTE2
NUDT3
TRIM28
RNU6-57P
LMBR1L
MKLN1
CDC42BPA
SLC22A12
FAM156A
WASH3P
AGAP1
GOLGA6L3
RAD54L
MIR558
ADAM20P1
PSMC2
CDK11B
POLR2J3
TRY2P
MIR646
EXO1
ETV1
CLEC18A
OR6K3
NRF1
PIWIL3
LOC100505795
LINC00467
DTX2
SIPA1L2
ZBED9
PLET1
OR2W3
LINC00672
GRSF1
OTUD7B
RC3H1
FARS2
GOLGA6L6
PAM16
LOC101927588
LCE1B
ENOX1
SRD5A2
CAMSAP2
CPEB3
LOC440910
TOPBP1
THEM4
MPC2
LOC730159
KSR1
MYADML
LOC401357
LINC01001
ADCY10
PTPRE
TWIST1
HDAC9
LOC101927575
TPTE2P1
GOLGA1
TSPAN5
LINC01297
FLG2
MIR1537
RHOQ
NEK2
NCOA1
NT5C3A
SPDYE6
SPRR2C
RNU5F-1
SEMG1
MIR1270
LOC100506136
ALDH16A1
BMS1P20
DUXAP8
FAM167A-AS1
GALNTL5
MIR4444-1
STK17A
GOLGA6L22
TDRKH
TMCO1
B3GAT2
SOX4
CDRT8
ANKRD46
CFAP69
TUBB8
TMEM209
CENPVP2
PTPRZ1
OR52D1
HNRNPLL
LOC102724849
LOC541472
ZSCAN23
TCAF2P1
LINC01337
PMS2P2
LOC101928861
TRIM21
CD1A
RMDN2
PTGES2-AS1
CDH7
LOC729348
ADGRA1
WASH5P
IL20RB
LINC01296
GIMAP5
TRPM4
LOC401242
PRB4
MIR489
ARHGAP22
SART1
SP8
GOLGA8CP
CEBPZOS
POM121C
OR10Z1
CRIPT
H2AFY2
MGC27345
SPRR2E
ATP6V1G3
IFNB1
NBPF8
SCARNA22
CLCN5
SSX2
MUC20
KIAA1644
MET
SBK2
WDR64
OXCT2P1
LOC101928708
LINC01266
AGRN
TCAF2
PUM2
CLEC5A
CAPN13
FAM162B
LOC101805491
ENAH
FBXO11
LINC01018
OR1L6
IP6K1
CLTC
OR8G2
CDCA7L
AGO1
LANCL2
SUMO3
STAC
LINC00094
THBS2
VSTM2A
CTAGE6
TANC2
ISOC1
LOC440434
LOC100505921
LYPLA1
LOC388692
CCDC102B
TTC26
TRAPPC2
RYR2
FLJ32255
SEMA3E
MIR3180-4
C17orf112
LINC01032
GLIDR
COL4A5
LOC284632
C16orf70
ZNF592
CASD1
ISPD-AS1
LOC102723885
CRISP3
FOXD4
LOC284412
TBC1D3G
OCIAD2
ANKRD36BP2
LOC101927468
MIR4263
NHLH1
PRKAG2-AS1
TMEM100
RNF169
WNT16
LOR
TSGA13
OR6C3
C20orf197
ADPRHL1
LINC01028
PRSS35
LRRC63
SLC35G5
TRIM58
FOXP1
BIRC6-AS2
EXT1
KIAA1804
NUFIP2
RAB27A
LOC101928694
SPDYE1
RBM34
FAR2P1
PLBD1-AS1
MST1L
SPDYE8P
LOC101928211
TBC1D3E
LOC388942
SPATC1L
FAM98A
PPP1R12B
GOLGA8G
LPAR3
CAMKMT
SNTG2
DDHD2
MUC17
FDFT1
TAX1BP1
MIR29C
ZC3H6
CDC14C
DIAPH2-AS1
ELMO1
LOC101928030
DGCR6L
FAM20C
LIPH
SMIM18
LOC286297
SMIM15
SYDE2
SLC26A8
CROCC
LOC255187
CEP78
TUBBP5
FSD1L
HLX
NDUFA5
BNIP3L
ZKSCAN3
SCARNA3
LOC101927914
CDC42EP3
LDLRAD4
MYH16
DPT
TMEM191B
SSX7
SCARNA20
RASA2
PDZK1P1
HSF5
LOC100499484-C9ORF174
FAM95B1
IAH1
LPCAT3
TRDMT1
PLEKHH2
MOB1B
PKN1
MIR644A
ZNF630-AS1
LOC101927934
UAP1
THRA1/BTR
LOC101927630
PLAGL1
MED9
ZNF705G
FAM230B
LOC606724
ZMYND11
MIR1182
RGS4
RBFOX3
OR4K17
MIR548I4
PTCHD3
HECTD2
RPS7P5
BTF3P11
ZNF330
TBC1D9
MIR488
RNU6-16P
GSG1
MIR4635
CCL4L2
LINC01392
TMCO3
SHFM1
SEC61G
LRIF1
MIR1302-6
TTLL2
SYT2
ZNF746
HAAO
SRBD1
SPAG9
CCDC152
MIR586
TBCE
HERC2
PLXNB3
ADSS
NCKAP5
TTC39B
GLYATL2
ATXN2L
CELF5
ERICH1
CFH
SRGAP2D
KLHL2
SPAM1
RGPD2
SPATA31C2
OR10K1
SPPL2B
MORF4L2
CNOT10
SEC61B
TSNAX-DISC1
RCAN1
NUDT2
LINC01566
LOC100131107
LOC403323
MRPS33
GORAB
PAAF1
C7orf50
LOC100507468
LOC100506990
LRRN3
METTL11B
ALDH9A1
MAFB
SLC16A1-AS1
KIAA0040
PYHIN1
FLG-AS1
FAM205C
DMRT3
GBAS
VPREB1
LOC100508046
LRRC37A3
CDKN2C
ANXA8L1
TM4SF4
SPATA17-AS1
SH3BP5L
DDO
MIR6815
SELE
MIR8059
ZNF479
RASA1
COA6
PACS1
ZNF436
FANK1-AS1
CUL4A
BCL2L14
TMEM178A
MIR1255B2
MIR4535
LOC728730
STK32C
SPAG16
CCNYL2
ABHD12B
GPR89B
GPR141
POU2F1
FRMD6
NPSR1-AS1
CDC14B
ABCC6P1
LINC00499
WDR92
NEDD9
LPGAT1
IL3RA
KIAA0895
SLC7A10
B3GALNT1
KIFAP3
LOC645752
CNGA3
LOC729737
LOC728554
STK32A
PTDSS2
KRIT1
NBPF3
ANGPTL1
C1orf101
KPNB1
FH
RIMBP3
CEBPD
BIRC6
DLX6
AUH
LPAR6
UST
DLX3
CTIF
PKP2
TRAPPC12
CENPF
OR6Y1
MFAP2
FCHSD2
KLRB1
LINC01158
MIR8081
AHR
ALS2CR11
FBXO16
LOC101928786
FAM231D
RGSL1
BUB1B
KLHDC4
FAM171A1
ACPP
C17orf64
MYO1E
C7orf77
MEI4
INO80C
LOC100506860
SLC25A12
LOC105755953
MIR548M
AGR3
EIF4EBP3
ZNF267
GLRA1
FCGR1A
CEP112
LRPPRC
TSL
TUSC5
MIR4778
LOC653513
ANKRD55
GNAI1
HSD17B7
MIR7852
ADRA2A
MPP6
MAGEE2
LOC101929705
COL6A3
PTGER4
LOC101929551
GINS3
LINC01538
SV2B
PWRN3
FYN
POTEJ
MTR
IGSF3
LINC01416
CLIP4
ZNF678
STEAP4
LOC400940
GPSM2
RAD51AP2
KPNA3
SMN2
LOC101928191
CREB5
HKR1
LOC101928307
PKDCC
TMEM45B
XXYLT1
ALMS1
NEUROG2
LYPLAL1-AS1
FERD3L
DCUN1D1
POTEC
OVCH2
LINC01560
PATE1
TFPI
MIR3714
PNPLA7
LMOD2
SLC4A10
NBAS
LOC155060
LCLAT1
CASC17
MAST2
LINC00698
APTR
SLC35F3
GRM4
SUCLG2
CHRM3-AS2
RGS5
MIR4435-2
C1orf115
HRAT13
MUC4
ZNF281
LINC01132
NDUFAF7
LOC646214
LINC01615
ANKRD36C
LOC101928254
LOC101928253
ERO1B
CHRM3
TFPI2
ABHD5
LINC01029
KIDINS220
LAMC2
MIOS
KIAA0319L
ZNF727
KCNIP1
WDR20
MIR548AC
MIR4753
LPP
DDIAS
LINC01162
CAPRIN1
MIR4480
RRP15
COX7A2L
LINC00707
TOX2
TMEM108
MTHFD2
MSH6
BPTF
CASC21
SNORD85
POM121L8P
RBM41
ZNRF2P2
MIR2113
MMP7
TRIM24
C1orf105
TTC32
LINC00430
DDAH1
CCDC126
CENPO
SLC25A13
LOC101929231
TOP1P1
PPP2R2C
MME
NTN4
DYSF
GPI
MIR3612
LINC01278
IQCJ-SCHIP1-AS1
MPLKIP
PTPRJ
HNRNPA1L2
INPP4A
UBE3C
PDE4D
GRM8
ABCA13
MIR663A
MIR4276
POMGNT2
PLGLA
ALDH1L1
TAF1B
BACH1-IT2
ATM
LOC102724652
NPIPB4
HSD17B12
BEGAIN
PDE4B
AXDND1
ZNF248
OR2Z1
RGL1
IGSF1
ABCA6
LINC01082
EHMT1-IT1
SNORD93
ZNF800
PGBD3
MIR4650-2
PPP4R4
TMEM64
ZNF354C
RGS18
ZNHIT6
SOX2-OT
MTERF1
SYT6
COL5A1
PTCHD2
LOC100133920
MIR1203
LINC00051
CTD-2350J17.1
MTUS2
IVNS1ABP
RBKS
DUSP6
SIK3
EXD3
STARD3NL
UNC5C
EPRS
TCHP
CDK6
TAC1
ABCA8
LOC101928767
OSBPL9
FAM126A
INHBB
SLC1A1
PDK4
LINC01445
MIR4512
NKX3-1
PPP1R9A
LOC102723362
GPR180
COPS7B
TNKS
KLF14
ORC5
USP10
ITGA6
ARL5A
LOXL4
PCBP3
RAB7A
LOC400553
TULP1
NBPF12
INTU
TEAD1
ZNF648
URB2
MURC
DTNB
TUBGCP3
ADRA2C
GDPD1
MOBP
TIMP4
GTF2H2B
GREM2
SLC35B4
MBOAT2
MIR6776
MBP
ZNF596
XCL1
MIR887
LOC100507205
CFHR3
LUZP2
MIR3121
SCYL3
RNVU1-20
CR1L
APBB2
BZW2
DIRAS2
GATAD1
TPST1
ZNF735
THUMPD2
KIF26B
LHX4-AS1
PDGFA
RBM33
RASGRF1
LPA
ATL2
LOC101929631
KCNK1
OMG
LINC00161
INHBA-AS1
RYBP
TMEM229A
COL6A1
TENM4
LOC286083
CALD1
PRDX6
KCNG2
POGK
TMEM243
ATXN7L1
LOC101928535
PPEF1-AS1
LINC01411
TCERG1L
LINC00251
ABHD15
UBE2E1
RD3
FOXN3
RUNDC3B
LINC00379
CPQ
EZH2
MIR760
LINC01121
CPNE3
CMKLR1
MIR561
LARP7
LINC01581
IL22RA2
RGS7
LOC100335030
BRIP1
PPP1R36
LOC104054148
TNFSF4
TMEM140
ZNF767P
LINC01118
GPR37
CROT
STK31
ASXL2
COL28A1
PAPPA2
AIM1
FMO3
FMO9P
ENOX2
STXBP4
C1orf140
KIAA1614
GDPD4
LINC00276
LOC102724661
SP4
SCAF11
GPR22
TRANK1
BRAF
GMPS
HOXA1
LINC01090
CRB1
LIMCH1
LOC100506474
B3GNT6
CHMP6
MVK
LOC101927811
RAB10
WDR11-AS1
RPS6KC1
C10orf25
DNAJC3
LOC100289673
XKR3
LINC01347
GZMB
NCEH1
NRCAM
SHQ1
PEPD
SH2D1A
BDKRB2
KLRC1
TMEFF2
PPM1E
LINC01036
SNORA72
MOXD2P
MYO7A
SYNPR
IDS
STIM2
PLCB1
HSFY1P1
PAUPAR
RAB3GAP1
KCNIP4
AKR1C4
CEP350
LINC01037
SLC10A4
ARHGEF10
MIR548D2
ABCB1
NWD2
WDR19
DNAH11
FGF7
FAM185A
STK39
LHFPL2
LOC728989
ARID4B
HOMER2
MRPS10
OTOR
LOC101928161
ACAA2
LINC-PINT
PRL
DUSP4
SNORD17
LOC729732
LINC01483
INTS9
SDR9C7
TMEM215
LBR
IL7
LINC01446
ASTE1
B3GLCT
MAGI2-AS3
C7orf72
DIP2B
PCAT18
MIR3125
SMAD7
DAZL
MIR3651
LINC00676
CDH18
TECTA
PAPSS1
DISC1-IT1
LOC101928333
ST8SIA3
GNG4
MIR3658
LOC101927058
DYNAP
CNGA2
MANF
ADCK3
COPS8
CACNG1
AASS
LOC101927082
LOC100129055
LINC00701
PAWR
ZSWIM6
STH
NT5C2
RCAN2
NOBOX
CNST
PON1
NEK7
TCF4
CYP2R1
IQCA1
CACHD1
CLEC18B
GPR52
LINC01246
MYO6
FLJ41278
LINC00290
FOXP2
MYO16
2018-03-11
ZNF557
SERF1A
LOC101928880
DENND1B
TAF3
FREM2
MIR2909
SEMA3C
LOC100133331
LOC102467222
LOC101927282
VWC2
MIR3681
ZNF365
LOC101929771
2018-09-07
DLG2
ARHGAP5-AS1
LINC00456
RRAGB
LOC101927780
RALYL
LMCD1-AS1
ADARB2-AS1
ZNF74
MIR3144
TTLL5
PRKG1
LOC101927851
DLG1
GSE1
LOC101927078
ZFP36L1
TNR
CD55
LOC101929229
LOC101926960
DRD5
SIX2
OTOL1
DESI2
CAMK2D
AGBL1-AS1
MIR1273E
SEMA6D
DISP1
MIR1200
TSIX
MIR591
HUWE1
PJA1
EPB41L4A-AS2
LYPLAL1
RBM19
NT5C1B-RDH14
SSBP2
IFNK
MTRNR2L6
DUSP26
MSC-AS1
MIR592
FAM27C
VWC2L
LINC01105
FDX1
CAV2
CNTN6
DCT
ANTXR2
PDE1C
KGFLP2
ADAM29
MYO3A
MED13
MIR4430
SIM1
ZC3H12B
SH3RF1
RPL21P44
FIBIN
LIG4
LMBR1
F11
KCNQ1OT1
NACA2
LRRC3B
LINC01209
FEZ2
RGS21
ATP1B1
TBC1D5
IQCJ-SCHIP1
LOC102467213
FAM86EP
MIR8485
NETO1
LOC100996654
MIR599
MIR4494
HYDIN
LOC101929468
LINC01287
NCALD
USP46
PPP1R2P9
TOM1L1
SLITRK6
LOC285889
NRN1
TBX2-AS1
PIK3R3
MYRFL
GUSBP4
PMCH
SBF2
PTBP2
TSHZ3
SORCS1
DNM3OS
CFTR
POMZP3
KCNMA1
ZBED1
AUTS2
GPATCH2
KCNH8
ZPBP
ABCB5
LINC00378
CCDC178
MIR4290HG
LOC101928847
DUSP10
LOC101927190
HACE1
LOC101927310
RNF133
CTNND1
LINC01247
PID1
TDGF1P3
MAP2K5
ARSB
KAT6B
GPR143
SND1-IT1
REG3A
PPP1R3A
PHYKPL
LOC101929505
PTN
GPC1
LOC101929241
HTR1E
TLE4
LINC00894
IL15
MOCS1
RSL24D1
GJD4
GMDS-AS1
PCNX
IMMP2L
LOC101928241
C8orf34-AS1
MIR4682
GLI3
EGFEM1P
YIPF5
MEMO1
FAM198B
ITFG1
PRG4
SLC26A5
LHX8
MIR3152
FAM49A
FAM78B
TBC1D1
OPA1-AS1
CSGALNACT1
NBEA
CBLN4
TRG-AS1
TENM2
CTTNBP2
IQUB
MMD
WDR27
OSR1
LOC101929172
DSCAM
PPP1R17
LOC339568
SLC41A2
TMEM74
LINC01449
LOC101927701
MIR3116-1
LOC653602
MIPOL1
PBX1
NPY
TMEM106B
DPP6
ATAD2B
CAPZA3
FOXN2
LOC102723505
LHFPL3
PFKP
MIR3974
KCNN2
KCNS2
LINC00460
FLJ20021
ID4
PRDM6
GREB1L
SPOCK3
PLCH1
SNAR-I
GPR149
DMRTA2
LOC729159
SPRED2
LINC01192
PLD5
ANKRD7
LUCAT1
SLC16A9
DKK2
LOC100506895
ORC4
LOC101928978
STMN2
LINC00938
PIK3C3
PHLDA1
LINC01031
SNORA37
MIR204
CMC1
AKT3
MIR4318
GALNT11
MIR4465
SPHKAP
AGBL4
LINC01587
C18orf42
SPON1
BRINP1
LHFPL3-AS1
KCCAT211
TPGS2
LOC101927359
BBS9
TBX18
GTSCR1
RUNX1T1
MIR6133
BTBD3
TENM1
HAND2-AS1
SLC12A2
MEIS2
NR5A2
CD96
ATOH1
LINC00538
LINC01318
RPL13AP17
ATP6AP1L
LINC01170
C7orf62
GABRG3-AS1
HAS2-AS1
LOC100500773
ANXA10
NPIPA8
MIR5007
MIR4677
LINC01450
NAV3
MGMT
MIR4666B
LINC00954
KHDRBS3
ALK
RNF217
NKAIN3
GRB10
SLC8A1-AS1
GPM6A
ANXA2P3
HNRNPD
PHF14
MIR8062
MIR4801
DCBLD2
VAMP3
RAD51B
MAGEC2
PTH2R
LINC00443
ST8SIA4
LMBRD1
ELAVL2
SLC39A10
LOC101927907
LOC284930
AGMO
ZNF407
KCNJ2
PLCB4
CHRM5
SNORA107
GALNT5
PLOD2
KLHL13
SNX29
LINC01568
KLHL4
NNT-AS1
MIR4757
ISX
TMC3
LOC101927431
C11orf87
ZWINT
MIS18BP1
ZFAT-AS1
ZNF385D-AS2
LOC101928700
CPS1-IT1
CNBD1
SLITRK1
LOC100506122
DPY19L2P4
LINC00692
COL12A1
DMRT2
CTB-178M22.2
C10orf11
LINC01493
BCKDHB
TMEM261
ARHGAP42
LINC01222
THSD7B
MC4R
PDGFC
OR4E2
UNC13C
GRM3
ACTRT1
ADGRL3-AS1
AGTPBP1
SPOCK1
MIR3914-1
CPXCR1
NUP35
CCSER1
CSMD3
LINC00052
LRP1B
MIR620
DACH2
MIR4445
ACVR2A
IZUMO3
NRG3-AS1
LVCAT1
TNS3
LINC01616
SMARCA1
WBSCR17
RAG2
MMP16
PITX2
LINC00613
BRDTP1
LOC102723883
C3orf58
TMTC2
CSMD1
LINC00911

## Sheet: uniqe to 5azaC
GAGE12H
GIMAP7
C2orf61
GOLGA8EP
LINC01078
ZNF124
MIR1302-2
LINC01198
NPIPB6
FAM107B
ENTPD2
EMC3
OR4C3
TMEM178B
MIR3149
RPEL1
MIR1257
TAS2R39
MIR6726
DOK1
TMEM114
LOC102724589
LINC00683
LOC284648
CFHR4
PROX1
CXADRP3
MYT1
SPATA3
FKTN
CFAP20
HSPA6
WDR33
AGGF1
PUS1
FAM53A
NSL1
CDH4
RBFOX1
MROH5
DCDC2C
L3MBTL4-AS1
ZNF560
PRSS37
LOC101241902
PRSS3P2
OR6B1
ZNF729
ACSBG2
MIR4267
HRAT17
TPD52
MIR551A
CCDC129
RAB33B
CHRNA4
LOC101928012
LOC728673
CNGB3
CD2AP
LOC101929452
OTOP1
ZNF695
SUSD1
SENP5
FAM134B
ADAMTS2
SPINK6
LOC102467147
BCL7A
MPC1
FAM180A
GLCCI1
IMPG1
LINC01317
PPTC7
ELK2AP
PISRT1
MARCO
CSRP3
MIR4662A
CERS3-AS1
DLGAP2
STX2
PRMT2
NUP210L
MIR4652
MIR181B1
EIF3E
RALGPS2
SPATA17
LOC102724710
MUT
NBPF6
MIR548F1
LOC102723661
MIR4460
GALNT2
KRTAP19-8
STAU2-AS1
RGS1
RASAL2-AS1
FARSB
MED30
TSEN15
HDGFL1
LOC101927854
GIMD1
C1orf21
LRRCC1
NRG3
HNMT
HLX-AS1
MIR378C
MIR4417
SLC15A4
URI1
LINC00687
TRPS1
FAM47B
TFAP2A-AS1
MAP3K7
HAS2
LOC101929019
