# Supplementary material for: The effects of the DNA Demethylating reagent, 5-azacytidine on SMCHD1 genomic localization
Source: BMC Genet. 2020 Jan 15;21:3. doi: 10.1186/s12863-020-0809-x (PMC6964063; doi:10.1186/s12863-020-0809-x)
Supplement: Supplementary file 4 — Additional file 4: Table S2. Ontology analysis of genes associated with SMCHD1 genomic occupancy. [file 12863_2020_809_MOESM4_ESM.xlsx]

## Sheet: Unique to control
Category	Term	Count	%	PValue	Genes	List Total	Pop Hits	Pop Total	Fold Enrichment	Bonferroni	Benjamini	FDR
GOTERM_BP_DIRECT	GO:0007417~central nervous system development	16	0.0112869	0.00104686	ARSB, CNTN6, PTPRZ1, POU6F2, RCAN1, TIMP4, LIG4, PPP1R17, MBP, NRCAM, ATOH1, FYN, PDGFC, UGT8, NHLH1, SNTG2	849	120	16792	2.63714	0.95108	0.95108	1.86001
GOTERM_BP_DIRECT	GO:0030574~collagen catabolic process	10	0.00705433	0.00464843	PEPD, COL6A3, COL1A2, MMP7, COL12A1, COL6A1, MMP16, PHYKPL, COL5A1, COL4A5	849	64	16792	3.0904	0.999999	0.998783	8.01274
GOTERM_BP_DIRECT	GO:0097120~receptor localization to synapse	4	0.00282173	0.00857228	CEP112, DLG2, NETO1, DLG1	849	9	16792	8.79047	1	0.999743	14.3007
GOTERM_BP_DIRECT	GO:0060013~righting reflex	4	0.00282173	0.00857228	GLRA1, USP46, AUTS2, FOXP2	849	9	16792	8.79047	1	0.999743	14.3007
GOTERM_BP_DIRECT	GO:0034629~cellular protein complex localization	4	0.00282173	0.00857228	MIOS, SMAD7, WASL, DLG1	849	9	16792	8.79047	1	0.999743	14.3007
GOTERM_BP_DIRECT	GO:0051491~positive regulation of filopodium assembly	6	0.0042326	0.00880784	GPM6A, TENM1, TENM2, RHOQ, AGRN, WASL	849	26	16792	4.56428	1	0.998291	14.6649
GOTERM_BP_DIRECT	GO:0031424~keratinization	8	0.00564346	0.00986198	LOR, PPHLN1, LCE3B, SPRR2A, SPRR2G, LCE1B, SPRR2F, SPRR2E	849	48	16792	3.29643	1	0.99669	16.2772
GOTERM_BP_DIRECT	GO:0033077~T cell differentiation in thymus	6	0.0042326	0.0103697	ZFP36L1, MAFB, CDK6, LIG4, RAG2, GLI3	849	27	16792	4.39524	1	0.993297	17.0435
GOTERM_BP_DIRECT	GO:0042391~regulation of membrane potential	10	0.00705433	0.0129926	TRPM4, KCNMA1, SLC26A5, GLRA1, SLC26A8, KCNH8, CNGA3, ABCB5, CNGA2, DLG1	849	75	16792	2.63714	1	0.995403	20.8975
GOTERM_BP_DIRECT	GO:0007320~insemination	3	0.0021163	0.014277	SEMG1, TAC1, DDO	849	4	16792	14.8339	1	0.994364	22.7226
GOTERM_BP_DIRECT	GO:0098911~regulation of ventricular cardiac muscle cell action potential	4	0.00282173	0.0156121	TRPM4, PKP2, RYR2, DLG1	849	11	16792	7.1922	1	0.993507	24.5774
GOTERM_BP_DIRECT	GO:0030278~regulation of ossification	4	0.00282173	0.0156121	PTGER4, SIX2, PBX1, INTU	849	11	16792	7.1922	1	0.993507	24.5774
GOTERM_BP_DIRECT	GO:0045666~positive regulation of neuron differentiation	10	0.00705433	0.0165187	NRCAM, SPAG9, BRINP1, NCOA1, ATOH1, VWC2L, MMD, VWC2, ADRA2C, TCF4	849	78	16792	2.53571	1	0.99176	25.8129
GOTERM_BP_DIRECT	GO:0055119~relaxation of cardiac muscle	4	0.00282173	0.020047	ATP1B1, SLC8A1, CAMK2D, KCNJ2	849	12	16792	6.59285	1	0.995028	30.4417
GOTERM_BP_DIRECT	GO:0030007~cellular potassium ion homeostasis	4	0.00282173	0.020047	KCNMA1, ATP1B1, CAMK2D, KCNJ2	849	12	16792	6.59285	1	0.995028	30.4417
GOTERM_BP_DIRECT	GO:0061158~3'-UTR-mediated mRNA destabilization	4	0.00282173	0.020047	ZFP36L1, CPEB3, HNRNPD, RC3H1	849	12	16792	6.59285	1	0.995028	30.4417
GOTERM_BP_DIRECT	GO:0046085~adenosine metabolic process	3	0.0021163	0.0230026	NT5C3A, NT5C2, ACPP	849	5	16792	11.8671	1	0.996254	34.1079
GOTERM_BP_DIRECT	GO:0071526~semaphorin-plexin signaling pathway	6	0.0042326	0.0237916	PLXNA4, SEMA6D, SEMA3E, PLXNB3, MET, SEMA3C	849	33	16792	3.5961	1	0.995186	35.0553
GOTERM_BP_DIRECT	GO:0086064~cell communication by electrical coupling involved in cardiac conduction	4	0.00282173	0.0251009	ATP1B1, SLC8A1, PKP2, RYR2	849	13	16792	6.08571	1	0.994654	36.5991
GOTERM_BP_DIRECT	GO:0071230~cellular response to amino acid stimulus	7	0.00493803	0.0299751	GLRA1, CPEB3, HNRNPD, COL1A2, COL6A1, PDGFC, RRAGB	849	47	16792	2.94574	1	0.997106	42.0471
GOTERM_BP_DIRECT	GO:0045444~fat cell differentiation	9	0.00634889	0.0304252	INHBB, PID1, STEAP4, CEBPD, BBS9, ALMS1, ID4, PLCB1, PRLH	849	73	16792	2.43845	1	0.996165	42.5272
GOTERM_BP_DIRECT	GO:0007608~sensory perception of smell	15	0.0105815	0.0305981	OR1C1, OR2AG2, OR2T2, OR2A14, OR2W3, OR1D5, OR52D1, CNGA2, OR2F1, PDE1C, GRM8, OR6C3, OR6Y1, OR5F1, OR2Z1	849	159	16792	1.8659	1	0.994838	42.7106
GOTERM_BP_DIRECT	GO:0007411~axon guidance	15	0.0105815	0.0305981	ENAH, NTN4, GLI3, ATOH1, FYN, TENM2, TNR, ETV1, SEMA3C, UNC5C, EXT1, APBB2, GPC1, FEZ2, KIF26B	849	159	16792	1.8659	1	0.994838	42.7106
GOTERM_BP_DIRECT	GO:0030889~negative regulation of B cell proliferation	4	0.00282173	0.0307729	PKN1, PAWR, RC3H1, ATM	849	14	16792	5.65102	1	0.993281	42.8955
GOTERM_BP_DIRECT	GO:0090307~mitotic spindle assembly	6	0.0042326	0.0334151	TUBGCP3, TUBGCP5, NEK2, CLTC, KPNB1, ARHGEF10	849	36	16792	3.29643	1	0.99422	45.6225
GOTERM_BP_DIRECT	GO:0000188~inactivation of MAPK activity	5	0.00352716	0.0350614	DUSP4, RGS4, DUSP10, SPRED2, DUSP6	849	25	16792	3.95571	1	0.99415	47.2591
GOTERM_BP_DIRECT	GO:1901379~regulation of potassium ion transmembrane transport	4	0.00282173	0.037057	KCNN2, DPP6, KCNIP1, KCNIP4	849	15	16792	5.27428	1	0.994375	49.1804
GOTERM_BP_DIRECT	GO:0007213~G-protein coupled acetylcholine receptor signaling pathway	4	0.00282173	0.037057	CHRM5, CHRM3, AGRN, PLCB1	849	15	16792	5.27428	1	0.994375	49.1804
GOTERM_BP_DIRECT	GO:0021549~cerebellum development	6	0.0042326	0.0370883	NCOA1, HNRNPD, MYO16, PTN, PTBP2, FOXP2	849	37	16792	3.20733	1	0.992911	49.21
GOTERM_BP_DIRECT	GO:0030216~keratinocyte differentiation	9	0.00634889	0.0374737	LOR, WNT16, LCE3B, SPRR2A, SPRR2G, LCE1B, SPRR2F, SPRR2E, INTU	849	76	16792	2.3422	1	0.991639	49.5732
GOTERM_BP_DIRECT	GO:0018149~peptide cross-linking	7	0.00493803	0.0391163	LOR, LCE3B, SPRR2A, SPRR2G, LCE1B, SPRR2F, SPRR2E	849	50	16792	2.769	1	0.991687	51.0937
GOTERM_BP_DIRECT	GO:0006695~cholesterol biosynthetic process	6	0.0042326	0.0409995	ACAA2, MVK, CFTR, LBR, HSD17B7, FDFT1	849	38	16792	3.12293	1	0.991968	52.7836
GOTERM_BP_DIRECT	GO:0071805~potassium ion transmembrane transport	12	0.00846519	0.0423471	KCNMA1, KCNS1, KCNS2, KCNN2, KCNH8, CNGA3, KCNK1, KCNJ2, KCNIP1, KCNIP4, CNGA2, KCNG2	849	121	16792	1.96151	1	0.991726	53.959
GOTERM_BP_DIRECT	GO:0019722~calcium-mediated signaling	7	0.00493803	0.0425159	TRPM4, PPP1R9A, NCALD, ALMS1, RYR2, RCAN2, SELE	849	51	16792	2.7147	1	0.990302	54.1042
GOTERM_BP_DIRECT	GO:0008277~regulation of G-protein coupled receptor protein signaling pathway	6	0.0042326	0.0451509	RGS4, RGS5, RGS18, GNG4, PLCB1, HOMER2	849	39	16792	3.04286	1	0.991382	56.3163
GOTERM_BP_DIRECT	GO:0007196~adenylate cyclase-inhibiting G-protein coupled glutamate receptor signaling pathway	3	0.0021163	0.0451624	GRM4, GRM3, GRM8	849	7	16792	8.47653	1	0.989859	56.3258
GOTERM_BP_DIRECT	GO:0010882~regulation of cardiac muscle contraction by calcium ion signaling	3	0.0021163	0.0451624	ATP1B1, SLC8A1, RYR2	849	7	16792	8.47653	1	0.989859	56.3258
GOTERM_BP_DIRECT	GO:0042908~xenobiotic transport	3	0.0021163	0.0451624	ABCA8, ABCB1, ABCB5	849	7	16792	8.47653	1	0.989859	56.3258
GOTERM_BP_DIRECT	GO:0050907~detection of chemical stimulus involved in sensory perception	10	0.00705433	0.0504444	OR10Z1, OR4E2, OR2A4, OR2A7, OR1L6, OR4K17, OR6K3, OR6K2, OR4N2, OR10K1	849	95	16792	2.08195	1	0.993062	60.4596
GOTERM_BP_DIRECT	GO:0006813~potassium ion transport	9	0.00634889	0.0546726	KCNMA1, ATP1B1, KCNS1, KCNS2, SLC12A2, KCNN2, KCNK1, KCNJ2, KCNG2	849	82	16792	2.17082	1	0.994621	63.4996
GOTERM_BP_DIRECT	GO:0007399~nervous system development	22	0.0155195	0.0569618	MOBP, MAFB, SERF1A, SPOCK1, NRN1, SMN2, BZW2, CSGALNACT1, SLC4A10, LINC01587, CHRM3, DLX6, TENM1, ST8SIA4, MTR, PTN, INTU, SIM1, FEZ2, DLG2, DSCAM, DLG1	849	287	16792	1.51613	1	0.994909	65.0519
GOTERM_BP_DIRECT	GO:0050848~regulation of calcium-mediated signaling	3	0.0021163	0.0582379	CMKLR1, TMEM100, GPR143	849	8	16792	7.41696	1	0.994691	65.89
GOTERM_BP_DIRECT	GO:2000650~negative regulation of sodium ion transmembrane transporter activity	3	0.0021163	0.0582379	OSR1, CAMK2D, STK39	849	8	16792	7.41696	1	0.994691	65.89
GOTERM_BP_DIRECT	GO:0048557~embryonic digestive tract morphogenesis	4	0.00282173	0.0594582	HLX, SIX2, GLI3, PITX2	849	18	16792	4.39524	1	0.994451	66.6737
GOTERM_BP_DIRECT	GO:0045022~early endosome to late endosome transport	4	0.00282173	0.0594582	RAB7A, PIK3C3, SNX16, WASH3P	849	18	16792	4.39524	1	0.994451	66.6737
GOTERM_BP_DIRECT	GO:0035335~peptidyl-tyrosine dephosphorylation	10	0.00705433	0.0624422	PTPRJ, DUSP4, PTPRE, TPTE2, DUSP26, PTPRZ1, CDC14B, CDC14C, DUSP10, DUSP6	849	99	16792	1.99783	1	0.995045	68.5189
GOTERM_BP_DIRECT	GO:0043434~response to peptide hormone	6	0.0042326	0.0695394	CD55, BRAF, GNAI1, TIMP4, SRD5A2, TRIM24	849	44	16792	2.69708	1	0.996874	72.5278
GOTERM_BP_DIRECT	GO:0030198~extracellular matrix organization	16	0.0112869	0.0717936	PDGFA, HSD17B12, COL5A1, COL4A5, CSGALNACT1, ITGA6, ERO1B, TNR, COL6A3, COL1A2, COL6A1, LAMC2, MFAP2, AGRN, LAMC1, APBB2	849	196	16792	1.61458	1	0.996976	73.6967
GOTERM_BP_DIRECT	GO:0010838~positive regulation of keratinocyte proliferation	3	0.0021163	0.072428	REG3A, FGF7, STXBP4	849	9	16792	6.59285	1	0.996655	74.0171
GOTERM_BP_DIRECT	GO:2000344~positive regulation of acrosome reaction	3	0.0021163	0.072428	GLRA1, POMZP3, PLCB1	849	9	16792	6.59285	1	0.996655	74.0171
GOTERM_BP_DIRECT	GO:0007605~sensory perception of sound	12	0.00846519	0.0735326	TECTA, HOXA1, MYO6, SLC26A5, MYO3A, MYO7A, ALMS1, OTOR, SLITRK6, HOMER2, MBP, FBXO11	849	133	16792	1.78453	1	0.996454	74.5662
GOTERM_BP_DIRECT	GO:0061337~cardiac conduction	6	0.0042326	0.07514	TRPM4, KCNK1, KCNJ2, CACNG1, KCNIP1, KCNIP4	849	45	16792	2.63714	1	0.996397	75.3457
GOTERM_BP_DIRECT	GO:0000042~protein targeting to Golgi	4	0.00282173	0.0771698	PACS1, RGPD2, RGPD1, GOLGA1	849	20	16792	3.95571	1	0.996459	76.2978
GOTERM_BP_DIRECT	GO:0035584~calcium-mediated signaling using intracellular calcium source	4	0.00282173	0.0771698	TENM2, RYR2, GPR143, HOMER2	849	20	16792	3.95571	1	0.996459	76.2978
GOTERM_BP_DIRECT	GO:0016266~O-glycan processing	7	0.00493803	0.0813316	XXYLT1, GALNT5, B3GNT6, MUC20, GALNT11, MUC17, MUC4	849	60	16792	2.3075	1	0.997029	78.1425
GOTERM_BP_DIRECT	GO:0050679~positive regulation of epithelial cell proliferation	7	0.00493803	0.0813316	FGF7, OSR1, DLX6, LAMC1, FOXP1, TWIST1, MAP2K5	849	60	16792	2.3075	1	0.997029	78.1425
GOTERM_BP_DIRECT	GO:0043433~negative regulation of sequence-specific DNA binding transcription factor activity	7	0.00493803	0.0813316	TAF3, TNFSF4, SMAD7, EZH2, PBX1, XCL1, TWIST1	849	60	16792	2.3075	1	0.997029	78.1425
GOTERM_BP_DIRECT	GO:0001764~neuron migration	10	0.00705433	0.0835884	NRCAM, ATOH1, POMGNT2, GPM6A, FYN, SPOCK1, PRKG1, APBB2, PITX2, TWIST1	849	105	16792	1.88367	1	0.997116	79.0853
GOTERM_BP_DIRECT	GO:0043647~inositol phosphate metabolic process	6	0.0042326	0.0870493	PLCB4, NUDT3, PLCH1, INPP4A, PLCB1, IP6K1	849	47	16792	2.52492	1	0.997428	80.4568
GOTERM_BP_DIRECT	GO:0033151~V(D)J recombination	3	0.0021163	0.0875873	LIG4, RAG2, ATM	849	10	16792	5.93357	1	0.997173	80.6622
GOTERM_BP_DIRECT	GO:0043268~positive regulation of potassium ion transport	3	0.0021163	0.0875873	ADRA2A, STK39, DLG1	849	10	16792	5.93357	1	0.997173	80.6622
GOTERM_BP_DIRECT	GO:0043547~positive regulation of GTPase activity	37	0.026101	0.0886344	CAV2, TBC1D3E, FGF7, TBC1D3G, PDGFA, RAB3GAP1, EZH2, GCGR, RGL1, ARHGAP22, AGAP7P, ARHGAP42, CAMK2D, AGRN, AGAP1, PLCB1, CDC42EP3, RASA1, RASA2, SIPA1L2, RGS18, CCL4L2, HERC2, ELMO1, DENND1B, RGS21, SEC61B, ITGA6, RASGRF1, SBF2, FYN, RGS4, RGS5, RGS7, RGSL1, XCL1, IL3RA	849	565	16792	1.29523	1	0.997011	81.0562
GOTERM_BP_DIRECT	GO:0048286~lung alveolus development	5	0.00352716	0.0904353	TNS3, PHF14, PDGFA, PKDCC, FOXP2	849	34	16792	2.90861	1	0.997004	81.7161
GOTERM_BP_DIRECT	GO:0030501~positive regulation of bone mineralization	5	0.00352716	0.0982364	ACVR2A, SLC8A1, OSR1, FAM20C, PKDCC	849	35	16792	2.82551	1	0.997983	84.3321
GOTERM_BP_DIRECT	GO:0043490~malate-aspartate shuttle	2	0.00141087	0.0984531	SLC25A12, SLC25A13	849	2	16792	19.7786	1	0.997743	84.3994
GOTERM_BP_DIRECT	GO:1901898~negative regulation of relaxation of cardiac muscle	2	0.00141087	0.0984531	PDE4B, PDE4D	849	2	16792	19.7786	1	0.997743	84.3994

## Sheet: Similar to both
Category	Term	Count	%	PValue	Genes	List Total	Pop Hits	Pop Total	Fold Enrichment	Bonferroni	Benjamini	FDR
GOTERM_BP_DIRECT	GO:0007018~microtubule-based movement	9	0.0133434	0.00113791	KIF2B, DYNC1I1, AP2A2, KIF7, DNAH14, KIF26A, SH3GL2, DNAH5, DNAL4	434	81	16792	4.29903	0.869119	0.869119	1.91314
GOTERM_BP_DIRECT	GO:0006511~ubiquitin-dependent protein catabolic process	12	0.0177912	0.00770473	PSMA1, USP40, PSMD14, USP17L6P, USP17L18, UBE3A, USP17L17, USP17L15, USP17L22, USP17L25, USP17L11, RNF213	434	182	16792	2.55107	0.999999	0.998999	12.2979
GOTERM_BP_DIRECT	GO:0007155~cell adhesion	22	0.0326172	0.00824239	ITGB3BP, CNTNAP4, CNTNAP5, IZUMO1R, CCR1, ACTN2, FER, FPR2, TPBG, CTNNA3, PCDH18, EPHA3, ALCAM, CTGF, SORBS2, FAT1, DGCR6, COL6A2, CNTNAP2, ROBO2, NTM, MUC16	434	459	16792	1.85448	1	0.992754	13.1007
GOTERM_BP_DIRECT	GO:0002043~blood vessel endothelial cell proliferation involved in sprouting angiogenesis	3	0.00444781	0.0127847	BMPER, NRARP, ITGB1BP1	434	7	16792	16.582	1	0.996802	19.6119
GOTERM_BP_DIRECT	GO:0016579~protein deubiquitination	8	0.0118608	0.0141035	USP40, USP17L6P, USP17L18, USP17L17, USP17L15, USP17L22, USP17L25, USP17L11	434	99	16792	3.12657	1	0.99374	21.4144
GOTERM_BP_DIRECT	GO:0016266~O-glycan processing	6	0.00889561	0.0190621	MUC1, MUC2, MUC3A, MUC6, MUC5B, MUC16	434	60	16792	3.86912	1	0.996749	27.8576
GOTERM_BP_DIRECT	GO:0032956~regulation of actin cytoskeleton organization	5	0.00741301	0.0325406	CDK5R1, ROCK1, ROCK2, CLASP2, EPHA3	434	47	16792	4.11609	1	0.999784	42.9513
GOTERM_BP_DIRECT	GO:0071805~potassium ion transmembrane transport	8	0.0118608	0.0372435	KCNS3, KCNC2, HCN1, KCND2, CCT8L2, KCNF1, KCNA5, KCNK2	434	121	16792	2.5581	1	0.999791	47.4781
GOTERM_BP_DIRECT	GO:0051260~protein homooligomerization	10	0.014826	0.0402719	KCNS3, KCNC2, KCND2, KCNF1, COLEC12, KCTD3, KCTD16, KCNA5, RNF213, KCTD12	434	177	16792	2.18595	1	0.999713	50.2117
GOTERM_BP_DIRECT	GO:0003091~renal water homeostasis	4	0.00593041	0.0486348	ADCY1, RAB11FIP2, ADCY2, PRKACB	434	32	16792	4.83641	1	0.999864	57.0819
GOTERM_BP_DIRECT	GO:0006488~dolichol-linked oligosaccharide biosynthetic process	3	0.00444781	0.0558214	ALG10B, ALG10, PQLC3	434	15	16792	7.73825	1	0.999911	62.2628
GOTERM_BP_DIRECT	GO:0009968~negative regulation of signal transduction	4	0.00593041	0.0565306	RGS7BP, KIF26A, SNX13, IGFBP3	434	34	16792	4.55191	1	0.999827	62.7409
GOTERM_BP_DIRECT	GO:0086091~regulation of heart rate by cardiac conduction	4	0.00593041	0.0606923	CACNA2D1, AKAP9, KCNA5, CTNNA3	434	35	16792	4.42186	1	0.999816	65.4332
GOTERM_BP_DIRECT	GO:0051895~negative regulation of focal adhesion assembly	3	0.00444781	0.062735	ITGB1BP1, CLASP2, BCAS3	434	16	16792	7.25461	1	0.999743	66.6867
GOTERM_BP_DIRECT	GO:0030307~positive regulation of cell growth	6	0.00889561	0.0658677	EGFR, CSNK2A3, CD38, IL9R, BCL2, MTPN	434	84	16792	2.76366	1	0.9997	68.5261
GOTERM_BP_DIRECT	GO:0007188~adenylate cyclase-modulating G-protein coupled receptor signaling pathway	4	0.00593041	0.0694296	ADCY2, CHRM2, PRKACB, ADRA1D	434	37	16792	4.18284	1	0.999675	70.5015
GOTERM_BP_DIRECT	GO:2000114~regulation of establishment of cell polarity	3	0.00444781	0.0699201	ROCK1, ROCK2, BCAS3	434	17	16792	6.82787	1	0.999507	70.7642
GOTERM_BP_DIRECT	GO:0051893~regulation of focal adhesion assembly	3	0.00444781	0.0699201	ROCK1, ROCK2, EPHA3	434	17	16792	6.82787	1	0.999507	70.7642
GOTERM_BP_DIRECT	GO:0019933~cAMP-mediated signaling	4	0.00593041	0.0739995	ADCY1, ADCY2, RAPGEF2, PCLO	434	38	16792	4.07276	1	0.999513	72.8652
GOTERM_BP_DIRECT	GO:0090003~regulation of establishment of protein localization to plasma membrane	2	0.0029652	0.075385	AR, LDLRAP1	434	3	16792	25.7942	1	0.999369	73.5458
GOTERM_BP_DIRECT	GO:0007219~Notch signaling pathway	7	0.0103782	0.0771589	NOTCH2, NRARP, ITGB1BP1, FOXA1, NOTCH2NL, KCNA5, RBPJ	434	115	16792	2.35512	1	0.999231	74.3938
GOTERM_BP_DIRECT	GO:0061512~protein localization to cilium	3	0.00444781	0.0773581	RAB11FIP3, WDR35, TBC1D32	434	18	16792	6.44854	1	0.998938	74.4875
GOTERM_BP_DIRECT	GO:0034199~activation of protein kinase A activity	3	0.00444781	0.0773581	ADCY1, ADCY2, PRKACB	434	18	16792	6.44854	1	0.998938	74.4875
GOTERM_BP_DIRECT	GO:0007190~activation of adenylate cyclase activity	4	0.00593041	0.0835264	ADCY1, ADCY2, CAP1, VIPR2	434	40	16792	3.86912	1	0.999159	77.2318
GOTERM_BP_DIRECT	GO:0071880~adenylate cyclase-activating adrenergic receptor signaling pathway	3	0.00444781	0.0850313	GPR101, RAPGEF2, ADRA1D	434	19	16792	6.10914	1	0.998993	77.8579
GOTERM_BP_DIRECT	GO:0050790~regulation of catalytic activity	5	0.00741301	0.0905249	PPP2R3B, AR, PPP2R3A, PRKAG2, ATP6V1H	434	66	16792	2.93115	1	0.999142	80.0085
GOTERM_BP_DIRECT	GO:0030318~melanocyte differentiation	3	0.00444781	0.0929226	BLOC1S6, BCL2, MITF	434	20	16792	5.80369	1	0.999058	80.8841
GOTERM_BP_DIRECT	GO:0090002~establishment of protein localization to plasma membrane	4	0.00593041	0.0935476	ROCK1, ROCK2, ACTN2, CLASP2	434	42	16792	3.68488	1	0.998825	81.1063
GOTERM_BP_DIRECT	GO:0007268~chemical synaptic transmission	11	0.0163086	0.09364	GABRG1, HTR1B, GABRR1, KCND2, CEP89, OPRL1, SLC6A2, NPBWR2, AKAP9, NOVA1, DTNA	434	240	16792	1.77335	1	0.998502	81.1389
GOTERM_BP_DIRECT	GO:0050796~regulation of insulin secretion	5	0.00741301	0.0944204	KCNS3, KCNC2, ICA1, SLC25A5, KCNA5	434	67	16792	2.88741	1	0.998211	81.4126
GOTERM_BP_DIRECT	GO:0050907~detection of chemical stimulus involved in sensory perception	6	0.00889561	0.0989876	OR4F21, OR10T2, OR4A47, OR4F16, OR10J1, OR4C46	434	95	16792	2.44366	1	0.998371	82.9406
GOTERM_BP_DIRECT	GO:0006382~adenosine to inosine editing	2	0.0029652	0.0992315	ADARB1, ADAR	434	4	16792	19.3456	1	0.998014	83.0188
GOTERM_BP_DIRECT	GO:0008038~neuron recognition	2	0.0029652	0.0992315	CNTNAP2, NTM	434	4	16792	19.3456	1	0.998014	83.0188
GOTERM_BP_DIRECT	GO:0003310~pancreatic A cell differentiation	2	0.0029652	0.0992315	INSM1, GATA6	434	4	16792	19.3456	1	0.998014	83.0188
GOTERM_BP_DIRECT	GO:0021979~hypothalamus cell differentiation	2	0.0029652	0.0992315	PROP1, OTP	434	4	16792	19.3456	1	0.998014	83.0188
GOTERM_BP_DIRECT	GO:0045920~negative regulation of exocytosis	2	0.0029652	0.0992315	STXBP6, IL1RAPL1	434	4	16792	19.3456	1	0.998014	83.0188
GOTERM_BP_DIRECT	GO:0021891~olfactory bulb interneuron development	2	0.0029652	0.0992315	SALL3, ROBO2	434	4	16792	19.3456	1	0.998014	83.0188
GOTERM_BP_DIRECT	GO:0016553~base conversion or substitution editing	2	0.0029652	0.0992315	ADARB1, ADAR	434	4	16792	19.3456	1	0.998014	83.0188
GOTERM_BP_DIRECT	GO:0051385~response to mineralocorticoid	2	0.0029652	0.0992315	HTR1B, CTGF	434	4	16792	19.3456	1	0.998014	83.0188
GOTERM_BP_DIRECT	GO:0060486~Clara cell differentiation	2	0.0029652	0.0992315	GATA6, RBPJ	434	4	16792	19.3456	1	0.998014	83.0188
GOTERM_BP_DIRECT	GO:0060113~inner ear receptor cell differentiation	2	0.0029652	0.0992315	DFNA5, USH2A	434	4	16792	19.3456	1	0.998014	83.0188
GOTERM_BP_DIRECT	GO:0060571~morphogenesis of an epithelial fold	2	0.0029652	0.0992315	EGFR, AR	434	4	16792	19.3456	1	0.998014	83.0188
GOTERM_BP_DIRECT	GO:1903347~negative regulation of bicellular tight junction assembly	2	0.0029652	0.0992315	ROCK1, ROCK2	434	4	16792	19.3456	1	0.998014	83.0188

## Sheet: Unique to 5azaC
Category	Term	Count	%	PValue	Genes	List Total	Pop Hits	Pop Total	Fold Enrichment	Bonferroni	Benjamini	FDR
GOTERM_BP_1	GO:0032501~multicellular organismal process	35	0.31362	0.0570715	NRG3, ACSBG2, MYT1, TPD52, CD2AP, CNGB3, CDH4, OR4C3, MAP3K7, MUT, HNMT, FAM107B, AGGF1, IMPG1, CHRNA4, ENTPD2, PRSS3P2, WDR33, OTOP1, RBFOX1, FKTN, STX2, GLCCI1, CSRP3, PROX1, RAB33B, FAM134B, OR6B1, TAS2R39, MED30, TRPS1, CFAP20, HAS2, ADAMTS2, NUP210L	66	7027	16792	1.26723	0.708892	0.708892	36.4755
