# Supplementary material for: The effects of the DNA Demethylating reagent, 5-azacytidine on SMCHD1 genomic localization
Source: BMC Genet. 2020 Jan 15;21:3. doi: 10.1186/s12863-020-0809-x (PMC6964063; doi:10.1186/s12863-020-0809-x)
Supplement: Supplementary file 5 — Additional file 5: Table S3. Motif clusters associated with SMCHD1 genomic occupancy. [file 12863_2020_809_MOESM5_ESM.xlsx]

## Sheet: No treatment
clusters	collapsed_id	factor	DNA binding domain	hits	cutoff	zscore	-10*log(pval)	similarity to top	mean_position
4	M01596	GLI3	BetaBetaAlpha-zinc finger Family	2886	3.992	-11.63	690.776		-0.053
3	MC00511	Rxrg	Hormone-nuclear Receptor Family	1189	6.469	-11.965	690.776		-0.086
	MS00658	NR2F6	Hormone-nuclear Receptor Family	1161	1.908	-12.289	690.776	0.991	-0.089
2	MS00669	Nr2f6	Hormone-nuclear Receptor Family	723	3.623	-12.595	690.776		-0.115
1	M00141	IKZF1	BetaBetaAlpha-zinc finger Family	653	7.913	-13.456	690.776		-0.129
5	MS00261	ID4	Helix-Loop-Helix Family	2442	4.903	-11.197	660.246		-0.056
	MC00126	TCF12	Helix-Loop-Helix Family	2361	4.874	-10.804	616.654	0.943	-0.055
	MC00471	Rxra	Hormone-nuclear Receptor Family	709	8.559	-10.671	602.293	0.959	-0.101
6	MS00110	NFKB1	Rel Homology Region Family	1414	1.62	-10.629	597.77		-0.071
7	MS00274	NHLH1	Helix-Loop-Helix Family	3966	1.729	-10.131	545.615		-0.04
	MC00265	Tcf3	Helix-Loop-Helix Family	3953	2.868	-10.117	544.177	0.915	-0.04
8	MC00231	MEF2C	MADS Box Family	421	9.873	-10.052	537.553		-0.126
	MS00076	MEF2D	MADS Box Family	422	9.408	-9.986	530.911	0.946	-0.125
9	M00155	NR2F2	Hormone-nuclear Receptor Family	1395	4.421	-9.954	527.655		-0.068
10	MS00694	RXRG	Hormone-nuclear Receptor Family	1643	1.001	-9.877	519.992		-0.062
11	MC00476	Rarg	Hormone-nuclear Receptor Family	663	6.967	-9.792	511.565		-0.097
12	MA0163	PLAG1	BetaBetaAlpha-zinc finger Family	3244	0.601	-9.669	499.406		-0.043
13	denovo14		None	2801	4.313	-9.668	499.291		-0.046
14	MC00169	Usf2	Helix-Loop-Helix Family	3018	1.052	-9.452	478.491		-0.044
	MS00243	Ascl2	Helix-Loop-Helix Family	3416	3.008	-9.408	474.249	0.947	-0.041
15	MS00346	ZIC3	BetaBetaAlpha-zinc finger Family	3349	0.59	-9.294	463.535		-0.041
	MS00075	MEF2B	MADS Box Family	486	8.521	-9.243	458.745	0.938	-0.109
	MS00111	NFKB2	Rel Homology Region Family	1339	3.321	-9.167	451.633	0.949	-0.065
16	MC00333	ESR2	Hormone-nuclear Receptor Family	3860	3.282	-9.124	447.69		-0.038
	MC00195	Myf5	Helix-Loop-Helix Family	3386	4.633	-9.023	438.357	0.923	-0.04
	MS00264	MESP1	Helix-Loop-Helix Family	2679	5.188	-8.952	431.948	0.974	-0.045
	M00712	MYOG	Helix-Loop-Helix Family	3316	3.875	-8.914	428.51	0.901	-0.04
17	MC00254	E2F6	Transcription Factor Family	3899	1.17	-8.913	428.42		-0.037
	MS00698	Rara	Hormone-nuclear Receptor Family	586	3.805	-8.787	417.139	0.984	-0.095
	MS00682	RARG	Hormone-nuclear Receptor Family	2430	-1.823	-8.718	411.015	0.971	-0.046
18	MS00035	GLIS2	BetaBetaAlpha-zinc finger Family	3846	-0.275	-8.667	406.54		-0.036
19	MS00241	Tcfap2a	Helix-Loop-Helix Family	3864	0.997	-8.657	405.607		-0.036
20	MS00157	Klf12	BetaBetaAlpha-zinc finger Family	4262	-0.582	-8.576	398.589		-0.034
21	M01122	ZNF219	BetaBetaAlpha-zinc finger Family	4159	-0.46	-8.514	393.196		-0.034
22	MC00369	Myod1	Helix-Loop-Helix Family	3387	3.711	-8.509	392.779		-0.038
	MC00109	Klf4	BetaBetaAlpha-zinc finger Family	4599	-0.627	-8.479	390.204	0.934	-0.033
23	MC00328	Zfx	BetaBetaAlpha-zinc finger Family	3299	1.917	-8.466	389.075		-0.038
24	denovo19		None	3362	3.566	-8.455	388.14		-0.038
25	denovo12		None	3882	1.412	-8.429	385.846		-0.035
	MC00341	Olig2	Helix-Loop-Helix Family	2268	4.896	-8.393	382.773	0.948	-0.046
26	MC00221	Tbx3	Transcription Factor T-Domain	4398	0.48	-8.332	377.653		-0.033
27	MS00256	HES7	Helix-Loop-Helix Family	2267	-0.711	-8.284	373.629		-0.046
28	denovo13		None	3948	1.175	-8.221	368.294		-0.034
	MS00254	FIGLA	Helix-Loop-Helix Family	3600	3.838	-8.2	366.604	0.957	-0.036
29	denovo35		None	3568	-1.301	-8.173	364.307		-0.036
	MC00248	USF1	Helix-Loop-Helix Family	2664	2.352	-7.88	340.467	0.969	-0.041
30	MS00239	Tcfap2a	Helix-Loop-Helix Family	3866	1.651	-7.862	339.007		-0.034
	MC00305	Sox6	High Mobility Group (Box) Family	3364	3.929	-7.852	338.221	0.869	-0.036
	MS00255	HES5	Helix-Loop-Helix Family	1646	1.358	-7.808	334.693	0.973	-0.051
	MS00201	SNAI2	BetaBetaAlpha-zinc finger Family	764	7.346	-7.79	333.272	0.968	-0.075
31	M01783	SP2	BetaBetaAlpha-zinc finger Family	4207	0.395	-7.781	332.593		-0.032
32	M00979	PAX6	Homeodomain Family	632	5.775	-7.764	331.213		-0.083
	MS00843	GLI2	BetaBetaAlpha-zinc finger Family	2876	4.161	-7.662	323.215	0.894	-0.038
33	UP00065	Zfp161	BetaBetaAlpha-zinc finger Family	3778	0.558	-7.587	317.428		-0.033
34	MS00090	HINFP1	BetaBetaAlpha-zinc finger Family	3307	-6.857	-7.571	316.238		-0.035
	M00220	SREBF1	Helix-Loop-Helix Family	3207	2.742	-7.478	309.072	0.884	-0.035
	MS00523	Zic3	BetaBetaAlpha-zinc finger Family	3401	-0.441	-7.367	300.71	0.992	-0.034
35	MS00567	EGR3	BetaBetaAlpha-zinc finger Family	4366	-2.757	-7.319	297.096		-0.03
	M00644	UBP1	CP2 Transcription Factor Domain Family	3831	3.23	-7.313	296.633	0.904	-0.032
	MS00285	TCF4	Helix-Loop-Helix Family	1158	6.178	-7.311	296.535	0.978	-0.058
36	MC00376	ZBTB7A	BetaBetaAlpha-zinc finger Family	3976	0.29	-7.28	294.245		-0.031
37	MC00125	Rest	BetaBetaAlpha-zinc finger Family	2391	1.713	-7.275	293.824		-0.04
38	MS00657	NR2F1	Hormone-nuclear Receptor Family	1387	6.842	-7.264	293.008		-0.053
	MS00260	HEY2	Helix-Loop-Helix Family	3936	1.674	-7.252	292.144	0.891	-0.031
39	MS00235	SP4	BetaBetaAlpha-zinc finger Family	4084	-2.117	-7.233	290.721		-0.031
40	denovo32		None	2716	3.332	-7.23	290.525		-0.038
	MS00227	TFAP2A	Helix-Loop-Helix Family	3320	2.078	-7.215	289.447	0.959	-0.034
	MS00246	SP8	BetaBetaAlpha-zinc finger Family	4609	1.257	-7.203	288.514	0.891	-0.029
	M01037	GLI1	BetaBetaAlpha-zinc finger Family	2720	3.93	-7.172	286.29	0.892	-0.037
	M01282	PPARA	Hormone-nuclear Receptor Family	960	7.659	-7.172	286.281	0.918	-0.063
41	UP00001	E2F2	Transcription Factor Family	3059	1.77	-7.119	282.429		-0.035
42	MS00301	ZBTB7A	BetaBetaAlpha-zinc finger Family	3639	2.301	-7.027	275.76		-0.032
43	M00373	PAX4	Homeodomain Family	3373	3.553	-6.964	271.28		-0.033
	MC00110	Klf1	BetaBetaAlpha-zinc finger Family	2922	3.99	-6.924	268.477	0.916	-0.035
44	MC00392	SMAD4	MH1 Domain Family	1451	6.052	-6.915	267.813		-0.05
45	MC00407	Myc	Helix-Loop-Helix Family	4097	1.795	-6.912	267.622		-0.03
46	M00449	ZIC2	BetaBetaAlpha-zinc finger Family	4212	3.956	-6.882	265.521		-0.029
47	M01109	ZNF589	BetaBetaAlpha-zinc finger Family	898	5.438	-6.868	264.53		-0.063
	MC00186	Nr1d2	Hormone-nuclear Receptor Family	1694	5.871	-6.852	263.413	0.859	-0.046
	MS00258	HEY1	Helix-Loop-Helix Family	4173	0.88	-6.829	261.75	0.892	-0.029
	MC00394	MYC	Helix-Loop-Helix Family	4278	1.76	-6.819	261.099	0.983	-0.029
	MS00334	ZIC1	BetaBetaAlpha-zinc finger Family	3552	-0.721	-6.816	260.874	0.966	-0.031
48	MS00087	Meis2	Homeodomain Family	656	6.852	-6.795	259.384		-0.073
49	M01288	NEUROD1	Helix-Loop-Helix Family	4749	1.632	-6.79	259.044		-0.027
50	M01742	Zscan10	BetaBetaAlpha-zinc finger Family	3940	-1.026	-6.757	256.776		-0.03
51	MS00079	HINFP1	BetaBetaAlpha-zinc finger Family	3056	-6.873	-6.741	255.653		-0.034
52	denovo4		None	1783	6.646	-6.699	252.783		-0.044
	MS00228	TFAP2B	Helix-Loop-Helix Family	3789	2.277	-6.685	251.88	0.951	-0.03
	MS00089	Meis3	Homeodomain Family	1872	3.169	-6.668	250.673	0.985	-0.043
	MS00357	ZIC4	BetaBetaAlpha-zinc finger Family	4579	0.007	-6.667	250.609	0.982	-0.027
53	MC00174	REST	BetaBetaAlpha-zinc finger Family	4677	-0.665	-6.638	248.672		-0.027
	MC00223	SMAD2/3	MH1 Domain Family	1791	5.816	-6.615	247.08	0.998	-0.043
	MC00503	SMAD3	MH1 Domain Family	1791	5.816	-6.615	247.08	0.998	-0.043
54	MC00187	Ctcf	BetaBetaAlpha-zinc finger Family	3593	-0.725	-6.596	245.802		-0.03
55	MA0103	ZEB1	BetaBetaAlpha-zinc finger Family	3073	5.712	-6.574	244.312		-0.033
	MS00085	MEIS3	Homeodomain Family	2134	3.73	-6.562	243.551	0.996	-0.039
	MS00093	Pknox2	Homeodomain Family	852	2.748	-6.54	242.019	0.981	-0.062
56	M01118	WT1	BetaBetaAlpha-zinc finger Family	3949	3.712	-6.522	240.825		-0.029
57	M00433	Hmx3	Homeodomain Family	4237	0.091	-6.519	240.619		-0.028
58	MC00332	PAX5	Homeodomain Family	2417	4.365	-6.486	238.458		-0.037
	MS00212	SP1	BetaBetaAlpha-zinc finger Family	4768	0.707	-6.484	238.318	0.859	-0.026
	MS00091	PKNOX1	Homeodomain Family	1513	1.573	-6.477	237.835	0.978	-0.046
	MS00808	TFEC	Helix-Loop-Helix Family	2636	4.443	-6.411	233.479	0.937	-0.035
59	MC00430	Egr2	BetaBetaAlpha-zinc finger Family	4438	-0.301	-6.398	232.623		-0.027
60	M00695	TEAD2	Homeodomain Family	3785	3.254	-6.391	232.206		-0.029
	MS00092	PKNOX2	Homeodomain Family	1788	1.286	-6.385	231.781	0.979	-0.042
	MS00678	EGR4	BetaBetaAlpha-zinc finger Family	4167	0.919	-6.369	230.755	0.95	-0.028
61	UP00035	HIC1	BetaBetaAlpha-zinc finger Family	3987	2.324	-6.356	229.893		-0.028
	MC00124	MAX	Helix-Loop-Helix Family	4462	0.577	-6.34	228.859	0.962	-0.027
	MC00362	Arntl	Helix-Loop-Helix Family	4484	2.03	-6.34	228.848	0.917	-0.026
62	MS00186	MGA	Transcription Factor T-Domain	1514	6.171	-6.308	226.773		-0.045
	MS00251	BHLHE41	Helix-Loop-Helix Family	1594	2.736	-6.282	225.126	0.899	-0.044
63	M00139	AHR	Helix-Loop-Helix Family	3931	-2.054	-6.269	224.306		-0.028
64	M00665	SP3	BetaBetaAlpha-zinc finger Family	3693	1.751	-6.244	222.673		-0.029
	MS00057	HIC2	BetaBetaAlpha-zinc finger Family	3555	4.723	-6.185	218.919	0.851	-0.029
65	UP00021	Zfp281	BetaBetaAlpha-zinc finger Family	4443	-0.351	-6.155	217.005		-0.026
	MC00473	ATF3	Leucine Zipper Family	3925	2.495	-6.147	216.499	0.913	-0.028
	MC00128	CTCF	BetaBetaAlpha-zinc finger Family	4685	-2.519	-6.135	215.774	0.967	-0.025
66	M01009	HES1	Helix-Loop-Helix Family	1856	4.753	-6.109	214.125		-0.04
	MC00295	Esr1	Hormone-nuclear Receptor Family	3486	1.765	-6.096	213.308	0.923	-0.029
	MS00094	TGIF1	Homeodomain Family	2051	0.075	-6.057	210.871	0.966	-0.038
	MC00373	Mxi1	Helix-Loop-Helix Family	4245	1.813	-5.984	206.406	0.988	-0.026
	UP00010	Tcfap2b	Helix-Loop-Helix Family	3624	1.815	-5.956	204.649	0.9	-0.028
67	denovo22		None	4194	0.838	-5.937	203.537		-0.026
	MS00789	Egr3	BetaBetaAlpha-zinc finger Family	4635	-3.941	-5.931	203.137	0.983	-0.025
	MS00281	SREBF2	Helix-Loop-Helix Family	2794	1.779	-5.911	201.896	0.909	-0.032
	denovo25		None	3494	2.774	-5.891	200.701	0.814	-0.028
	MC00532	Mycn	Helix-Loop-Helix Family	3880	2.63	-5.872	199.549	0.985	-0.027
	MS00046	GLIS3	BetaBetaAlpha-zinc finger Family	3689	-1.789	-5.869	199.361	0.951	-0.028
	MS00095	TGIF2LX	Homeodomain Family	1997	0.917	-5.854	198.494	0.978	-0.037
	denovo10		None	3200	2.658	-5.798	195.102	0.841	-0.029
68	MS00727	ZBTB49	BetaBetaAlpha-zinc finger Family	3054	-1.387	-5.779	194.005		-0.03
69	UP00088	PLAGL1	BetaBetaAlpha-zinc finger Family	4270	-0.031	-5.762	192.996		-0.025
70	MS00445	ZNF740	BetaBetaAlpha-zinc finger Family	4441	-0.118	-5.734	191.358		-0.025
71	MS00101	Hic1	BetaBetaAlpha-zinc finger Family	4264	-2.827	-5.688	188.65		-0.025
72	MS00534	CENPB	CENP-B box binding Family	1049	5.047	-5.666	187.359		-0.05
	UP00003	E2F3	Transcription Factor Family	2463	1.925	-5.66	186.969	0.974	-0.033
	MS00146	KLF16	BetaBetaAlpha-zinc finger Family	4407	0.904	-5.646	186.187	0.861	-0.025
73	MC00391	ZNF143	BetaBetaAlpha-zinc finger Family	2639	2.792	-5.627	185.079		-0.032
74	M01104	Ovol2	BetaBetaAlpha-zinc finger Family	4245	3.347	-5.62	184.698		-0.025
	M01268	NR1H4	Hormone-nuclear Receptor Family	1381	6.614	-5.606	183.867	0.931	-0.044
	MS00197	TBX1	Transcription Factor T-Domain	2176	5.046	-5.605	183.808	0.997	-0.035
	MS00282	Srebf1	Helix-Loop-Helix Family	1055	4.702	-5.597	183.334	0.897	-0.05
	MS00214	TBX4	Transcription Factor T-Domain	763	6.964	-5.588	182.807	0.998	-0.059
75	UP00330	XBP1	Leucine Zipper Family	1987	3.802	-5.574	182.013		-0.036
	MC00257	Pax5	Homeodomain Family	748	6.539	-5.552	180.74	0.808	-0.059
76	MA0101	REL	Rel Homology Region Family	3606	4.041	-5.55	180.656		-0.027
77	M00514	ATF4	Leucine Zipper Family	1123	5.228	-5.529	179.449		-0.048
	MS00096	TGIF2	Homeodomain Family	2158	1.617	-5.51	178.363	0.978	-0.035
78	MC00182	E2F1	Transcription Factor Family	4367	1.602	-5.461	175.609		-0.024
79	MC00262	ARNT	Helix-Loop-Helix Family	2770	4.117	-5.458	175.399		-0.03
	MC00158	E2f4	Transcription Factor Family	4636	-0.284	-5.445	174.698	0.997	-0.023
80	M00491	PATZ1	BetaBetaAlpha-zinc finger Family,AT-hook Domain Family	4213	0.112	-5.442	174.54		-0.024
81	M00143	PAX5	Homeodomain Family	3426	-0.125	-5.397	171.996		-0.027
82	MC00448	Nr1h2	Hormone-nuclear Receptor Family	322	8.176	-5.388	171.506		-0.088
	UP00093	Klf7	BetaBetaAlpha-zinc finger Family	4509	0.257	-5.352	169.532	0.918	-0.023
83	denovo27		None	4290	-0.247	-5.333	168.445		-0.024
	MS00265	MLXIPL	Helix-Loop-Helix Family	2260	3.746	-5.315	167.477	0.923	-0.033
	MS00024	GLIS1	BetaBetaAlpha-zinc finger Family	3836	-5.167	-5.281	165.601	0.88	-0.025
84	MS00807	MSC	Helix-Loop-Helix Family	1080	5.257	-5.242	163.459		-0.047
85	denovo18		None	3923	3.183	-5.229	162.806		-0.025
86	denovo28		None	2472	1.523	-5.228	162.727		-0.031
87	M01177	SREBF2	Helix-Loop-Helix Family	4791	3.314	-5.199	161.17		-0.022
88	denovo8		None	4790	2.083	-5.193	160.857		-0.022
	denovo3		None	2978	3.569	-5.113	156.596	0.857	-0.028
	MS00216	TBX5	Transcription Factor T-Domain	2581	5.453	-5.103	156.018	0.995	-0.03
89	M00647	NR1H3	Hormone-nuclear Receptor Family	1065	2.985	-5.09	155.369		-0.046
90	M01714	KLF15	BetaBetaAlpha-zinc finger Family	4650	0.799	-5.089	155.316		-0.022
91	M00646	HNF1B	Homeodomain Family	4643	2.954	-5.077	154.691		-0.022
	MS00223	SP3	BetaBetaAlpha-zinc finger Family	4788	0.966	-5.07	154.305	0.898	-0.022
92	denovo11		None	4778	0.913	-5.061	153.842		-0.022
	MS00230	TFAP2B	Helix-Loop-Helix Family	4666	-1.354	-5.046	153.058	0.961	-0.022
93	denovo9		None	2213	4.53	-4.998	150.539		-0.032
94	denovo23		None	4043	2.424	-4.956	148.396		-0.023
95	MS00048	GCM1	Glial Cells Missing (GCM) Domain Family	1519	3.487	-4.944	147.739		-0.038
96	denovo38		None	911	6.06	-4.898	145.39		-0.049
97	M00961	VDR	Hormone-nuclear Receptor Family	3538	4.564	-4.894	145.194		-0.025
	MS00811	RARB	Hormone-nuclear Receptor Family	700	2.523	-4.849	142.952	0.917	-0.055
	MC00183	Snai1	BetaBetaAlpha-zinc finger Family	2253	3.711	-4.837	142.306	0.934	-0.031
98	UP00066	HNF4A	Hormone-nuclear Receptor Family	2385	4.762	-4.814	141.152		-0.03
	MS00423	ZNF524	BetaBetaAlpha-zinc finger Family	3115	1.297	-4.81	140.961	0.818	-0.026
99	MC00192	ZNF263	BetaBetaAlpha-zinc finger Family	4024	0.647	-4.778	139.387		-0.023
	MS00700	Rarb	Hormone-nuclear Receptor Family	397	4.305	-4.769	138.928	0.843	-0.072
	denovo17		None	3229	3.807	-4.759	138.412	0.889	-0.025
	MS00323	ZBTB7C	BetaBetaAlpha-zinc finger Family	2283	4.764	-4.753	138.136	0.964	-0.03
	denovo7		None	3884	2.816	-4.728	136.9	0.818	-0.023
	MS00266	MLX	Helix-Loop-Helix Family	2959	1.886	-4.704	135.71	0.887	-0.026
100	MC00358	Ebf1	Helix-Loop-Helix Family	3046	1.929	-4.658	133.475		-0.026
	MS00512	Zfp740	BetaBetaAlpha-zinc finger Family	4421	2.188	-4.603	130.837	0.993	-0.021
	MS00289	TFEB	Helix-Loop-Helix Family	4130	2.299	-4.563	128.884	0.921	-0.022
101	MC00299	BRCA1	Ring finger domain family	3656	1.729	-4.561	128.825		-0.023
102	MA0155	INSM1	BetaBetaAlpha-zinc finger Family	4736	0.325	-4.56	128.776		-0.02
	MS00247	BHLHB2	Helix-Loop-Helix Family	2814	2.417	-4.546	128.106	0.879	-0.026
	MC00320	EGR1	BetaBetaAlpha-zinc finger Family	3837	-0.301	-4.519	126.808	0.966	-0.023
	MS00312	ZBTB7B	BetaBetaAlpha-zinc finger Family	2584	3.088	-4.481	125.037	0.938	-0.027
103	MC00475	Nfic	Nuclear Factor I-CCAAT-binding Transcription Factor (NFI-CTF) Family	2470	5.052	-4.45	123.572		-0.028
	MC00224	EPAS1	Helix-Loop-Helix Family	2354	4.096	-4.448	123.497	0.985	-0.029
104	MC00518	Tfcp2	CP2 Transcription Factor Domain Family	2383	3.311	-4.443	123.251		-0.028
	MS00705	Rarg	Hormone-nuclear Receptor Family	659	2.417	-4.434	122.832	0.819	-0.053
	MS00115	NFIX	Nuclear Factor I-CCAAT-binding Transcription Factor (NFI-CTF) Family	3620	1.283	-4.43	122.642	0.915	-0.023
	MS00270	Mlx	Helix-Loop-Helix Family	2708	2.271	-4.415	121.98	0.915	-0.026
	MC00335	ESR1	Hormone-nuclear Receptor Family	2229	4.126	-4.379	120.316	0.904	-0.029
	MS00135	KLF14	BetaBetaAlpha-zinc finger Family	4005	0.136	-4.312	117.229	0.922	-0.021
	MS00114	NFIB	Nuclear Factor I-CCAAT-binding Transcription Factor (NFI-CTF) Family	1266	2.885	-4.301	116.754	0.938	-0.038
	MC00135	Rela	Rel Homology Region Family	2562	4.737	-4.252	114.562	0.832	-0.027
105	M01243	MTF1	BetaBetaAlpha-zinc finger Family	4772	3.125	-4.242	114.097		-0.019
	MC00414	Atoh1	Helix-Loop-Helix Family	2900	3.451	-4.227	113.442	0.87	-0.025
106	M00085	ZBTB6	BetaBetaAlpha-zinc finger Family	4095	2.339	-4.226	113.4		-0.021
	MC00461	Max	Helix-Loop-Helix Family	3377	2.054	-4.224	113.313	0.878	-0.023
	MC00319	EGR2	BetaBetaAlpha-zinc finger Family	3696	1.078	-4.216	112.961	0.964	-0.022
107	denovo2		None	3832	3.366	-4.118	108.634		-0.021
108	M00733	SMAD4	MH1 Domain Family	3551	2.182	-4.095	107.67		-0.022
109	M00378	PAX4	Homeodomain Family	4685	3.52	-4.036	105.147		-0.019
110	MC00377	Trp53	Loop-Sheet-Helix Family	2495	2.284	-4.025	104.642		-0.026
	M01592	TFCP2L1	Grainyhead	4068	2.011	-3.979	102.72	0.992	-0.02
111	M00072	TFCP2	CP2 Transcription Factor Domain Family	4290	1.801	-3.924	100.4		-0.02
112	MC00502	HMGN1	High Mobility Group (Box) Family	4577	2.238	-3.873	98.301		-0.019
	MS00267	MNT	Helix-Loop-Helix Family	4460	1.393	-3.863	97.903	0.898	-0.019
	MS00252	Bhlhb2	Helix-Loop-Helix Family	3385	1.393	-3.842	97.059	0.892	-0.022
113	MS00311	Creb3l2	Leucine Zipper Family	2132	1.201	-3.841	96.983		-0.027
114	UP00031	Zbtb3	BetaBetaAlpha-zinc finger Family	2929	3.81	-3.795	95.147		-0.023
115	MS00047	GCM1	Glial Cells Missing (GCM) Domain Family	4118	2.533	-3.768	94.073		-0.019
116	denovo16		None	3687	3.512	-3.749	93.283		-0.02
	MC00510	E2f3	Transcription Factor Family	2951	1.834	-3.744	93.104	0.838	-0.023
	MS00288	TFE3	Helix-Loop-Helix Family	3562	3.524	-3.707	91.631	0.919	-0.021
117	MS00217	TBX5	Transcription Factor T-Domain	90	8.523	-3.643	89.127		-0.124
118	MS00713	THRB	Hormone-nuclear Receptor Family	3131	-2.151	-3.619	88.199		-0.022
	MC00132	TP73	Loop-Sheet-Helix Family	1642	2.4	-3.618	88.165	0.895	-0.03
119	M00444	VDR	Hormone-nuclear Receptor Family	4153	3.417	-3.607	87.726		-0.019
	MC00418	ZBTB33	BetaBetaAlpha-zinc finger Family	3382	2.155	-3.605	87.642	0.985	-0.021
120	MC00477	ZNF711	BetaBetaAlpha-zinc finger Family (zf-C2H2)	2837	4.52	-3.588	87.011		-0.023
	MS00211	TBX2	Transcription Factor T-Domain	2322	1.993	-3.583	86.819	0.852	-0.025
	MS00684	RARG	Hormone-nuclear Receptor Family	2865	2.699	-3.5	83.674	0.852	-0.022
121	M00993	TAL1	Helix-Loop-Helix Family	694	6.413	-3.47	82.544		-0.044
	MS00287	TFAP4	Helix-Loop-Helix Family	843	5.201	-3.469	82.517	0.899	-0.04
122	M01709	MAFA	Leucine Zipper Family	229	7.261	-3.418	80.628		-0.076
	denovo26		None	4675	-2.345	-3.404	80.094	0.878	-0.017
	MS00124	KLF13	BetaBetaAlpha-zinc finger Family	602	3.968	-3.387	79.497	0.878	-0.047
	MS00248	BHLHB3	Helix-Loop-Helix Family	1611	3.598	-3.319	77.028	0.87	-0.029
123	MS00268	YY2	BetaBetaAlpha-zinc finger Family	648	6.223	-3.317	76.939		-0.045
	MS00291	Tcf21	Helix-Loop-Helix Family	209	5.962	-3.297	76.255	0.923	-0.077
124	MC00439	TP63	Loop-Sheet-Helix Family	2788	2.318	-3.294	76.145		-0.022
125	denovo1		None	4570	2.049	-3.284	75.793		-0.017
126	denovo24		None	4527	0.867	-3.237	74.103		-0.017
127	MA0131	HINFP	BetaBetaAlpha-zinc finger Family	1164	4.588	-3.232	73.947		-0.033
	MC00316	HIF1A	Helix-Loop-Helix Family	2501	4.041	-3.202	72.891	0.977	-0.023
128	denovo15		None	4490	2.069	-3.194	72.625		-0.017
129	MC00370	Npas4	Helix-Loop-Helix Family	2743	4.527	-3.189	72.434		-0.021
	M00526	NR6A1	Hormone-nuclear Receptor Family	25	10.264	-3.096	69.257	0.848	-0.206

## Sheet: 5azaC treatment
																																				clusters	collapsed_id	factor	DNA binding domain	hits	cutoff	zscore	-10*log(pval)	similarity to top	mean_position
GLI3	M01596	1,750 regions				Rxrg	MC00511	2,075 regions				NR2F6	MS00658	2,067 regions				IKZF1	M00141	2,087 regions				ID4	MS00261	1,853 regions				TCF12	MC00126	2,081 regions				4	MA0101	REL	Rel Homology Region Family	1462	3.984	-3.35	78.143		-0.03
																																				6	MS00694	RXRG	Hormone-nuclear Receptor Family	583	0.669	-3.18	72.144		-0.046
chr1	115719	115730	TGCCCACCCAG	1040.81	-	chr1	237013	237023	AGGATCAGGG	108.659	+	chr1	108981	108996	GAACATCTAGTCCTC	112.587	-	chr1	108948	108957	TTAGAGATG	110.209	+	chr1	115753	115763	TGTAGGTGTC	184.746	-	chr1	108981	108991	GAACATCTAG	108.885	-	1	MS00534	CENPB	CENP-B box binding Family	406	5.788	-6.059	211.016		-0.085
chr1	234430	234441	ACACCACACTA	238.481	-	chr1	547716	547726	GAGTTCATGG	3119.85	+	chr1	237226	237241	TAGATCTAAAAGTTG	364.166	+	chr1	564839	564848	TTTGATAGA	195.682	+	chr1	564713	564723	TACACCTCCT	113.725	+	chr1	234441	234451	CCAGGCGCTC	266.992	+	3	MC00511	Rxrg	Hormone-nuclear Receptor Family	325	6.596	-3.462	82.241		-0.064
chr1	237110	237121	CTGGGAGGCCT	2943.04	+	chr1	564859	564869	GAGTTTAAAT	111.476	+	chr1	237069	237084	TAAGCTTCTGAGCAC	235.373	-	chr1	564948	564957	NNNAAGTAA	139.458	+	chr1	565284	565294	ACCACCAATC	116.805	+	chr1	237126	237136	TCAGCTGCTG	107.871	+	5	M00141	IKZF1	BetaBetaAlpha-zinc finger Family	114	8.518	-3.188	72.401		-0.101
chr1	564951	564962	AAGTAAGGTCA	297.151	+	chr1	564955	564965	AAGGTCAGCT	492.326	+	chr1	547696	547711	TGATGTTGTGTTCTC	107.662	-	chr1	564949	564958	NNAAGTAAG	127.262	+	chr1	566392	566402	AACCCCTGTC	123.369	+	chr1	237124	237134	CATCAGCTGC	114.953	-	2	MS00669	Nr2f6	Hormone-nuclear Receptor Family	87	6.304	-3.907	99.73		-0.133
chr1	565282	565293	ATACCACCAAT	189.193	-	chr1	566337	566347	CTTCGAATTT	202.822	-	chr1	564955	564970	AAGGTCAGCTAAATA	100.881	+	chr1	564984	564993	TACCCCGAA	122.242	-	chr1	566506	566516	TATACCTATT	115.733	+	chr1	236992	237002	CTGCATCTAG	110.78	-		MS00658	NR2F6	Hormone-nuclear Receptor Family	82	6.913	-3.239	74.181	0.988	-0.12
chr1	566576	566587	GGGCCAGCCAG	177.44	-	chr1	567403	567413	GGCGTCAAAG	466.356	+	chr1	565111	565126	TAGGCCTAGAAATAA	541.677	+	chr1	564800	564809	CCCCTCAAA	1401.63	-	chr1	566318	566328	GGCAGGTTTG	124.244	-	chr1	566319	566329	GCAGGTTTGA	115.343	+
chr1	566483	566494	AAACCACAAAG	347.71	-	chr1	569371	569381	CTATAAACCT	109.594	-	chr1	565360	565375	GAGTCCCAGAGGTTA	490.703	+	chr1	566291	566300	GCCGGGAAA	202.132	+	chr1	569351	569361	TACACCAACC	132.055	+	chr1	566260	566270	AATCAACTGG	116.474	-
chr1	567502	567513	GTAGGTGGCCT	3473.51	+	chr1	727040	727050	GAATTTAATG	266.083	+	chr1	566390	566405	TTAACCCCTGTCTTT	110.97	-	chr1	566701	566710	TTCCCCTAA	136.338	-	chr1	569471	569481	CACACCTACA	210.379	+	chr1	2583525	2583535	CCAGGTGAGC	106.688	+
chr1	567425	567436	TCGCCACACTC	240.76	-	chr1	727041	727051	AATTTAATGG	140.412	+	chr1	567403	567418	GGCGTCAAAGTATTT	316.436	+	chr1	566203	566212	CTTACTAGA	125.076	-	chr1	569587	569597	TGCACCTAAT	148.112	+	chr1	2583566	2583576	CCAGGTGAGC	106.688	+
chr1	569573	569584	AGGCCACCTAC	1645.52	-	chr1	726104	726114	ACTTGAATGC	101.622	-	chr1	567535	567550	TCATCACTAGACATC	208.815	-	chr1	569293	569302	TATCCTTAA	347.641	-	chr1	2584873	2584883	AACACCAGCC	189.035	+	chr1	2583606	2583616	CCAGGTGAGC	106.688	+
chr1	569356	569367	CAACCACCCAA	587.978	-	chr1	965852	965862	CAGTGCATGG	103.565	+	chr1	567489	567504	TTTTCTTTTCACCGT	124.747	-	chr1	726094	726103	TTTGGAATG	150.82	+	chr1	2585941	2585951	CGCACCTGAC	740.044	+	chr1	2583687	2583697	CCAGGTGAGC	106.688	+
chr1	727018	727029	NNNNNNNNNCT	173.815	+	chr1	965868	965878	GAGATCAGCG	243.486	+	chr1	569367	569382	CTATCTATAAACCTA	172.929	-	chr1	965935	965944	GCTGAGAGA	173.192	+	chr1	2586502	2586512	AGCACCTGAC	296.895	+	chr1	2583727	2583737	CCAGGTGAGC	106.688	+
chr1	965864	965875	CTGTGAGATCA	247.899	+	chr1	965904	965914	GAGATCAGCG	243.486	+	chr1	569285	569300	TATACTAGTATCCTT	253.925	-	chr1	1318125	1318134	CTTCCCAAC	1613.14	-	chr1	2586373	2586383	AACAGGTGAG	155.568	-	chr1	2583767	2583777	CCAGGTGAGC	106.688	+
chr1	2615335	2615346	CTGGGTCGGCA	124.686	+	chr1	2584096	2584106	ACCTGACATC	104.856	-	chr1	569277	569292	TGATCTCTTATACTA	838.798	-	chr1	1318086	1318095	CTTCCCAAC	1613.14	-	chr1	2585933	2585943	CCCAGGTGCG	419.465	-	chr1	2583807	2583817	CCAGGTGAGC	106.688	+
chr1	2615737	2615748	CTGGGTCGGCA	124.686	+	chr1	2603282	2603292	ATCTGAACTC	506.371	-	chr1	727033	727048	TGGAATAGAATTTAA	129.015	+	chr1	1318047	1318056	CTTCCCAAC	1613.14	-	chr1	2585009	2585019	CGCAGGTGAG	110.143	-	chr1	2583886	2583896	CCAGGTGAGC	106.688	+
chr1	2627337	2627348	CTGGGTCGGCA	124.686	+	chr1	16892227	16892237	GAGTTGAATA	195.469	+	chr1	2586099	2586114	TGAGTATCTGACCGC	310.462	-	chr1	1317970	1317979	CTTCCCAAC	1613.14	-	chr1	2584889	2584899	CCCAGGTGTG	134.669	-	chr1	2584006	2584016	CCAGGTGAGC	106.688	+
chr1	16891779	16891790	TTGTGAGGACT	226.343	+	chr1	16892565	16892575	GGGGTCAAAG	13304.3	+	chr1	2585015	2585030	TGAGCATCTGACATC	1081.31	-	chr1	1317932	1317941	CTTCCCAAC	1613.14	-	chr1	2584567	2584577	CCCAGGTGCG	419.465	-	chr1	2584167	2584177	CCAGGTGAGC	106.688	+
chr1	16892686	16892697	CTTTGAGGTAT	1431.17	+	chr1	16892631	16892641	GGGCTCAATA	146.098	+	chr1	2584091	2584106	TGAGAACCTGACATC	175.695	-	chr1	1317894	1317903	CTTCCCAAC	1613.14	-	chr1	2603259	2603269	AGCACCAGTA	540.233	+	chr1	2584208	2584218	CCAGGTGAGC	106.688	+
chr1	16893591	16893602	CAGTAAGGGCC	123.772	+	chr1	16892711	16892721	AAGTTAGTAA	237.883	+	chr1	2583772	2583787	TGAGCATCTGATATC	105.2	-	chr1	1317856	1317865	CTTCCCAAC	1613.14	-	chr1	2619528	2619538	CCCAGGTGCG	419.465	-	chr1	2584288	2584298	CCAGGTGAGC	106.688	+
chr1	16893792	16893803	CAGTGAGTCCT	286.168	+	chr1	16892779	16892789	AATGTCAGTA	338.133	+	chr1	2603317	2603332	CGAGCATCTGACCGA	441.068	-	chr1	1317817	1317826	CTTCCCAAC	1613.14	-	chr1	2620293	2620303	CCCAGGTGCG	419.465	-	chr1	2584408	2584418	CCAGGTGAGC	106.688	+
chr1	16893687	16893698	AGCCCAGCCAA	141.066	-	chr1	16892962	16892972	AAGTTCAGAC	2436.58	+	chr1	2603277	2603292	CGAGCATCTGAACTC	439.251	-	chr1	1317779	1317788	CTTCCCAAC	1613.14	-	chr1	2621459	2621469	CCCAGGTGCG	419.465	-	chr1	2584568	2584578	CCAGGTGCGC	1979.24	+
chr1	16892674	16892685	TTGCCATACAG	109.138	-	chr1	16893038	16893048	GACTTCAGGC	138.463	+	chr1	2629092	2629107	TGAGCATCTGACCGC	545.084	-	chr1	1317740	1317749	CTTCCCAAC	1613.14	-	chr1	2629326	2629336	AACAGGTGAG	155.568	-	chr1	2584648	2584658	CCAGGTGAAC	164.214	+
chr1	16892345	16892356	AAACCACACAG	2595.41	-	chr1	16893180	16893190	AAGATCATTT	162.876	+	chr1	2628609	2628624	TGAGCATCTGACATC	282.229	-	chr1	1317701	1317710	CTTCCCAAC	1613.14	-	chr1	2628926	2628936	CCCAGGTGCG	419.465	-	chr1	2584688	2584698	CCAGGTGAGC	113.378	+
chr1	16892124	16892135	TCACCTCCCAC	712.151	-	chr1	16893231	16893241	CGATTTAAAG	127.386	+	chr1	2630295	2630310	CGAGCATCTGACATC	264.336	-	chr1	16891113	16891122	GTTAGTAAA	147.986	+	chr1	2628563	2628573	CCCAGGTGCG	419.465	-	chr1	2584729	2584739	CCAGGTGAGC	106.688	+
chr1	16892012	16892023	GGTCCTCACTG	170.443	-	chr1	16893232	16893242	GATTTAAAGC	178.47	+	chr1	2630214	2630229	TGAACATCCGACATC	744.781	-	chr1	16891621	16891630	TCTAGTAGA	123.278	+	chr1	16871770	16871780	AACACCTGTT	2307.02	+	chr1	2584769	2584779	CCAGGTGAGC	106.688	+
chr1	17054449	17054460	CTTTGTGGGCC	145.585	+	chr1	16893345	16893355	AGAGTGAAGG	147.909	+	chr1	16891024	16891039	GAGCTCAATAGTTTT	710.685	+	chr1	16891720	16891729	TCTAGGAGA	738.625	+	chr1	16892649	16892659	TAAACTTGCT	454.778	+	chr1	2584849	2584859	CCAGGTGAGC	106.688	+
chr1	17077225	17077236	CAGGGAGGGCC	127.766	+	chr1	16893386	16893396	AAAATCAGAG	103.802	+	chr1	16890975	16890990	TGAGTTAGTGCCCTC	102.822	-	chr1	16892445	16892454	GTTGGGATA	829.066	+	chr1	16892669	16892679	TGCAGTTGCC	610.287	+	chr1	2584890	2584900	CCAGGTGTGC	525.227	+
chr1	17077157	17077168	CTGCCACCCAG	122.036	-	chr1	16893678	16893688	CATGTCAAGA	345.247	+	chr1	16891833	16891848	TGAGTCAAAATCATA	106.617	+	chr1	16892687	16892696	TTTGAGGTA	558.447	+	chr1	16892699	16892709	TCAACCTACA	187.013	+	chr1	2584970	2584980	CCAGGTGAGT	149.36	+
chr1	17122925	17122936	CTGTGATGTCT	175.569	+	chr1	16893753	16893763	CAGTTCAAGA	18835	+	chr1	16891880	16891895	AATGTCATGAGAGTA	154.473	+	chr1	16892713	16892722	GTTAGTAAA	369.215	+	chr1	16892751	16892761	AACATCTACT	218.361	+	chr1	2585010	2585020	GCAGGTGAGC	227.282	+
chr1	17123806	17123817	ATGGGAGGCTT	144.807	+	chr1	16893773	16893783	GAGTTGAATA	1620.18	+	chr1	16892421	16892436	GAGGTAATGAATTAT	122.061	+	chr1	16893085	16893094	TTCAGGAGG	282.628	+	chr1	16892828	16892838	TACTCTTGTT	309.944	+	chr1	2585131	2585141	CCAGGTGAGC	106.688	+
chr1	17123893	17123904	ATACATCCCAC	103.66	-	chr1	16893807	16893817	GACTTCAGGC	165.201	+	chr1	16892564	16892579	AGGGGTCAAAGGACA	158.671	+	chr1	16893161	16893170	TCTGGTAGA	452.641	+	chr1	16892843	16892853	TGGACCTGGC	218.125	+	chr1	2585251	2585261	CCAGGTGAGC	106.688	+
chr1	17123775	17123786	AGACCACACAG	3240.94	-	chr1	16893862	16893872	AAAGTAAAGA	403.134	+	chr1	16892631	16892646	GGGCTCAATAATTTT	157.458	+	chr1	16893260	16893269	GCTGGGAGA	1489.43	+	chr1	16893410	16893420	CACATCTGCC	383.888	+	chr1	2585371	2585381	CCAGGTGAGC	106.688	+
chr1	17195753	17195764	GAGGTTGGTCA	436.763	+	chr1	16893615	16893625	ATATGACCCT	139.601	-	chr1	16892706	16892721	ACAGTAAGTTAGTAA	114.777	+	chr1	16893756	16893765	TTCAAGATA	203.794	+	chr1	16893539	16893549	TCAACCTACA	131.741	+	chr1	2585491	2585501	CCAGGTGAGC	118.546	+
chr1	17195680	17195691	AGCCCATCCAG	123.785	-	chr1	16892646	16892656	CCATAAACTT	553.992	-	chr1	16892710	16892725	TAAGTTAGTAAATGA	538.006	+	chr1	16893174	16893183	TATCCCAAG	491.597	-	chr1	16893649	16893659	ATCACCTTCA	151.696	+	chr1	2585651	2585661	CCAGGTGAGC	122.102	+
chr1	17195497	17195508	CCACCACCCAA	128.681	-	chr1	16892433	16892443	TATTGCCTTT	143.237	-	chr1	16892779	16892794	AATGTCAGTAGGAGT	191.124	+	chr1	16892034	16892043	TCTCTCAGC	323.788	-	chr1	16893782	16893792	AACATCTATC	492.936	+	chr1	2585691	2585701	CCAGGTGAGC	118.546	+
chr1	17280517	17280528	ATGAGTGGTAT	235.49	+	chr1	16892121	16892131	TACTCACCTC	161.207	-	chr1	16893172	16893187	GTTATCCCAAGATCA	315.072	+	chr1	16891634	16891643	TATCCCAAT	352.211	-	chr1	16893545	16893555	TACATGTGCC	103.376	-	chr1	2585732	2585742	CCAGGTGAGC	106.688	+
chr1	31478807	31478818	TGACCTCACTG	545.831	-	chr1	16892101	16892111	TTATCACCTT	399.303	-	chr1	16893199	16893214	TTGTGCAAATGGTTA	219.234	+	chr1	16891589	16891598	TCTCCCAGA	4197.31	-	chr1	16892856	16892866	TCCAGGTGTC	558.592	-	chr1	2585813	2585823	CCAGGTGAGC	106.688	+
chr1	51054765	51054776	AGATCACCTAC	133.469	-	chr1	16892068	16892078	ATATGATCTT	376.181	-	chr1	16893678	16893693	CATGTCAAGAGCCCA	189.779	+	chr1	16907239	16907248	CCTGGGAGA	184.578	+	chr1	16892669	16892679	TGCAGTTGCC	141.192	-	chr1	2585934	2585944	CCAGGTGCGC	1979.24	+
chr1	66756644	66756655	CTACCTCACAG	109.639	-	chr1	16892026	16892036	CAATGACATC	163.873	-	chr1	16893753	16893768	CAGTTCAAGATAACC	256.924	+	chr1	16907447	16907456	CCTCCCTGA	212.75	-	chr1	16892461	16892471	GCCAGGTAGA	127.121	-	chr1	2586014	2586024	CCAGGTGAGC	106.688	+
chr1	86005305	86005316	CTGGCAGGCCC	113.697	+	chr1	16891989	16891999	CATTCAACCT	684.419	-	chr1	16893642	16893657	GATCCTTATCACCTT	237.919	-	chr1	16907319	16907328	TTCCTCAAA	172.932	-	chr1	16892215	16892225	GACAACTGGA	146.068	-	chr1	2586054	2586064	CCAGGTGAGC	106.688	+
chr1	120534142	120534153	ATAACACCCAA	117.357	-	chr1	16891851	16891861	CTCTGAATTT	916.315	-	chr1	16893181	16893196	AGATCATTTGTCCCA	205.869	-	chr1	17054390	17054399	TACCCCAGA	145.32	-	chr1	16892194	16892204	GGCAGGAGTC	256.785	-	chr1	2586094	2586104	CCAGGTGAGT	149.36	+
chr1	120782834	120782845	AGCCCACACTA	414.391	-	chr1	16891795	16891805	CACTGAAATT	336.003	-	chr1	16892582	16892597	TGAGTTAGTGCCCTC	440.407	-	chr1	17066633	17066642	TTTGGGAGA	5814.79	+	chr1	16892008	16892018	TATAGGTCCT	160.134	-	chr1	2586134	2586144	CCAGGTGAGC	100.004	+
chr1	121139956	121139967	TTGTGGGGCCT	113.928	+	chr1	17054208	17054218	AGGATCAAGA	212.404	+	chr1	16892428	16892443	TGAATTATTGCCTTT	5224.17	-	chr1	17075071	17075080	CTTGGCAGG	180.321	+	chr1	16891998	16892008	TACATGTGCC	744.096	-	chr1	2586334	2586344	CCAGGTGAGC	100.004	+
chr1	121141804	121141815	GTTTGAGGTTC	166.846	+	chr1	17054401	17054411	CCGTGAACCG	368.404	-	chr1	16892420	16892435	TGAGGTAATGAATTA	138.077	-	chr1	17123318	17123327	TTTGACGAA	437.834	+	chr1	16907459	16907469	GCCAGGTGGG	135.029	-	chr1	2586374	2586384	ACAGGTGAGC	139.189	+
chr1	121141824	121141835	TTGGGTGGTTG	1528.1	+	chr1	17077015	17077025	CAGTACAAGA	103.81	+	chr1	16892376	16892391	TAACATAAGGAACTG	543.131	-	chr1	17123436	17123445	GTCGGGGGA	271.91	+	chr1	17054505	17054515	AACAGGTGTT	2307.02	-	chr1	2586414	2586424	CCAGGTGAGC	106.688	+
chr1	121141839	121141850	GAGGCTGGTAT	200.437	+	chr1	17077146	17077156	CTTTAACCTC	294.209	-	chr1	16892096	16892111	GATCCTTATCACCTT	2145.76	-	chr1	17123079	17123088	TTTCTTTAA	121.26	-	chr1	17077043	17077053	AGCAGCTGTT	164.06	+	chr1	2586454	2586464	CCAGGTGAGC	106.688	+
chr1	121141890	121141901	GAAGGAGGTGT	100.464	+	chr1	17123091	17123101	CTTTGAGCTC	167.376	-	chr1	16892004	16892019	TGCCTATAGGTCCTC	106.304	-	chr1	17123058	17123067	CTTCCCAAA	4515.95	-	chr1	17077126	17077136	TCCACCTGCC	329.099	+	chr1	2586535	2586545	CCAGGTGAGC	106.688	+
chr1	121141752	121141763	TTACAACCAAG	117.131	-	chr1	17122917	17122927	TTTTGAGCCT	111.368	-	chr1	16891854	16891869	TGAATTTGTCACATC	571.623	-	chr1	17195379	17195388	TTTGAGGAA	172.932	+	chr1	17077043	17077053	AGCAGCTGTT	207.599	-	chr1	2586575	2586585	CCAGGTGAGC	106.688	+
chr1	121141454	121141465	AGAGCTCCTAC	171.439	-	chr1	17122844	17122854	TATTGAGTTC	485.112	-	chr1	16891825	16891840	CAAACCCTTGAGTCA	196.127	-	chr1	17195511	17195520	CCTCCTTGA	174.689	-	chr1	17123281	17123291	TACACTTAAA	326.112	+	chr1	2586501	2586511	GAGCACCTGA	108.65	-
chr1	142536336	142536347	NNNNNNGAAGA	182.039	+	chr1	17122815	17122825	TTTTAAATTC	184.72	-	chr1	16891818	16891833	AAATCTACAAACCCT	279.622	-	chr1	17280349	17280358	TTTCCTATA	214.878	-	chr1	17123296	17123306	CACACCAGAA	209.133	+	chr1	2586287	2586297	CTGCACCCGC	268.782	-
chr1	142536338	142536349	NNNNGAAGAAA	558.296	+	chr1	17122814	17122824	CTTTTAAATT	100.255	-	chr1	16891784	16891799	AGGACTTTAGACACT	149.424	-	chr1	17280325	17280334	CCCCCCAAA	2413.44	-	chr1	17123397	17123407	TACAGGTGCG	156.554	+	chr1	2585940	2585950	GCGCACCTGA	232.705	-
chr1	142536457	142536468	NNNTGTGAAAT	1082.77	+	chr1	17124042	17124052	GAAGTCAGGA	234.773	+	chr1	16891736	16891751	CAATATTTAGCCCTG	111.125	-	chr1	31478861	31478870	GCTGGGAAA	310.676	+	chr1	17123397	17123407	TACAGGTGCG	5279.25	-	chr1	2587336	2587346	CCAGGTGAGC	106.688	+
chr1	142536459	142536470	NTGTGAAATAA	3335.61	+	chr1	17123737	17123747	TTTTGACCTG	291.008	-	chr1	16891734	16891749	TGCAATATTTAGCCC	465.248	-	chr1	85373119	85373128	TTTAGGTGA	113.001	+	chr1	17122780	17122790	GCCAGGTCTT	370.336	-	chr1	2603392	2603402	CCAGGTGAGC	100.004	+
chr1	142537217	142537228	NNNNNNNNNNA	256.747	+	chr1	17195600	17195610	GGGTTCAGGT	397.86	+	chr1	16891641	16891656	ATATCATTTGTCCCG	875.119	-	chr1	86005184	86005193	TTTCCCAGA	1211.09	-	chr1	17176835	17176845	GGCACCTGCC	876.021	+	chr1	2609011	2609021	CCAGGTGATC	224.348	+
chr1	142537219	142537230	NNNNNNNNAGT	662.076	+	chr1	17195514	17195524	CCTTGACCCC	3134.77	-	chr1	16891625	16891640	GTAGATCGTTATCCC	165.549	-	chr1	104297231	104297240	TCTGGGATG	470.573	+	chr1	17176933	17176943	TGCAGTTGTC	111.112	-	chr1	2609052	2609062	CCAGGTGAGC	106.688	+
chr1	142537220	142537231	NNNNNNNAGTT	279.094	+	chr1	17280342	17280352	CCCTAACTTT	154.964	-	chr1	16904744	16904759	CGATCTTTCTTCCTC	111.088	-	chr1	111524953	111524962	TTTGCCTAA	221.53	-	chr1	17195706	17195716	TCCAGGTATA	209.868	-	chr1	2615155	2615165	CCAGGTGAGC	106.688	+
chr1	142537221	142537232	NNNNNNAGTTG	4120.21	+	chr1	31478804	31478814	AATTGACCTC	325.874	-	chr1	16907358	16907373	GGAGTCACAAGGGCC	107.192	+	chr1	120534091	120534100	TCCCCCAGA	253.593	-	chr1	17233113	17233123	AACTGGTGCC	580.837	-	chr1	2615163	2615173	GCAGCTGATA	101.29	+
chr1	142537222	142537233	NNNNNAGTTGA	207.042	+	chr1	36359763	36359773	GAGATCAAGG	1344.01	+	chr1	16907474	16907489	GATGACAGAAGATTA	295.663	+	chr1	120749301	120749310	TCTGCCAGA	200.375	-	chr1	51054705	51054715	GGCAGCTGCA	136.254	+	chr1	2615195	2615205	CCAGGTGAGC	106.688	+
chr1	142537224	142537235	NNNAGTTGACA	31838.1	+	chr1	51054758	51054768	AGGGGCAAGA	173.651	+	chr1	17054208	17054223	AGGATCAAGAAATGA	211.125	+	chr1	120782826	120782835	CTTAGGAGA	309.074	+	chr1	51054705	51054715	GGCAGCTGCA	225.072	-	chr1	2615275	2615285	CCAGGTGAAC	164.214	+
chr1	142537225	142537236	NNAGTTGACAT	45313.5	+	chr1	85373116	85373126	GAGTTTAGGT	122.651	+	chr1	17077141	17077156	TGATGCTTTAACCTC	531.828	-	chr1	121141692	121141701	GTTGGGGAG	573.02	+	chr1	106433770	106433780	AGCACTTGCA	313.484	+	chr1	2615355	2615365	CCAGGTGAGC	100.004	+
chr1	142537227	142537238	AGTTGACATGT	497.204	+	chr1	86005237	86005247	CTTTGACTTC	4683.87	-	chr1	17123158	17123173	CATGTGATTAGGTAA	380.909	+	chr1	121141693	121141702	TTGGGGAGA	211.106	+	chr1	111524856	111524866	TGCAGCTGTC	230.67	+	chr1	2615436	2615446	CCAGGTGAGC	106.688	+
chr1	142537228	142537239	GTTGACATGTA	126.726	+	chr1	104149918	104149928	CAGATCAAGG	196.562	+	chr1	17123369	17123384	GCGGGCGATAAGTAA	242.17	+	chr1	121141517	121141526	TATCTCATA	195.983	-	chr1	111524856	111524866	TGCAGCTGTC	122.309	-	chr1	2615477	2615487	CCAGGTGAGC	106.688	+
chr1	142537229	142537240	TTGACATGTAA	190333	+	chr1	104297195	104297205	GAGGACATGG	179.763	+	chr1	17123370	17123385	CGGGCGATAAGTAAG	152.064	+	chr1	142535863	142535872	NNNNTGAAA	602.435	+	chr1	114739898	114739908	TACAGGTGGT	558.084	-	chr1	2615517	2615527	CCAGGTGAGC	106.688	+
chr1	142537288	142537299	NNNNNNNNNGA	9696.6	+	chr1	106433926	106433936	AGATTCAAGA	277.836	+	chr1	17123425	17123440	GAGGTGACTGAGTCG	289.412	+	chr1	142536275	142536284	NNTGAAAAG	7704.5	+	chr1	120534118	120534128	CAAACCTGCA	171.443	+	chr1	2615637	2615647	CCAGGTGAGC	106.688	+
chr1	142537289	142537300	NNNNNNNNGAA	3639.75	+	chr1	106433860	106433870	CACTGAACTG	128.329	-	chr1	17122839	17122854	TCTGCTATTGAGTTC	559.828	-	chr1	142536278	142536287	GAAAAGAAA	590.725	+	chr1	121141757	121141767	ACCAAGTGTT	134.945	-	chr1	2615837	2615847	CCAGGTGAGC	106.688	+
chr1	142537290	142537301	NNNNNNNGAAA	134379	+	chr1	111524977	111524987	AAGGTCATTA	466.711	+	chr1	17280550	17280565	TGCCGTTGTGCCCTT	143.228	-	chr1	142536337	142536346	NNNNNGAAG	1002.48	+	chr1	142536271	142536281	NNNNNNTGAA	447.627	+	chr1	2619529	2619539	CCAGGTGCGC	1979.24	+
chr1	142537293	142537304	NNNNGAAAGAA	27426.6	+	chr1	114739929	114739939	AGGGGCAAAG	116.913	+	chr1	17280353	17280368	CTATAATGTAACNNN	174.006	-	chr1	142536340	142536349	NNGAAGAAA	9015.23	+	chr1	142536335	142536345	NNNNNNNGAA	106.222	+	chr1	2619771	2619781	CCAGGTGAGC	106.688	+
chr1	142537294	142537305	NNNGAAAGAAA	7331.61	+	chr1	117178977	117178987	TCCTGAGCTT	109.599	-	chr1	51054772	51054787	CTACTTATAGACATA	105.692	-	chr1	142536341	142536350	NGAAGAAAA	157.84	+	chr1	142536454	142536464	NNNNNNTGTG	818.751	+	chr1	2619811	2619821	CCAGGTGAGC	113.378	+
chr1	142537480	142537491	NNNNNNNNNNA	32985	+	chr1	117178934	117178944	TTTTGGCCTC	125.368	-	chr1	86005245	86005260	TCGGTTAATAGCACA	160.604	+	chr1	142536458	142536467	NNTGTGAAA	421.374	+	chr1	142536456	142536466	NNNNTGTGAA	431.001	+	chr1	2620294	2620304	CCAGGTGCGC	1979.24	+
chr1	142537482	142537493	NNNNNNNNAGT	9282.72	+	chr1	120782800	120782810	CCCTGACCTT	2246.88	-	chr1	86005232	86005247	CGTACCTTTGACTTC	10315.2	-	chr1	142536460	142536469	TGTGAAATA	1540.71	+	chr1	142536762	142536772	NNNNNNNGAA	378.082	+	chr1	2620334	2620344	CCAGGTGAGC	122.102	+
chr1	142537483	142537494	NNNNNNNAGTG	1379.44	+	chr1	121139981	121139991	AAGTTCATGC	337.532	+	chr1	111524977	111524992	AAGGTCATTAAGGTA	1357.89	+	chr1	142536462	142536471	TGAAATAAA	620.422	+	chr1	142537218	142537228	NNNNNNNNNA	176.426	+	chr1	2620374	2620384	CCAGGTGAGC	106.688	+
chr1	142537484	142537495	NNNNNNAGTGA	113408	+	chr1	121139947	121139957	CCTTAACTTT	220.82	-	chr1	120534133	120534148	ACGATCAGTATAACA	128.768	+	chr1	142536761	142536770	NNNNNNNNG	113.644	+	chr1	142537221	142537231	NNNNNNAGTT	521.208	+	chr1	2620415	2620425	CCAGGTGAGC	106.688	+
chr1	142537485	142537496	NNNNNAGTGAA	451.949	+	chr1	121139946	121139956	ACCTTAACTT	119.788	-	chr1	120578294	120578309	TATCCTTGTAACACT	104.335	-	chr1	142536763	142536772	NNNNNNGAA	1409.61	+	chr1	142537223	142537233	NNNNAGTTGA	1789	+	chr1	2621257	2621267	CCAGGTGAGC	113.378	+
chr1	142537486	142537497	NNNNAGTGAAA	1760.05	+	chr1	142535860	142535870	NNNNNNNTGA	210.501	+	chr1	120782684	120782699	ATGGTCATGGGATGA	108.859	+	chr1	142536764	142536773	NNNNNGAAA	293.915	+	chr1	142537224	142537234	NNNAGTTGAC	103744	+	chr1	2621298	2621308	CCAGGTGAGC	106.688	+
chr1	142537487	142537498	NNNAGTGAAAA	49979.6	+	chr1	142536088	142536098	NNNNNNNNTA	137.817	+	chr1	120782803	120782818	TGACCTTCTCATCAC	244.712	-	chr1	142537220	142537229	NNNNNNNAG	3229.1	+	chr1	142537229	142537239	TTGACATGTA	384516	+	chr1	2621338	2621348	CCAGGTGAGC	106.688	+
chr1	142537489	142537500	NAGTGAAAAGA	74214.2	+	chr1	142536334	142536344	NNNNNNNNGA	1512.74	+	chr1	120782651	120782666	TGAGCCTATCAGCTT	125.735	-	chr1	142537223	142537232	NNNNAGTTG	5279.68	+	chr1	142537231	142537241	GACATGTAAT	20090.9	+	chr1	2621419	2621429	CCAGGTGAGC	106.688	+
chr1	142537490	142537501	AGTGAAAAGAA	268.518	+	chr1	142536337	142536347	NNNNNGAAGA	885.25	+	chr1	121139973	121139988	TGTCTTAAAAGTTCA	345.99	+	chr1	142537224	142537233	NNNAGTTGA	238.474	+	chr1	142537291	142537301	NNNNNNGAAA	152.077	+	chr1	2621460	2621470	CCAGGTGCGC	1979.24	+
chr1	142537491	142537502	GTGAAAAGAAA	83205.6	+	chr1	142536338	142536348	NNNNGAAGAA	248.959	+	chr1	121141809	121141824	AGGTTCTAAATGAAA	338.028	+	chr1	142537228	142537237	GTTGACATG	20350000	+	chr1	142537293	142537303	NNNNGAAAGA	395.219	+	chr1	2621540	2621550	CCAGGTGAGT	149.36	+
chr1	142537492	142537503	TGAAAAGAAAT	665.88	+	chr1	142536452	142536462	NNNNNNNNTG	2417.19	+	chr1	142535853	142535868	NNNNNNNNNNNNNNT	125.501	+	chr1	142537231	142537240	GACATGTAA	471.642	+	chr1	142537294	142537304	NNNGAAAGAA	285.656	+	chr1	2627197	2627207	CCAGGTGAGC	106.688	+
chr1	142537548	142537559	NNNNNNNNNNG	13289.8	+	chr1	142536453	142536463	NNNNNNNTGT	1234.96	+	chr1	142535860	142535875	NNNNNNNTGAAATGA	1077.89	+	chr1	142537289	142537298	NNNNNNNNG	5987.38	+	chr1	142537481	142537491	NNNNNNNNNA	3093.6	+	chr1	2627277	2627287	CCAGGTGAAC	164.214	+
chr1	142537549	142537560	NNNNNNNNNGG	15937.8	+	chr1	142536457	142536467	NNNTGTGAAA	262.353	+	chr1	142535922	142535937	NNNNNNNNNNNNNAA	363.544	+	chr1	142537291	142537300	NNNNNNGAA	154231	+	chr1	142537482	142537492	NNNNNNNNAG	1839.1	+	chr1	2627357	2627367	CCAGGTGAGC	100.004	+
chr1	142537550	142537561	NNNNNNNNGGA	10621.2	+	chr1	142536458	142536468	NNTGTGAAAT	12239.3	+	chr1	142536083	142536098	NNNNNNNNNNNNNTA	857.576	+	chr1	142537292	142537301	NNNNNGAAA	6198570	+	chr1	142537483	142537493	NNNNNNNAGT	385.851	+	chr1	2627437	2627447	CCAGGTGAGC	106.688	+
chr1	142537551	142537562	NNNNNNNGGAA	4386.6	+	chr1	142536459	142536469	NTGTGAAATA	891.174	+	chr1	142536084	142536099	NNNNNNNNNNNNTAT	114.194	+	chr1	142537293	142537302	NNNNGAAAG	10904.1	+	chr1	142537484	142537494	NNNNNNAGTG	20086	+	chr1	2627477	2627487	CCAGGTGAGC	113.378	+
chr1	142537552	142537563	NNNNNNGGAAA	465958	+	chr1	142536463	142536473	GAAATAAAAT	7624.18	+	chr1	142536085	142536100	NNNNNNNNNNNTATC	180.697	+	chr1	142537294	142537303	NNNGAAAGA	67847.6	+	chr1	142537485	142537495	NNNNNAGTGA	271.437	+	chr1	2627517	2627527	CCAGGTGAGC	106.688	+
chr1	142537902	142537913	NNNNNNNNNNG	6889.48	+	chr1	142536760	142536770	NNNNNNNNNG	13546.3	+	chr1	142536263	142536278	NNNNNNNNNNNNNNT	1487.97	+	chr1	142537295	142537304	NNGAAAGAA	404.196	+	chr1	142537486	142537496	NNNNAGTGAA	115018	+	chr1	2628001	2628011	CCAGGTGAGC	106.688	+
chr1	142537903	142537914	NNNNNNNNNGT	52047.4	+	chr1	142536761	142536771	NNNNNNNNGA	666.44	+	chr1	142536265	142536280	NNNNNNNNNNNNTGA	17859.5	+	chr1	142537296	142537305	NGAAAGAAA	2315990	+	chr1	142537487	142537497	NNNAGTGAAA	1394.05	+	chr1	2628121	2628131	CCAGGTGAGC	106.688	+
chr1	142537904	142537915	NNNNNNNNGTG	456489	+	chr1	142537218	142537228	NNNNNNNNNA	279367	+	chr1	142536271	142536286	NNNNNNTGAAAAGAA	1271.99	+	chr1	142537482	142537491	NNNNNNNNA	231154	+	chr1	142537490	142537500	AGTGAAAAGA	122.423	+	chr1	2628523	2628533	CCAGGTGAGC	106.688	+
chr1	142537905	142537916	NNNNNNNGTGA	128513000	+	chr1	142537219	142537229	NNNNNNNNAG	120407	+	chr1	142536273	142536288	NNNNTGAAAAGAAAT	2103.8	+	chr1	142537483	142537492	NNNNNNNAG	14330.1	+	chr1	142537491	142537501	GTGAAAAGAA	1020.15	+	chr1	2628564	2628574	CCAGGTGCGC	1979.24	+
chr1	142537906	142537917	NNNNNNGTGAA	82877.6	+	chr1	142537220	142537230	NNNNNNNAGT	18678	+	chr1	142536276	142536291	NTGAAAAGAAATGCG	120.508	+	chr1	142537485	142537494	NNNNNAGTG	103.529	+	chr1	142537492	142537502	TGAAAAGAAA	499.296	+	chr1	2628604	2628614	CCAGGTGAGC	122.102	+
chr1	142537907	142537918	NNNNNGTGAAA	999.325	+	chr1	142537221	142537231	NNNNNNAGTT	207.384	+	chr1	142536328	142536343	NNNNNNNNNNNNNNG	403.09	+	chr1	142537486	142537495	NNNNAGTGA	205140	+	chr1	142537493	142537503	GAAAAGAAAT	940.988	+	chr1	2628644	2628654	CCAGGTGAGC	106.688	+
chr1	142537908	142537919	NNNNGTGAAAT	3049080	+	chr1	142537223	142537233	NNNNAGTTGA	344.02	+	chr1	142536329	142536344	NNNNNNNNNNNNNGA	2215.56	+	chr1	142537487	142537496	NNNAGTGAA	7217.91	+	chr1	142537494	142537504	AAAAGAAATT	41503.8	+	chr1	2628685	2628695	CCAGGTGAGC	106.688	+
chr1	142537909	142537920	NNNGTGAAATG	266.824	+	chr1	142537225	142537235	NNAGTTGACA	29008.1	+	chr1	142536330	142536345	NNNNNNNNNNNNGAA	2675.52	+	chr1	142537488	142537497	NNAGTGAAA	80554.6	+	chr1	142537549	142537559	NNNNNNNNNG	623.37	+	chr1	2628927	2628937	CCAGGTGCGC	1979.24	+
chr1	142537910	142537921	NNGTGAAATGA	8219170	+	chr1	142537226	142537236	NAGTTGACAT	1271500	+	chr1	142536333	142536348	NNNNNNNNNGAAGAA	119.343	+	chr1	142537490	142537499	AGTGAAAAG	34223.6	+	chr1	142537550	142537560	NNNNNNNNGG	18334.1	+	chr1	2629007	2629017	CCAGGTGAGC	106.688	+
chr1	142537911	142537922	NGTGAAATGAA	2484.06	+	chr1	142537227	142537237	AGTTGACATG	251.102	+	chr1	142536334	142536349	NNNNNNNNGAAGAAA	781.793	+	chr1	142537491	142537500	GTGAAAAGA	238077	+	chr1	142537551	142537561	NNNNNNNGGA	2142880	+	chr1	2629047	2629057	CCAGGTGAGC	106.688	+
chr1	142537912	142537923	GTGAAATGAAA	1861680	+	chr1	142537228	142537238	GTTGACATGT	12115.6	+	chr1	142536335	142536350	NNNNNNNGAAGAAAA	3988.86	+	chr1	142537492	142537501	TGAAAAGAA	20201.9	+	chr1	142537552	142537562	NNNNNNGGAA	15754.2	+	chr1	2629087	2629097	CCAGGTGAGC	106.688	+
chr1	142537913	142537924	TGAAATGAAAT	10086.8	+	chr1	142537231	142537241	GACATGTAAT	1152.84	+	chr1	142536447	142536462	NNNNNNNNNNNNNTG	11288.7	+	chr1	142537493	142537502	GAAAAGAAA	3646180	+	chr1	142537903	142537913	NNNNNNNNNG	759.12	+	chr1	2629127	2629137	CCAGGTGAGC	100.004	+
chr1	142537915	142537926	AAATGAAATGT	1992700	+	chr1	142537288	142537298	NNNNNNNNNG	10049.3	+	chr1	142536448	142536463	NNNNNNNNNNNNTGT	1218.83	+	chr1	142537494	142537503	AAAAGAAAT	362.865	+	chr1	142537904	142537914	NNNNNNNNGT	1006.12	+	chr1	2629167	2629177	CCAGGTGAGC	106.688	+
chr1	142537916	142537927	AATGAAATGTG	6463.85	+	chr1	142537289	142537299	NNNNNNNNGA	302640	+	chr1	142536450	142536465	NNNNNNNNNNTGTGA	287978	+	chr1	142537495	142537504	AAAGAAATT	123.625	+	chr1	142537905	142537915	NNNNNNNGTG	3413.8	+	chr1	2629287	2629297	CCAGGTGAGC	100.004	+
chr1	142537917	142537928	ATGAAATGTGA	2932340	+	chr1	142537290	142537300	NNNNNNNGAA	793.085	+	chr1	142536451	142536466	NNNNNNNNNTGTGAA	975.071	+	chr1	142537551	142537560	NNNNNNNGG	1113.94	+	chr1	142537906	142537916	NNNNNNGTGA	5019.72	+	chr1	2629327	2629337	ACAGGTGAGC	139.189	+
chr1	142537918	142537929	TGAAATGTGAG	2485.28	+	chr1	142537292	142537302	NNNNNGAAAG	119997	+	chr1	142536452	142536467	NNNNNNNNTGTGAAA	15942.9	+	chr1	142537552	142537561	NNNNNNGGA	20084.6	+	chr1	142537907	142537917	NNNNNGTGAA	1679810	+	chr1	2629367	2629377	CCAGGTGAGC	106.688	+
chr1	142537919	142537930	GAAATGTGAGC	3053.95	+	chr1	142537293	142537303	NNNNGAAAGA	135422	+	chr1	142536453	142536468	NNNNNNNTGTGAAAT	2411.27	+	chr1	142537553	142537562	NNNNNGGAA	587.22	+	chr1	142537908	142537918	NNNNGTGAAA	18706.8	+	chr1	2629407	2629417	CCAGGTGAGC	106.688	+
chr1	142537920	142537931	AAATGTGAGCT	96669700	+	chr1	142537294	142537304	NNNGAAAGAA	71449.8	+	chr1	142536455	142536470	NNNNNTGTGAAATAA	1488.99	+	chr1	142537554	142537563	NNNNGGAAA	1143740	+	chr1	142537909	142537919	NNNGTGAAAT	1352.8	+	chr1	2629527	2629537	CCAGGTGAAC	164.214	+
chr1	142537921	142537932	AATGTGAGCTG	23621	+	chr1	142537295	142537305	NNGAAAGAAA	389.577	+	chr1	142536456	142536471	NNNNTGTGAAATAAA	5197.74	+	chr1	142537904	142537913	NNNNNNNNG	319494000	+	chr1	142537910	142537920	NNGTGAAATG	3662.64	+	chr1	2630129	2630139	CCAGGTGAGC	106.688	+
chr1	142537922	142537933	ATGTGAGCTGA	131808000	+	chr1	142537481	142537491	NNNNNNNNNA	4334.23	+	chr1	142536457	142536472	NNNTGTGAAATAAAA	436.392	+	chr1	142537905	142537914	NNNNNNNGT	2309030	+	chr1	142537911	142537921	NGTGAAATGA	869.797	+	chr1	2630209	2630219	CCAGGTGAAC	164.214	+
chr1	142537923	142537934	TGTGAGCTGAT	466.963	+	chr1	142537482	142537492	NNNNNNNNAG	281020	+	chr1	142536458	142536473	NNTGTGAAATAAAAT	9701.64	+	chr1	142537906	142537915	NNNNNNGTG	9489.78	+	chr1	142537912	142537922	GTGAAATGAA	133730	+	chr1	16842577	16842587	CCAGGTAGTA	127.211	+
chr1	142537924	142537935	GTGAGCTGATT	1109720	+	chr1	142537483	142537493	NNNNNNNAGT	1035500	+	chr1	142536755	142536770	NNNNNNNNNNNNNNG	1290.16	+	chr1	142537907	142537916	NNNNNGTGA	2277070	+	chr1	142537913	142537923	TGAAATGAAA	11866.8	+	chr1	16871769	16871779	CAACACCTGT	3028.25	-
chr1	142537925	142537936	TGAGCTGATTT	1284280	+	chr1	142537484	142537494	NNNNNNAGTG	215652	+	chr1	142536756	142536771	NNNNNNNNNNNNNGA	88117.8	+	chr1	142537908	142537917	NNNNGTGAA	2585580	+	chr1	142537914	142537924	GAAATGAAAT	14520.8	+	chr1	16891081	16891091	ACAGCTTTTG	179.558	+
chr1	142537926	142537937	GAGCTGATTTT	6499.82	+	chr1	142537485	142537495	NNNNNAGTGA	942.127	+	chr1	142536757	142536772	NNNNNNNNNNNNGAA	5214.51	+	chr1	142537909	142537918	NNNGTGAAA	1764910	+	chr1	142537915	142537925	AAATGAAATG	7322.67	+	chr1	16892670	16892680	GCAGTTGCCA	236.597	+
chr1	142537927	142537938	AGCTGATTTTG	25313.7	+	chr1	142537486	142537496	NNNNAGTGAA	1699.76	+	chr1	142536758	142536773	NNNNNNNNNNNGAAA	76450.6	+	chr1	142537911	142537920	NGTGAAATG	270812	+	chr1	142537916	142537926	AATGAAATGT	669.801	+	chr1	16892786	16892796	GTAGGAGTAA	136.615	+
chr1	142537928	142537939	GCTGATTTTGT	692130	+	chr1	142537487	142537497	NNNAGTGAAA	7825.55	+	chr1	142537213	142537228	NNNNNNNNNNNNNNA	1912920	+	chr1	142537912	142537921	GTGAAATGA	119022	+	chr1	142537917	142537927	ATGAAATGTG	131679	+	chr1	16892857	16892867	CCAGGTGTCA	641.43	+
chr1	142537929	142537940	CTGATTTTGTG	155542	+	chr1	142537488	142537498	NNAGTGAAAA	24252300	+	chr1	142537214	142537229	NNNNNNNNNNNNNAG	4661.02	+	chr1	142537913	142537922	TGAAATGAA	1162320	+	chr1	142537918	142537928	TGAAATGTGA	5846.45	+	chr1	16893193	16893203	CCAAGTTTGT	272.926	+
chr1	142537930	142537941	TGATTTTGTGC	547551	+	chr1	142537489	142537499	NAGTGAAAAG	16313600	+	chr1	142537215	142537230	NNNNNNNNNNNNAGT	9599.15	+	chr1	142537914	142537923	GAAATGAAA	5911560	+	chr1	142537919	142537929	GAAATGTGAG	201701	+	chr1	16893250	16893260	CCAAATGGTT	127.208	+
chr1	142537931	142537942	GATTTTGTGCC	10127500	+	chr1	142537490	142537500	AGTGAAAAGA	218694	+	chr1	142537216	142537231	NNNNNNNNNNNAGTT	514.034	+	chr1	142537915	142537924	AAATGAAAT	187.3	+	chr1	142537920	142537930	AAATGTGAGC	847.092	+	chr1	16893517	16893527	CCAAGTGGAA	210.712	+
chr1	142537932	142537943	ATTTTGTGCCA	4893160	+	chr1	142537491	142537501	GTGAAAAGAA	20246.6	+	chr1	142537217	142537232	NNNNNNNNNNAGTTG	130867	+	chr1	142537916	142537925	AATGAAATG	594015	+	chr1	142537921	142537931	AATGTGAGCT	8334.84	+	chr1	16893600	16893610	CCATTTGCAG	210.695	+
chr1	142537933	142537944	TTTTGTGCCAA	394650000	+	chr1	142537492	142537502	TGAAAAGAAA	135.459	+	chr1	142537218	142537233	NNNNNNNNNAGTTGA	177021000	+	chr1	142537917	142537926	ATGAAATGT	104.732	+	chr1	142537924	142537934	GTGAGCTGAT	1672920	+	chr1	16893662	16893672	AAAGGTACTC	101.067	+
chr1	142537934	142537945	TTTGTGCCAAT	6447.39	+	chr1	142537493	142537503	GAAAAGAAAT	50443	+	chr1	142537219	142537234	NNNNNNNNAGTTGAC	11012.8	+	chr1	142537918	142537927	TGAAATGTG	204649	+	chr1	142537925	142537935	TGAGCTGATT	25221.7	+	chr1	16893827	16893837	CCAGCAGCTC	241.532	+
chr1	142537935	142537946	TTGTGCCAATG	38085.2	+	chr1	142537494	142537504	AAAAGAAATT	24031.5	+	chr1	142537220	142537235	NNNNNNNAGTTGACA	3575300	+	chr1	142537919	142537928	GAAATGTGA	164954	+	chr1	142537926	142537936	GAGCTGATTT	429.62	+	chr1	16893409	16893419	TCACATCTGC	110.497	-
chr1	142537936	142537947	TGTGCCAATGC	825.732	+	chr1	142537549	142537559	NNNNNNNNNG	805010	+	chr1	142537221	142537236	NNNNNNAGTTGACAT	4162.21	+	chr1	142537920	142537929	AAATGTGAG	1624.09	+	chr1	142537927	142537937	AGCTGATTTT	664460	+	chr1	16892668	16892678	ATGCAGTTGC	162.775	-
chr1	142537937	142537948	GTGCCAATGCC	264184	+	chr1	142537550	142537560	NNNNNNNNGG	95197.6	+	chr1	142537223	142537238	NNNNAGTTGACATGT	3711.09	+	chr1	142537921	142537930	AATGTGAGC	154721	+	chr1	142537928	142537938	GCTGATTTTG	1425.4	+	chr1	16892235	16892245	TAACATCTAT	471.378	-
chr1	142537938	142537949	TGCCAATGCCC	28050.5	+	chr1	142537551	142537561	NNNNNNNGGA	3849.35	+	chr1	142537224	142537239	NNNAGTTGACATGTA	2170.41	+	chr1	142537923	142537932	TGTGAGCTG	3283890	+	chr1	142537929	142537939	CTGATTTTGT	14766.5	+	chr1	16892214	16892224	AGACAACTGG	262.043	-
chr1	142537939	142537950	GCCAATGCCCC	144059	+	chr1	142537552	142537562	NNNNNNGGAA	448283	+	chr1	142537225	142537240	NNAGTTGACATGTAA	5114350	+	chr1	142537924	142537933	GTGAGCTGA	1445230	+	chr1	142537930	142537940	TGATTTTGTG	124824	+	chr1	16891862	16891872	TCACATCTGC	795.356	-
chr1	142537940	142537951	CCAATGCCCCC	1389.71	+	chr1	142537553	142537563	NNNNNGGAAA	8915920	+	chr1	142537226	142537241	NAGTTGACATGTAAT	984186	+	chr1	142537925	142537934	TGAGCTGAT	1347.73	+	chr1	142537932	142537942	ATTTTGTGCC	12405.2	+	chr1	16891727	16891737	GAAAAACTGC	135.114	-
chr1	142537941	142537952	CAATGCCCCCC	493091	+	chr1	142537903	142537913	NNNNNNNNNG	36376400	+	chr1	142537283	142537298	NNNNNNNNNNNNNNG	1594	+	chr1	142537928	142537937	GCTGATTTT	177206	+	chr1	142537935	142537945	TTGTGCCAAT	854.375	+	chr1	16907460	16907470	CCAGGTGGGA	109.937	+
chr1	142537942	142537953	AATGCCCCCCA	11618.7	+	chr1	142537904	142537914	NNNNNNNNGT	453622	+	chr1	142537284	142537299	NNNNNNNNNNNNNGA	2994030	+	chr1	142537929	142537938	CTGATTTTG	3005.17	+	chr1	142537936	142537946	TGTGCCAATG	1080030	+	chr1	17054506	17054516	ACAGGTGTTG	3028.25	+
chr1	142537943	142537954	ATGCCCCCCAG	240.015	+	chr1	142537905	142537915	NNNNNNNGTG	125008	+	chr1	142537285	142537300	NNNNNNNNNNNNGAA	14506.3	+	chr1	142537931	142537940	GATTTTGTG	1543.75	+	chr1	142537937	142537947	GTGCCAATGC	1637.92	+	chr1	17054237	17054247	GAGAAGCTGC	106.628	-
chr1	142537946	142537957	CCCCCCAGTCT	5693.95	+	chr1	142537906	142537916	NNNNNNGTGA	16451	+	chr1	142537286	142537301	NNNNNNNNNNNGAAA	49794.5	+	chr1	142537932	142537941	ATTTTGTGC	2288.24	+	chr1	142537938	142537948	TGCCAATGCC	9567670	+	chr1	17066650	17066660	GCAGGGGCGG	141.042	+
chr1	142537947	142537958	CCCCCAGTCTG	3333.91	+	chr1	142537907	142537917	NNNNNGTGAA	9883.28	+	chr1	142537287	142537302	NNNNNNNNNNGAAAG	151168	+	chr1	142537933	142537942	TTTTGTGCC	22499.5	+	chr1	142537939	142537949	GCCAATGCCC	50507.2	+	chr1	17077044	17077054	GCAGCTGTTG	937.119	+
chr1	142537949	142537960	CCCAGTCTGGT	12704.9	+	chr1	142537908	142537918	NNNNGTGAAA	180755	+	chr1	142537288	142537303	NNNNNNNNNGAAAGA	2653.57	+	chr1	142537934	142537943	TTTGTGCCA	2785560	+	chr1	142537940	142537950	CCAATGCCCC	3026.52	+	chr1	17077125	17077135	CTCCACCTGC	126.834	-
chr1	142537950	142537961	CCAGTCTGGTT	104906	+	chr1	142537909	142537919	NNNGTGAAAT	170446000	+	chr1	142537289	142537304	NNNNNNNNGAAAGAA	1785320	+	chr1	142537935	142537944	TTGTGCCAA	61618.7	+	chr1	142537941	142537951	CAATGCCCCC	17474	+	chr1	17077042	17077052	GAGCAGCTGT	659.934	-
chr1	142537951	142537962	CAGTCTGGTTG	1813220000	+	chr1	142537910	142537920	NNGTGAAATG	119115000	+	chr1	142537290	142537305	NNNNNNNGAAAGAAA	113430	+	chr1	142537936	142537945	TGTGCCAAT	383260	+	chr1	142537942	142537952	AATGCCCCCC	124537	+	chr1	17123127	17123137	CCAAATGCGG	1835.94	+
chr1	142537952	142537963	AGTCTGGTTGA	791.152	+	chr1	142537911	142537921	NGTGAAATGA	1127060	+	chr1	142537476	142537491	NNNNNNNNNNNNNNA	239932	+	chr1	142537937	142537946	GTGCCAATG	1356.14	+	chr1	142537943	142537953	ATGCCCCCCA	10395.4	+	chr1	17123310	17123320	GCAGTAGTTT	244.359	+
chr1	142537953	142537964	GTCTGGTTGAC	542721	+	chr1	142537912	142537922	GTGAAATGAA	6585.93	+	chr1	142537477	142537492	NNNNNNNNNNNNNAG	200637	+	chr1	142537939	142537948	GCCAATGCC	2808.57	+	chr1	142537944	142537954	TGCCCCCCAG	191390	+	chr1	17123392	17123402	CCAGTTACAG	304.256	+
chr1	142537954	142537965	TCTGGTTGACA	87776200	+	chr1	142537913	142537923	TGAAATGAAA	3022.56	+	chr1	142537478	142537493	NNNNNNNNNNNNAGT	103391	+	chr1	142537940	142537949	CCAATGCCC	345.043	+	chr1	142537945	142537955	GCCCCCCAGT	441318	+	chr1	17123398	17123408	ACAGGTGCGG	25285.1	+
chr1	142537955	142537966	CTGGTTGACAG	131782000	+	chr1	142537914	142537924	GAAATGAAAT	20457300	+	chr1	142537479	142537494	NNNNNNNNNNNAGTG	1024940	+	chr1	142537945	142537954	GCCCCCCAG	340.703	+	chr1	142537946	142537956	CCCCCCAGTC	93405500	+	chr1	17122904	17122914	GAGCAGCTTT	117.581	-
chr1	142537956	142537967	TGGTTGACAGG	142.104	+	chr1	142537915	142537925	AAATGAAATG	14730800	+	chr1	142537480	142537495	NNNNNNNNNNAGTGA	1981930	+	chr1	142537946	142537955	CCCCCCAGT	1625.95	+	chr1	142537947	142537957	CCCCCAGTCT	12086.9	+	chr1	17122791	17122801	GCACACCTTT	119.002	-
chr1	142537957	142537968	GGTTGACAGGG	14076.5	+	chr1	142537916	142537926	AATGAAATGT	1126790	+	chr1	142537481	142537496	NNNNNNNNNAGTGAA	2707700	+	chr1	142537948	142537957	CCCCAGTCT	105.706	+	chr1	142537948	142537958	CCCCAGTCTG	14990.8	+	chr1	17123946	17123956	ACAGCTGTTG	542.29	+
chr1	142537958	142537969	GTTGACAGGGT	598128	+	chr1	142537917	142537927	ATGAAATGTG	1330.77	+	chr1	142537482	142537497	NNNNNNNNAGTGAAA	1926780	+	chr1	142537949	142537958	CCCAGTCTG	82827	+	chr1	142537949	142537959	CCCAGTCTGG	21847.2	+	chr1	17123944	17123954	TCACAGCTGT	265.825	-
chr1	142537959	142537970	TTGACAGGGTT	197967000	+	chr1	142537918	142537928	TGAAATGTGA	1112.71	+	chr1	142537483	142537498	NNNNNNNAGTGAAAA	8284360	+	chr1	142537950	142537959	CCAGTCTGG	560128	+	chr1	142537950	142537960	CCAGTCTGGT	537605	+	chr1	17176814	17176824	GCAGGTTCTG	128.643	+
chr1	142537960	142537971	TGACAGGGTTA	86507.8	+	chr1	142537919	142537929	GAAATGTGAG	414459	+	chr1	142537484	142537499	NNNNNNAGTGAAAAG	86248.7	+	chr1	142537953	142537962	GTCTGGTTG	3816710	+	chr1	142537951	142537961	CAGTCTGGTT	86911	+	chr1	17176956	17176966	GCATGTGCGT	115.032	+
chr1	142537961	142537972	GACAGGGTTAC	567542	+	chr1	142537920	142537930	AAATGTGAGC	195575	+	chr1	142537485	142537500	NNNNNAGTGAAAAGA	8836	+	chr1	142537954	142537963	TCTGGTTGA	1587130000	+	chr1	142537953	142537963	GTCTGGTTGA	77762.1	+	chr1	17176932	17176942	CTGCAGTTGT	140.008	-
chr1	142537962	142537973	ACAGGGTTACA	85451.1	+	chr1	142537921	142537931	AATGTGAGCT	3356970	+	chr1	142537486	142537501	NNNNAGTGAAAAGAA	84076.3	+	chr1	142537955	142537964	CTGGTTGAC	4900.1	+	chr1	142537954	142537964	TCTGGTTGAC	220482	+	chr1	17176834	17176844	GGGCACCTGC	102.956	-
chr1	142537963	142537974	CAGGGTTACAT	986288000	+	chr1	142537922	142537932	ATGTGAGCTG	6994.15	+	chr1	142537487	142537502	NNNAGTGAAAAGAAA	282731	+	chr1	142537956	142537965	TGGTTGACA	574.035	+	chr1	142537957	142537967	GGTTGACAGG	152.014	+	chr1	17195707	17195717	CCAGGTATAC	482.456	+
chr1	142537964	142537975	AGGGTTACATG	1528.91	+	chr1	142537923	142537933	TGTGAGCTGA	1165.27	+	chr1	142537488	142537503	NNAGTGAAAAGAAAT	70221800	+	chr1	142537957	142537966	GGTTGACAG	2546.64	+	chr1	142537958	142537968	GTTGACAGGG	12320	+	chr1	51054706	51054716	GCAGCTGCAG	568.585	+
chr1	142537965	142537976	GGGTTACATGC	79875.9	+	chr1	142537924	142537934	GTGAGCTGAT	29753.1	+	chr1	142537489	142537504	NAGTGAAAAGAAATT	255199	+	chr1	142537958	142537967	GTTGACAGG	21191000000	+	chr1	142537959	142537969	TTGACAGGGT	216867	+	chr1	86005299	86005309	TATCAGCTGG	220.049	-
chr1	142537966	142537977	GGTTACATGCT	5683.54	+	chr1	142537925	142537935	TGAGCTGATT	1771.55	+	chr1	142537544	142537559	NNNNNNNNNNNNNNG	21859100	+	chr1	142537959	142537968	TTGACAGGG	142227	+	chr1	142537960	142537970	TGACAGGGTT	10843.6	+	chr1	104149887	104149897	CCAGGTTTGT	124.413	+
chr1	142537967	142537978	GTTACATGCTG	2124870	+	chr1	142537926	142537936	GAGCTGATTT	5782860	+	chr1	142537545	142537560	NNNNNNNNNNNNNGG	5417090	+	chr1	142537960	142537969	TGACAGGGT	36868.8	+	chr1	142537961	142537971	GACAGGGTTA	935906	+	chr1	106433769	106433779	AAGCACTTGC	391.65	-
chr1	142537968	142537979	TTACATGCTGT	2227970	+	chr1	142537927	142537937	AGCTGATTTT	1535.97	+	chr1	142537546	142537561	NNNNNNNNNNNNGGA	114702	+	chr1	142537961	142537970	GACAGGGTT	341858	+	chr1	142537962	142537972	ACAGGGTTAC	6575.13	+	chr1	111524855	111524865	GTGCAGCTGT	252.081	-
chr1	142537970	142537981	ACATGCTGTCA	2780580	+	chr1	142537928	142537938	GCTGATTTTG	759.606	+	chr1	142537547	142537562	NNNNNNNNNNNGGAA	5997780	+	chr1	142537962	142537971	ACAGGGTTA	23153800	+	chr1	142537963	142537973	CAGGGTTACA	134833	+	chr1	114739899	114739909	ACAGGTGGTG	210.307	+
chr1	142537971	142537982	CATGCTGTCAA	43483800	+	chr1	142537929	142537939	CTGATTTTGT	14139.8	+	chr1	142537548	142537563	NNNNNNNNNNGGAAA	10844500	+	chr1	142537963	142537972	CAGGGTTAC	864.888	+	chr1	142537964	142537974	AGGGTTACAT	375.688	+	chr1	117179015	117179025	CCAGGTTCTT	196.305	+
chr1	142537972	142537983	ATGCTGTCAAA	522.262	+	chr1	142537930	142537940	TGATTTTGTG	40057.5	+	chr1	142537898	142537913	NNNNNNNNNNNNNNG	9296240	+	chr1	142537966	142537975	GGTTACATG	615118	+	chr1	142537965	142537975	GGGTTACATG	196.785	+	chr1	120534117	120534127	GCAAACCTGC	193.471	-
chr1	142537973	142537984	TGCTGTCAAAA	7192.47	+	chr1	142537931	142537941	GATTTTGTGC	793279	+	chr1	142537899	142537914	NNNNNNNNNNNNNGT	278391	+	chr1	142537967	142537976	GTTACATGC	25440.6	+	chr1	142537966	142537976	GGTTACATGC	17821.1	+	chr1	121141758	121141768	CCAAGTGTTG	3590.94	+
chr1	142538267	142538278	NNNNNNNNNNA	682.744	+	chr1	142537932	142537942	ATTTTGTGCC	2359.89	+	chr1	142537900	142537915	NNNNNNNNNNNNGTG	99794.7	+	chr1	142537968	142537977	TTACATGCT	3799.14	+	chr1	142537967	142537977	GTTACATGCT	16775700	+	chr1	121141540	121141550	ATACTCCTGT	227.839	-
chr1	142538268	142538279	NNNNNNNNNAG	1378750	+	chr1	142537934	142537944	TTTGTGCCAA	1579.05	+	chr1	142537901	142537916	NNNNNNNNNNNGTGA	145278000	+	chr1	142537969	142537978	TACATGCTG	68231.4	+	chr1	142537969	142537979	TACATGCTGT	216854	+	chr1	142536272	142536282	NNNNNTGAAA	141.231	+
chr1	142538269	142538280	NNNNNNNNAGT	460.9	+	chr1	142537935	142537945	TTGTGCCAAT	132035	+	chr1	142537902	142537917	NNNNNNNNNNGTGAA	60311800	+	chr1	142537970	142537979	ACATGCTGT	939.192	+	chr1	142537970	142537980	ACATGCTGTC	5604890	+	chr1	142536282	142536292	AGAAATGCGT	233.301	+
chr1	142538270	142538281	NNNNNNNAGTG	5590.53	+	chr1	142537936	142537946	TGTGCCAATG	2734610	+	chr1	142537903	142537918	NNNNNNNNNGTGAAA	19703200	+	chr1	142537971	142537980	CATGCTGTC	1103.53	+	chr1	142537971	142537981	CATGCTGTCA	3841.62	+	chr1	142536334	142536344	NNNNNNNNGA	337.195	+
chr1	142538271	142538282	NNNNNNAGTGA	342042	+	chr1	142537937	142537947	GTGCCAATGC	31520.4	+	chr1	142537904	142537919	NNNNNNNNGTGAAAT	1759480	+	chr1	142537973	142537982	TGCTGTCAA	2758.41	+	chr1	142537972	142537982	ATGCTGTCAA	178.938	+	chr1	142536452	142536462	NNNNNNNNTG	112.146	+
chr1	142538272	142538283	NNNNNAGTGAA	2206200	+	chr1	142537941	142537951	CAATGCCCCC	5514.58	+	chr1	142537905	142537920	NNNNNNNGTGAAATG	629147	+	chr1	142537974	142537983	GCTGTCAAA	302772000	+	chr1	142537973	142537983	TGCTGTCAAA	30773.8	+	chr1	142536455	142536465	NNNNNTGTGA	4423.51	+
chr1	142538273	142538284	NNNNAGTGAAA	24680.3	+	chr1	142537942	142537952	AATGCCCCCC	7736.93	+	chr1	142537906	142537921	NNNNNNGTGAAATGA	3874390	+	chr1	142537975	142537984	CTGTCAAAA	1625.35	+	chr1	142537974	142537984	GCTGTCAAAA	3385.75	+	chr1	142536457	142536467	NNNTGTGAAA	1968.05	+
chr1	142538274	142538285	NNNAGTGAAAT	6615530	+	chr1	142537943	142537953	ATGCCCCCCA	3088.62	+	chr1	142537907	142537922	NNNNNGTGAAATGAA	986620	+	chr1	142538269	142538278	NNNNNNNNA	1678550	+	chr1	142538268	142538278	NNNNNNNNNA	4738.94	+	chr1	142536763	142536773	NNNNNNGAAA	636.503	+
chr1	142538275	142538286	NNAGTGAAATG	1095.44	+	chr1	142537944	142537954	TGCCCCCCAG	290.679	+	chr1	142537908	142537923	NNNNGTGAAATGAAA	7889310	+	chr1	142538270	142538279	NNNNNNNAG	128921000	+	chr1	142538269	142538279	NNNNNNNNAG	853.564	+	chr1	142537219	142537229	NNNNNNNNAG	291.64	+
chr1	142538276	142538287	NAGTGAAATGA	34055400	+	chr1	142537945	142537955	GCCCCCCAGT	2403.4	+	chr1	142537909	142537924	NNNGTGAAATGAAAT	240163000	+	chr1	142538271	142538280	NNNNNNAGT	25397500	+	chr1	142538270	142538280	NNNNNNNAGT	564480	+	chr1	142537222	142537232	NNNNNAGTTG	961.765	+
chr1	142538277	142538288	AGTGAAATGAA	12563.9	+	chr1	142537946	142537956	CCCCCCAGTC	469.557	+	chr1	142537910	142537925	NNGTGAAATGAAATG	1833980	+	chr1	142538272	142538281	NNNNNAGTG	256232	+	chr1	142538271	142538281	NNNNNNAGTG	876875	+	chr1	142537223	142537233	NNNNAGTTGA	367.021	+
chr1	142538278	142538289	GTGAAATGAAA	9416000	+	chr1	142537950	142537960	CCAGTCTGGT	176904	+	chr1	142537911	142537926	NGTGAAATGAAATGT	10359900	+	chr1	142538273	142538282	NNNNAGTGA	1564190	+	chr1	142538272	142538282	NNNNNAGTGA	22185.2	+	chr1	142537224	142537234	NNNAGTTGAC	16906.4	+
chr1	142538279	142538290	TGAAATGAAAT	51016.8	+	chr1	142537951	142537961	CAGTCTGGTT	108377	+	chr1	142537912	142537927	GTGAAATGAAATGTG	173739	+	chr1	142538274	142538283	NNNAGTGAA	1095030	+	chr1	142538273	142538283	NNNNAGTGAA	9340120	+	chr1	142537225	142537235	NNAGTTGACA	17851.4	+
chr1	142538336	142538347	NNNNNNNNNNG	968.85	+	chr1	142537952	142537962	AGTCTGGTTG	44276.5	+	chr1	142537913	142537928	TGAAATGAAATGTGA	7137980	+	chr1	142538275	142538284	NNAGTGAAA	6710000	+	chr1	142538274	142538284	NNNAGTGAAA	104092	+	chr1	142537228	142537238	GTTGACATGT	355.861	+
chr1	142538337	142538348	NNNNNNNNNGA	35463000	+	chr1	142537953	142537963	GTCTGGTTGA	16195.5	+	chr1	142537914	142537929	GAAATGAAATGTGAG	16821400	+	chr1	142538277	142538286	AGTGAAATG	1268430	+	chr1	142538275	142538285	NNAGTGAAAT	3122.91	+	chr1	142537230	142537240	TGACATGTAA	2641.71	+
chr1	142538338	142538349	NNNNNNNNGAA	1140040	+	chr1	142537955	142537965	CTGGTTGACA	312694	+	chr1	142537915	142537930	AAATGAAATGTGAGC	416695	+	chr1	142538278	142538287	GTGAAATGA	557473	+	chr1	142538276	142538286	NAGTGAAATG	8533.29	+	chr1	142537288	142537298	NNNNNNNNNG	1444310	+
chr1	142538339	142538350	NNNNNNNGAAT	31681700	+	chr1	142537956	142537966	TGGTTGACAG	23444600	+	chr1	142537916	142537931	AATGAAATGTGAGCT	7101460	+	chr1	142538279	142538288	TGAAATGAA	5444080	+	chr1	142538277	142538287	AGTGAAATGA	2473.67	+	chr1	142537289	142537299	NNNNNNNNGA	237.638	+
chr1	142538340	142538351	NNNNNNGAATG	46718.7	+	chr1	142537957	142537967	GGTTGACAGG	300412	+	chr1	142537917	142537932	ATGAAATGTGAGCTG	15152.9	+	chr1	142538280	142538289	GAAATGAAA	27688600	+	chr1	142538278	142538288	GTGAAATGAA	380324	+	chr1	142537292	142537302	NNNNNGAAAG	332.51	+
chr1	142538341	142538352	NNNNNGAATGT	78627	+	chr1	142537958	142537968	GTTGACAGGG	14951200	+	chr1	142537918	142537933	TGAAATGTGAGCTGA	552567	+	chr1	142538281	142538290	AAATGAAAT	877.275	+	chr1	142538279	142538289	TGAAATGAAA	33748.8	+	chr1	142537293	142537303	NNNNGAAAGA	175.651	+
chr1	142538342	142538353	NNNNGAATGTG	2263900	+	chr1	142537959	142537969	TTGACAGGGT	1438.46	+	chr1	142537919	142537934	GAAATGTGAGCTGAT	64663.4	+	chr1	142538338	142538347	NNNNNNNNG	12388000	+	chr1	142538280	142538290	GAAATGAAAT	41296.8	+	chr1	142537295	142537305	NNGAAAGAAA	155.393	+
chr1	142538343	142538354	NNNGAATGTGA	118549000	+	chr1	142537960	142537970	TGACAGGGTT	130.924	+	chr1	142537920	142537935	AAATGTGAGCTGATT	24204.2	+	chr1	142538339	142538348	NNNNNNNGA	132679	+	chr1	142538337	142538347	NNNNNNNNNG	44922.8	+	chr1	142537482	142537492	NNNNNNNNAG	8386.93	+
chr1	142538725	142538736	NNNNNNNNNNA	136366000	+	chr1	142537961	142537971	GACAGGGTTA	14090.4	+	chr1	142537921	142537936	AATGTGAGCTGATTT	18494100	+	chr1	142538340	142538349	NNNNNNGAA	23189000	+	chr1	142538338	142538348	NNNNNNNNGA	7210.62	+	chr1	142537483	142537493	NNNNNNNAGT	23253.9	+
chr1	142538726	142538737	NNNNNNNNNAT	85717.3	+	chr1	142537962	142537972	ACAGGGTTAC	787.954	+	chr1	142537922	142537937	ATGTGAGCTGATTTT	7756.06	+	chr1	142538341	142538350	NNNNNGAAT	3594880	+	chr1	142538339	142538349	NNNNNNNGAA	948911	+	chr1	142537485	142537495	NNNNNAGTGA	18020.6	+
chr1	142538727	142538738	NNNNNNNNATG	464908000	+	chr1	142537963	142537973	CAGGGTTACA	170399	+	chr1	142537923	142537938	TGTGAGCTGATTTTG	1311070	+	chr1	142538342	142538351	NNNNGAATG	70282.6	+	chr1	142538340	142538350	NNNNNNGAAT	53321.3	+	chr1	142537486	142537496	NNNNAGTGAA	499.386	+
chr1	142538728	142538739	NNNNNNNATGA	930093	+	chr1	142537964	142537974	AGGGTTACAT	38453100	+	chr1	142537924	142537939	GTGAGCTGATTTTGT	767444	+	chr1	142538343	142538352	NNNGAATGT	23450.8	+	chr1	142538341	142538351	NNNNNGAATG	282366	+	chr1	142537487	142537497	NNNAGTGAAA	930912	+
chr1	142538729	142538740	NNNNNNATGAA	608240000	+	chr1	142537965	142537975	GGGTTACATG	24179400	+	chr1	142537925	142537940	TGAGCTGATTTTGTG	11751.3	+	chr1	142538344	142538353	NNGAATGTG	319787	+	chr1	142538342	142538352	NNNNGAATGT	15486.6	+	chr1	142537488	142537498	NNAGTGAAAA	2362.42	+
chr1	142538730	142538741	NNNNNATGAAA	8485760	+	chr1	142537966	142537976	GGTTACATGC	14055000	+	chr1	142537926	142537941	GAGCTGATTTTGTGC	59879800	+	chr1	142538345	142538354	NGAATGTGA	7088900	+	chr1	142538343	142538353	NNNGAATGTG	419609	+	chr1	142537489	142537499	NAGTGAAAAG	137.557	+
chr1	142538731	142538742	NNNNATGAAAT	255916000	+	chr1	142537969	142537979	TACATGCTGT	13668.5	+	chr1	142537927	142537942	AGCTGATTTTGTGCC	22188.1	+	chr1	142538727	142538736	NNNNNNNNA	2949830	+	chr1	142538344	142538354	NNGAATGTGA	1560.51	+	chr1	142537492	142537502	TGAAAAGAAA	441.391	+
chr1	142538732	142538743	NNNATGAAATG	233.429	+	chr1	142537970	142537980	ACATGCTGTC	5799.17	+	chr1	142537928	142537943	GCTGATTTTGTGCCA	248836	+	chr1	142538728	142538737	NNNNNNNAT	13752200	+	chr1	142538726	142538736	NNNNNNNNNA	39352900	+	chr1	142537493	142537503	GAAAAGAAAT	487.149	+
chr1	142538733	142538744	NNATGAAATGA	372184000	+	chr1	142537971	142537981	CATGCTGTCA	2738.46	+	chr1	142537929	142537944	CTGATTTTGTGCCAA	550339	+	chr1	142538729	142538738	NNNNNNATG	369195	+	chr1	142538727	142538737	NNNNNNNNAT	5220.3	+	chr1	142537494	142537504	AAAAGAAATT	10114	+
chr1	142538734	142538745	NATGAAATGAA	6196220	+	chr1	142537972	142537982	ATGCTGTCAA	13018.3	+	chr1	142537930	142537945	TGATTTTGTGCCAAT	5574.79	+	chr1	142538730	142538739	NNNNNATGA	95439300	+	chr1	142538728	142538738	NNNNNNNATG	25088.4	+	chr1	142537549	142537559	NNNNNNNNNG	1096380	+
chr1	142538735	142538746	ATGAAATGAAA	80055500	+	chr1	142537973	142537983	TGCTGTCAAA	6751.5	+	chr1	142537931	142537946	GATTTTGTGCCAATG	14379.7	+	chr1	142538731	142538740	NNNNATGAA	68955300	+	chr1	142538729	142538739	NNNNNNATGA	3167.25	+	chr1	142537550	142537560	NNNNNNNNGG	1571.38	+
chr1	142538736	142538747	TGAAATGAAAT	1340440	+	chr1	142537974	142537984	GCTGTCAAAA	108308000	+	chr1	142537932	142537947	ATTTTGTGCCAATGC	7460.44	+	chr1	142538732	142538741	NNNATGAAA	943465000	+	chr1	142538730	142538740	NNNNNATGAA	1261720	+	chr1	142537551	142537561	NNNNNNNGGA	22915.3	+
chr1	142538737	142538748	GAAATGAAATA	32054.7	+	chr1	142538268	142538278	NNNNNNNNNA	3381230	+	chr1	142537933	142537948	TTTTGTGCCAATGCC	605.764	+	chr1	142538733	142538742	NNATGAAAT	178540	+	chr1	142538731	142538741	NNNNATGAAA	4959.35	+	chr1	142537552	142537562	NNNNNNGGAA	600417	+
chr1	142539100	142539111	NNNNNNNNNNT	1642600000	+	chr1	142538269	142538279	NNNNNNNNAG	36259.6	+	chr1	142537934	142537949	TTTGTGCCAATGCCC	2618340	+	chr1	142538734	142538743	NATGAAATG	61809600	+	chr1	142538732	142538742	NNNATGAAAT	563628	+	chr1	142537553	142537563	NNNNNGGAAA	8627.07	+
chr1	142539101	142539112	NNNNNNNNNTG	2315280	+	chr1	142538270	142538280	NNNNNNNAGT	105469	+	chr1	142537935	142537950	TTGTGCCAATGCCCC	707831	+	chr1	142538735	142538744	ATGAAATGA	692740	+	chr1	142538733	142538743	NNATGAAATG	84681.3	+	chr1	142537903	142537913	NNNNNNNNNG	925.941	+
chr1	142539102	142539113	NNNNNNNNTGT	254197000	+	chr1	142538271	142538281	NNNNNNAGTG	4050.15	+	chr1	142537936	142537951	TGTGCCAATGCCCCC	633079	+	chr1	142538736	142538745	TGAAATGAA	99185300	+	chr1	142538734	142538744	NATGAAATGA	32105.4	+	chr1	142537904	142537914	NNNNNNNNGT	51031.1	+
chr1	142539103	142539114	NNNNNNNTGTG	67177.3	+	chr1	142538272	142538282	NNNNNAGTGA	39007.5	+	chr1	142537937	142537952	GTGCCAATGCCCCCC	17846.5	+	chr1	142538737	142538746	GAAATGAAA	695220000	+	chr1	142538735	142538745	ATGAAATGAA	4421240	+	chr1	142537905	142537915	NNNNNNNGTG	4848.04	+
chr1	142539104	142539115	NNNNNNTGTGA	241539000	+	chr1	142538273	142538283	NNNNAGTGAA	80189.6	+	chr1	142537938	142537953	TGCCAATGCCCCCCA	237.957	+	chr1	142538738	142538747	AAATGAAAT	16707.3	+	chr1	142538736	142538746	TGAAATGAAA	265827	+	chr1	142537906	142537916	NNNNNNGTGA	1698.63	+
chr1	142539105	142539116	NNNNNTGTGAA	505607000	+	chr1	142538274	142538284	NNNAGTGAAA	584323	+	chr1	142537941	142537956	CAATGCCCCCCAGTC	254.07	+	chr1	142538739	142538748	AATGAAATA	101935000	+	chr1	142538737	142538747	GAAATGAAAT	448288	+	chr1	142537907	142537917	NNNNNGTGAA	2556.16	+
chr1	142539106	142539117	NNNNTGTGAAA	993659	+	chr1	142538275	142538285	NNAGTGAAAT	393472000	+	chr1	142537942	142537957	AATGCCCCCCAGTCT	2048380	+	chr1	142539102	142539111	NNNNNNNNT	52720	+	chr1	142538738	142538748	AAATGAAATA	996127	+	chr1	142537908	142537918	NNNNGTGAAA	16707500	+
chr1	142539107	142539118	NNNTGTGAAAT	8701150000	+	chr1	142538276	142538286	NAGTGAAATG	277516000	+	chr1	142537943	142537958	ATGCCCCCCAGTCTG	167545	+	chr1	142539103	142539112	NNNNNNNTG	1457010000	+	chr1	142539101	142539111	NNNNNNNNNT	60943.4	+	chr1	142537909	142537919	NNNGTGAAAT	61654.4	+
chr1	142539108	142539119	NNTGTGAAATT	1871350	+	chr1	142538277	142538287	AGTGAAATGA	3205310	+	chr1	142537944	142537959	TGCCCCCCAGTCTGG	31421.6	+	chr1	142539104	142539113	NNNNNNTGT	37716.8	+	chr1	142539102	142539112	NNNNNNNNTG	5204480	+	chr1	142537910	142537920	NNGTGAAATG	3424.7	+
chr1	142539109	142539120	NTGTGAAATTA	12688500000	+	chr1	142538278	142538288	GTGAAATGAA	18730.1	+	chr1	142537945	142537960	GCCCCCCAGTCTGGT	1449.58	+	chr1	142539105	142539114	NNNNNTGTG	124784	+	chr1	142539103	142539113	NNNNNNNTGT	7476460	+	chr1	142537911	142537921	NGTGAAATGA	4298.19	+
chr1	142539110	142539121	TGTGAAATTAA	10476900	+	chr1	142538279	142538289	TGAAATGAAA	8596.07	+	chr1	142537946	142537961	CCCCCCAGTCTGGTT	8392.05	+	chr1	142539106	142539115	NNNNTGTGA	45664000	+	chr1	142539104	142539114	NNNNNNTGTG	259649000	+	chr1	142537912	142537922	GTGAAATGAA	966.247	+
chr1	142539111	142539122	GTGAAATTAAA	40640200	+	chr1	142538280	142538290	GAAATGAAAT	58179800	+	chr1	142537947	142537962	CCCCCAGTCTGGTTG	1868.78	+	chr1	142539107	142539116	NNNTGTGAA	50848400	+	chr1	142539105	142539115	NNNNNTGTGA	25419.2	+	chr1	142537913	142537923	TGAAATGAAA	147699	+
chr1	142539112	142539123	TGAAATTAAAT	516660	+	chr1	142538337	142538347	NNNNNNNNNG	90369700	+	chr1	142537948	142537963	CCCCAGTCTGGTTGA	17978.8	+	chr1	142539108	142539117	NNTGTGAAA	223935000000	+	chr1	142539106	142539116	NNNNTGTGAA	110328000	+	chr1	142537914	142537924	GAAATGAAAT	3795.15	+
chr1	142539169	142539180	NNNNNNNNNNG	1420090	+	chr1	142538338	142538348	NNNNNNNNGA	23468300	+	chr1	142537949	142537964	CCCAGTCTGGTTGAC	290.569	+	chr1	142539109	142539118	NTGTGAAAT	124436	+	chr1	142539107	142539117	NNNTGTGAAA	6403.63	+	chr1	142537915	142537925	AAATGAAATG	121659	+
chr1	142539170	142539181	NNNNNNNNNGA	149740000	+	chr1	142538339	142538349	NNNNNNNGAA	27149.1	+	chr1	142537950	142537965	CCAGTCTGGTTGACA	21418200	+	chr1	142539110	142539119	TGTGAAATT	102589000	+	chr1	142539108	142539118	NNTGTGAAAT	94732.3	+	chr1	142537916	142537926	AATGAAATGT	18126.7	+
chr1	142539171	142539182	NNNNNNNNGAA	75696400	+	chr1	142538340	142538350	NNNNNNGAAT	7019.87	+	chr1	142537951	142537966	CAGTCTGGTTGACAG	26175.3	+	chr1	142539111	142539120	GTGAAATTA	11786600	+	chr1	142539109	142539119	NTGTGAAATT	87569.7	+	chr1	142537917	142537927	ATGAAATGTG	990.054	+
chr1	142539172	142539183	NNNNNNNGAAA	208429000	+	chr1	142538341	142538351	NNNNNGAATG	271855000	+	chr1	142537952	142537967	AGTCTGGTTGACAGG	9659.04	+	chr1	142539112	142539121	TGAAATTAA	86027700	+	chr1	142539110	142539120	TGTGAAATTA	381845	+	chr1	142537918	142537928	TGAAATGTGA	494924	+
chr1	142539173	142539184	NNNNNNGAAAG	179112000	+	chr1	142538342	142538352	NNNNGAATGT	34063600	+	chr1	142537953	142537968	GTCTGGTTGACAGGG	1264.91	+	chr1	142539113	142539122	GAAATTAAA	155934000	+	chr1	142539111	142539121	GTGAAATTAA	758410	+	chr1	142537919	142537929	GAAATGTGAG	2702.98	+
chr1	142539174	142539185	NNNNNGAAAGA	303328	+	chr1	142538343	142538353	NNNGAATGTG	91993.2	+	chr1	142537954	142537969	TCTGGTTGACAGGGT	5320.49	+	chr1	142539114	142539123	AAATTAAAT	2895.29	+	chr1	142539112	142539122	TGAAATTAAA	89554700	+	chr1	142537920	142537930	AAATGTGAGC	6417120	+
chr1	142539175	142539186	NNNNGAAAGAA	793394000	+	chr1	142538344	142538354	NNGAATGTGA	78329.5	+	chr1	142537955	142537970	CTGGTTGACAGGGTT	5072580	+	chr1	142539171	142539180	NNNNNNNNG	16269800	+	chr1	142539113	142539123	GAAATTAAAT	4869200	+	chr1	142537922	142537932	ATGTGAGCTG	147833	+
chr1	142539176	142539187	NNNGAAAGAAA	319951000	+	chr1	142538726	142538736	NNNNNNNNNA	206470	+	chr1	142537956	142537971	TGGTTGACAGGGTTA	3877860000	+	chr1	142539172	142539181	NNNNNNNGA	2670760000	+	chr1	142539170	142539180	NNNNNNNNNG	1095490	+	chr1	142537924	142537934	GTGAGCTGAT	2637.01	+
chr1	142539177	142539188	NNGAAAGAAAT	710984000	+	chr1	142538727	142538737	NNNNNNNNAT	8849400	+	chr1	142537957	142537972	GGTTGACAGGGTTAC	2569910	+	chr1	142539173	142539182	NNNNNNGAA	351653000000	+	chr1	142539171	142539181	NNNNNNNNGA	330186	+	chr1	142537925	142537935	TGAGCTGATT	3185090	+
chr1	142539178	142539189	NGAAAGAAATT	43518.4	+	chr1	142538728	142538738	NNNNNNNATG	1866850000	+	chr1	142537958	142537973	GTTGACAGGGTTACA	137574000	+	chr1	142539174	142539183	NNNNNGAAA	108730000000	+	chr1	142539172	142539182	NNNNNNNGAA	69755800	+	chr1	142537926	142537936	GAGCTGATTT	214.693	+
chr1	142539179	142539190	GAAAGAAATTA	877765000	+	chr1	142538729	142538739	NNNNNNATGA	82656200	+	chr1	142537959	142537974	TTGACAGGGTTACAT	8808.3	+	chr1	142539175	142539184	NNNNGAAAG	24451400	+	chr1	142539173	142539183	NNNNNNGAAA	708276	+	chr1	142537927	142537937	AGCTGATTTT	2248.93	+
chr1	142539180	142539191	AAAGAAATTAA	468455000	+	chr1	142538730	142538740	NNNNNATGAA	18209.3	+	chr1	142537960	142537975	TGACAGGGTTACATG	2678.39	+	chr1	142539176	142539185	NNNGAAAGA	5368580000	+	chr1	142539174	142539184	NNNNNGAAAG	8748480	+	chr1	142537928	142537938	GCTGATTTTG	19799600	+
chr1	142539181	142539192	AAGAAATTAAT	84051500	+	chr1	142538731	142538741	NNNNATGAAA	573447	+	chr1	142537961	142537976	GACAGGGTTACATGC	41190	+	chr1	142539177	142539186	NNGAAAGAA	58172800	+	chr1	142539175	142539185	NNNNGAAAGA	3526410	+	chr1	142537929	142537939	CTGATTTTGT	97856.7	+
chr1	142539182	142539193	AGAAATTAATG	180126	+	chr1	142538732	142538742	NNNATGAAAT	10726700	+	chr1	142537962	142537977	ACAGGGTTACATGCT	29804.4	+	chr1	142539178	142539187	NGAAAGAAA	397953000000	+	chr1	142539176	142539186	NNNGAAAGAA	2372370	+	chr1	142537930	142537940	TGATTTTGTG	4422.63	+
chr1	142539183	142539194	GAAATTAATGG	24526600	+	chr1	142538733	142538743	NNATGAAATG	293225000	+	chr1	142537963	142537978	CAGGGTTACATGCTG	1481200	+	chr1	142539179	142539188	GAAAGAAAT	205379000	+	chr1	142539177	142539187	NNGAAAGAAA	82246	+	chr1	142537931	142537941	GATTTTGTGC	83750.7	+
chr1	142539184	142539195	AAATTAATGGA	37489400	+	chr1	142538734	142538744	NATGAAATGA	104493000	+	chr1	142537964	142537979	AGGGTTACATGCTGT	277689000	+	chr1	142539180	142539189	AAAGAAATT	5793290	+	chr1	142539178	142539188	NGAAAGAAAT	9373620	+	chr1	142537933	142537943	TTTTGTGCCA	31463.4	+
chr1	142539185	142539196	AATTAATGGAA	3505780000	+	chr1	142538735	142538745	ATGAAATGAA	126495	+	chr1	142537965	142537980	GGGTTACATGCTGTC	433961	+	chr1	142539181	142539190	AAGAAATTA	166643	+	chr1	142539179	142539189	GAAAGAAATT	106948000	+	chr1	142537936	142537946	TGTGCCAATG	657.273	+
chr1	142539186	142539197	ATTAATGGAAT	7963540000	+	chr1	142538736	142538746	TGAAATGAAA	67708	+	chr1	142537966	142537981	GGTTACATGCTGTCA	288020000	+	chr1	142539182	142539191	AGAAATTAA	9466890	+	chr1	142539180	142539190	AAAGAAATTA	2925310	+	chr1	142537937	142537947	GTGCCAATGC	5789.73	+
chr1	142539187	142539198	TTAATGGAATG	6854320	+	chr1	142538737	142538747	GAAATGAAAT	631558000	+	chr1	142537967	142537982	GTTACATGCTGTCAA	23277.7	+	chr1	142539183	142539192	GAAATTAAT	22826700	+	chr1	142539181	142539191	AAGAAATTAA	42662100	+	chr1	142537939	142537949	GCCAATGCCC	2852850	+
chr1	142539188	142539199	TAATGGAATGT	1557050000	+	chr1	142538738	142538748	AAATGAAATA	378755000	+	chr1	142537968	142537983	TTACATGCTGTCAAA	3789.96	+	chr1	142539184	142539193	AAATTAATG	205886	+	chr1	142539182	142539192	AGAAATTAAT	138582000	+	chr1	142537940	142537950	CCAATGCCCC	22798.7	+
chr1	142539189	142539200	AATGGAATGTA	2089710000	+	chr1	142539101	142539111	NNNNNNNNNT	99524100	+	chr1	142537969	142537984	TACATGCTGTCAAAA	208355	+	chr1	142539185	142539194	AATTAATGG	1656320	+	chr1	142539183	142539193	GAAATTAATG	37538200	+	chr1	142537941	142537951	CAATGCCCCC	7454.7	+
chr1	142539190	142539201	ATGGAATGTAA	287207000000	+	chr1	142539102	142539112	NNNNNNNNTG	915943	+	chr1	142538263	142538278	NNNNNNNNNNNNNNA	82291.2	+	chr1	142539186	142539195	ATTAATGGA	45002700000	+	chr1	142539184	142539194	AAATTAATGG	172450	+	chr1	142537942	142537952	AATGCCCCCC	482.736	+
chr1	142539191	142539202	TGGAATGTAAG	32751900	+	chr1	142539103	142539113	NNNNNNNTGT	2063900	+	chr1	142538264	142538279	NNNNNNNNNNNNNAG	59363.2	+	chr1	142539187	142539196	TTAATGGAA	743667000000	+	chr1	142539185	142539195	AATTAATGGA	40306000	+	chr1	142537945	142537955	GCCCCCCAGT	456.683	+
chr1	142539192	142539203	GGAATGTAAGG	19648.4	+	chr1	142539104	142539114	NNNNNNTGTG	19356300	+	chr1	142538265	142538280	NNNNNNNNNNNNAGT	3110020	+	chr1	142539188	142539197	TAATGGAAT	2762800000	+	chr1	142539186	142539196	ATTAATGGAA	1473720	+	chr1	142537946	142537956	CCCCCCAGTC	20383.3	+
chr1	142539193	142539204	GAATGTAAGGG	1452770000	+	chr1	142539105	142539115	NNNNNTGTGA	70617600	+	chr1	142538266	142538281	NNNNNNNNNNNAGTG	204048	+	chr1	142539189	142539198	AATGGAATG	6613050000	+	chr1	142539187	142539197	TTAATGGAAT	265726	+	chr1	142537947	142537957	CCCCCAGTCT	96119.7	+
chr1	142539194	142539205	AATGTAAGGGT	2268350000	+	chr1	142539106	142539116	NNNNTGTGAA	21513300	+	chr1	142538267	142538282	NNNNNNNNNNAGTGA	50395600000	+	chr1	142539190	142539199	ATGGAATGT	668018	+	chr1	142539188	142539198	TAATGGAATG	3482250	+	chr1	142537948	142537958	CCCCAGTCTG	17732.2	+
chr1	142539195	142539206	ATGTAAGGGTG	127263000000	+	chr1	142539107	142539117	NNNTGTGAAA	4628390	+	chr1	142538268	142538283	NNNNNNNNNAGTGAA	157960000	+	chr1	142539191	142539200	TGGAATGTA	61070500	+	chr1	142539189	142539199	AATGGAATGT	594996	+	chr1	142537949	142537959	CCCAGTCTGG	678080	+
chr1	142539196	142539207	TGTAAGGGTGT	234374000	+	chr1	142539108	142539118	NNTGTGAAAT	602453000	+	chr1	142538269	142538284	NNNNNNNNAGTGAAA	35550700	+	chr1	142539192	142539201	GGAATGTAA	257930000	+	chr1	142539190	142539200	ATGGAATGTA	14807600	+	chr1	142537950	142537960	CCAGTCTGGT	4621080	+
chr1	142539197	142539208	GTAAGGGTGTG	264973000	+	chr1	142539109	142539119	NTGTGAAATT	105543000	+	chr1	142538270	142538285	NNNNNNNAGTGAAAT	1585830	+	chr1	142539193	142539202	GAATGTAAG	1183770000	+	chr1	142539191	142539201	TGGAATGTAA	839314	+	chr1	142537951	142537961	CAGTCTGGTT	489207	+
chr1	142539198	142539209	TAAGGGTGTGA	38148400000	+	chr1	142539110	142539120	TGTGAAATTA	1872920	+	chr1	142538271	142538286	NNNNNNAGTGAAATG	62908.7	+	chr1	142539194	142539203	AATGTAAGG	643620000	+	chr1	142539192	142539202	GGAATGTAAG	19092400	+	chr1	142537952	142537962	AGTCTGGTTG	1247.7	+
chr1	142539199	142539210	AAGGGTGTGAA	267231000000	+	chr1	142539111	142539121	GTGAAATTAA	471790	+	chr1	142538272	142538287	NNNNNAGTGAAATGA	5601420	+	chr1	142539195	142539204	ATGTAAGGG	3551000	+	chr1	142539193	142539203	GAATGTAAGG	1162100	+	chr1	142537953	142537963	GTCTGGTTGA	10595.3	+
chr1	142539200	142539211	AGGGTGTGAAG	5730940	+	chr1	142539112	142539122	TGAAATTAAA	158835	+	chr1	142538273	142538288	NNNNAGTGAAATGAA	11277700	+	chr1	142539196	142539205	TGTAAGGGT	22121600000	+	chr1	142539194	142539204	AATGTAAGGG	2075080	+	chr1	142537954	142537964	TCTGGTTGAC	2846360	+
chr1	142539201	142539212	GGGTGTGAAGT	15608900000	+	chr1	142539113	142539123	GAAATTAAAT	3499650000	+	chr1	142538274	142538289	NNNAGTGAAATGAAA	59233600	+	chr1	142539197	142539206	GTAAGGGTG	2282270000000	+	chr1	142539195	142539205	ATGTAAGGGT	57374.8	+	chr1	142537955	142537965	CTGGTTGACA	303398	+
chr1	142539202	142539213	GGTGTGAAGTA	1140770	+	chr1	142539170	142539180	NNNNNNNNNG	113014000000	+	chr1	142538275	142538290	NNAGTGAAATGAAAT	1169840000	+	chr1	142539198	142539207	TAAGGGTGT	8966590000	+	chr1	142539196	142539206	TGTAAGGGTG	12013100	+	chr1	142537958	142537968	GTTGACAGGG	15018.1	+
chr1	142539203	142539214	GTGTGAAGTAT	6057640000000	+	chr1	142539171	142539181	NNNNNNNNGA	2369460000	+	chr1	142538332	142538347	NNNNNNNNNNNNNNG	34413200	+	chr1	142539199	142539208	AAGGGTGTG	14079900	+	chr1	142539197	142539207	GTAAGGGTGT	166383	+	chr1	142537959	142537969	TTGACAGGGT	6338.9	+
chr1	142539204	142539215	TGTGAAGTATG	41184000	+	chr1	142539172	142539182	NNNNNNNGAA	106687	+	chr1	142538333	142538348	NNNNNNNNNNNNNGA	1748860000	+	chr1	142539200	142539209	AGGGTGTGA	1300250	+	chr1	142539198	142539208	TAAGGGTGTG	138410000	+	chr1	142537960	142537970	TGACAGGGTT	3348.91	+
chr1	142539429	142539440	NNNNNNNNNNT	1854220000	+	chr1	142539173	142539183	NNNNNNGAAA	171892	+	chr1	142538334	142538349	NNNNNNNNNNNNGAA	34929400	+	chr1	142539201	142539210	GGGTGTGAA	1107670	+	chr1	142539199	142539209	AAGGGTGTGA	102004	+	chr1	142537961	142537971	GACAGGGTTA	137792	+
chr1	142539430	142539441	NNNNNNNNNTG	26288500	+	chr1	142539174	142539184	NNNNNGAAAG	4280690000	+	chr1	142538335	142538350	NNNNNNNNNNNGAAT	10864800	+	chr1	142539202	142539211	GGTGTGAAG	60713400000	+	chr1	142539200	142539210	AGGGTGTGAA	4030500	+	chr1	142537962	142537972	ACAGGGTTAC	173599000	+
chr1	142539431	142539442	NNNNNNNNTGA	128555000000	+	chr1	142539175	142539185	NNNNGAAAGA	20688400000	+	chr1	142538336	142538351	NNNNNNNNNNGAATG	1111390000	+	chr1	142539203	142539212	GTGTGAAGT	12848700	+	chr1	142539201	142539211	GGGTGTGAAG	6563.77	+	chr1	142537963	142537973	CAGGGTTACA	112525	+
chr1	142539432	142539443	NNNNNNNTGAA	133777000000	+	chr1	142539176	142539186	NNNGAAAGAA	593389000	+	chr1	142538337	142538352	NNNNNNNNNGAATGT	24347700	+	chr1	142539204	142539213	TGTGAAGTA	9709110000	+	chr1	142539202	142539212	GGTGTGAAGT	118983	+	chr1	142537964	142537974	AGGGTTACAT	122603	+
chr1	142539433	142539444	NNNNNNTGAAA	2586480	+	chr1	142539177	142539187	NNGAAAGAAA	5884840	+	chr1	142538338	142538353	NNNNNNNNGAATGTG	81896000	+	chr1	142539205	142539214	GTGAAGTAT	274198000	+	chr1	142539203	142539213	GTGTGAAGTA	2254410	+	chr1	142537966	142537976	GGTTACATGC	930.163	+
chr1	142539434	142539445	NNNNNTGAAAT	1126260000000	+	chr1	142539178	142539188	NGAAAGAAAT	6788020	+	chr1	142538339	142538354	NNNNNNNGAATGTGA	431441000	+	chr1	142539206	142539215	TGAAGTATG	34098200000	+	chr1	142539204	142539214	TGTGAAGTAT	20567.8	+	chr1	142537967	142537977	GTTACATGCT	425.03	+
chr1	142539435	142539446	NNNNTGAAATA	43965200	+	chr1	142539179	142539189	GAAAGAAATT	106591000	+	chr1	142538721	142538736	NNNNNNNNNNNNNNA	25000600	+	chr1	142539431	142539440	NNNNNNNNT	3020460	+	chr1	142539205	142539215	GTGAAGTATG	6094700	+	chr1	142537968	142537978	TTACATGCTG	10240000	+
chr1	142539436	142539447	NNNTGAAATAA	286413000000	+	chr1	142539180	142539190	AAAGAAATTA	714027000	+	chr1	142538722	142538737	NNNNNNNNNNNNNAT	1023340000	+	chr1	142539432	142539441	NNNNNNNTG	220921	+	chr1	142539430	142539440	NNNNNNNNNT	120052000	+	chr1	142537970	142537980	ACATGCTGTC	2915410	+
chr1	142539437	142539448	NNTGAAATAAA	13679800	+	chr1	142539181	142539191	AAGAAATTAA	40644400	+	chr1	142538723	142538738	NNNNNNNNNNNNATG	55177100	+	chr1	142539433	142539442	NNNNNNTGA	727599000	+	chr1	142539431	142539441	NNNNNNNNTG	84382400	+	chr1	142537971	142537981	CATGCTGTCA	1137310	+
chr1	142539438	142539449	NTGAAATAAAA	520422000	+	chr1	142539182	142539192	AGAAATTAAT	2175180	+	chr1	142538724	142538739	NNNNNNNNNNNATGA	148573000	+	chr1	142539434	142539443	NNNNNTGAA	27236400000	+	chr1	142539432	142539442	NNNNNNNTGA	119496	+	chr1	142537972	142537982	ATGCTGTCAA	299.005	+
chr1	142539439	142539450	TGAAATAAAAT	2735510	+	chr1	142539183	142539193	GAAATTAATG	18437800000	+	chr1	142538725	142538740	NNNNNNNNNNATGAA	16258700	+	chr1	142539435	142539444	NNNNTGAAA	6702150000000	+	chr1	142539433	142539443	NNNNNNTGAA	802988000	+	chr1	142537974	142537984	GCTGTCAAAA	43708.6	+
chr1	142537975	142537986	CTGTCAAAANN	427.982	-	chr1	142539184	142539194	AAATTAATGG	199109000000	+	chr1	142538726	142538741	NNNNNNNNNATGAAA	794832000	+	chr1	142539436	142539445	NNNTGAAAT	2702340	+	chr1	142539434	142539444	NNNNNTGAAA	44607.2	+	chr1	142538268	142538278	NNNNNNNNNA	6449.51	+
chr1	142537973	142537984	TGCTGTCAAAA	280.35	-	chr1	142539185	142539195	AATTAATGGA	56820100	+	chr1	142538727	142538742	NNNNNNNNATGAAAT	9931870	+	chr1	142539437	142539446	NNTGAAATA	118204000000	+	chr1	142539435	142539445	NNNNTGAAAT	797853	+	chr1	142538270	142538280	NNNNNNNAGT	3554.61	+
chr1	142537965	142537976	GGGTTACATGC	361.854	-	chr1	142539186	142539196	ATTAATGGAA	303893	+	chr1	142538728	142538743	NNNNNNNATGAAATG	1004850000	+	chr1	142539438	142539447	NTGAAATAA	454369000	+	chr1	142539436	142539446	NNNTGAAATA	1077230	+	chr1	142538271	142538281	NNNNNNAGTG	719981	+
chr1	142537964	142537975	AGGGTTACATG	246.256	-	chr1	142539187	142539197	TTAATGGAAT	1717120	+	chr1	142538729	142538744	NNNNNNATGAAATGA	845552000	+	chr1	142539439	142539448	TGAAATAAA	49534300000	+	chr1	142539437	142539447	NNTGAAATAA	296559	+	chr1	142538272	142538282	NNNNNAGTGA	7997180	+
chr1	142537947	142537958	CCCCCAGTCTG	491.258	-	chr1	142539188	142539198	TAATGGAATG	752928000	+	chr1	142538730	142538745	NNNNNATGAAATGAA	76938700	+	chr1	142539440	142539449	GAAATAAAA	780153000	+	chr1	142539438	142539448	NTGAAATAAA	7008960	+	chr1	142538273	142538283	NNNNAGTGAA	30320.8	+
chr1	142537945	142537956	GCCCCCCAGTC	373.004	-	chr1	142539189	142539199	AATGGAATGT	512956000	+	chr1	142538731	142538746	NNNNATGAAATGAAA	461351000	+	chr1	142539441	142539450	AAATAAAAT	514047	+	chr1	142539439	142539449	TGAAATAAAA	44856600	+	chr1	142538274	142538284	NNNAGTGAAA	69509900	+
chr1	142537944	142537955	TGCCCCCCAGT	874.97	-	chr1	142539190	142539200	ATGGAATGTA	4354240	+	chr1	142538732	142538747	NNNATGAAATGAAAT	667541000	+	chr1	142537976	142537985	TGTCAAAAN	173.651	-	chr1	142539440	142539450	GAAATAAAAT	13452000	+	chr1	142538275	142538285	NNAGTGAAAT	142328	+
chr1	142537943	142537954	ATGCCCCCCAG	703329	-	chr1	142539191	142539201	TGGAATGTAA	2506880	+	chr1	142538733	142538748	NNATGAAATGAAATA	187528000	+	chr1	142537974	142537983	GCTGTCAAA	21451.7	-	chr1	142538744	142538754	AATANNNNNN	355.224	-	chr1	142538276	142538286	NAGTGAAATG	7978.93	+
chr1	142537925	142537936	TGAGCTGATTT	319.121	-	chr1	142539192	142539202	GGAATGTAAG	271994000	+	chr1	142539096	142539111	NNNNNNNNNNNNNNT	13570900000	+	chr1	142537971	142537980	CATGCTGTC	210.638	-	chr1	142538289	142538299	TNNNNNNNNN	1498.69	-	chr1	142538277	142538287	AGTGAAATGA	12223.9	+
chr1	142537503	142537514	TNNNNNNNNNN	258.25	-	chr1	142539193	142539203	GAATGTAAGG	58290800000	+	chr1	142539097	142539112	NNNNNNNNNNNNNTG	122658000	+	chr1	142537954	142537963	TCTGGTTGA	1840.31	-	chr1	142537980	142537990	AAAANNNNNN	11827.5	-	chr1	142538278	142538288	GTGAAATGAA	2747.98	+
chr1	142537499	142537510	AAATTNNNNNN	156.922	-	chr1	142539194	142539204	AATGTAAGGG	74342600000	+	chr1	142539098	142539113	NNNNNNNNNNNNTGT	129272000	+	chr1	142537950	142537959	CCAGTCTGG	301.615	-	chr1	142537970	142537980	ACATGCTGTC	3806.06	-	chr1	142538279	142538289	TGAAATGAAA	420050	+
chr1	142537497	142537508	AGAAATTNNNN	194.891	-	chr1	142539195	142539205	ATGTAAGGGT	42604500	+	chr1	142539099	142539114	NNNNNNNNNNNTGTG	1560790000	+	chr1	142537946	142537955	CCCCCCAGT	39777.2	-	chr1	142537969	142537979	TACATGCTGT	986.457	-	chr1	142538280	142538290	GAAATGAAAT	10793.3	+
chr1	142537494	142537505	AAAAGAAATTN	1071.55	-	chr1	142539196	142539206	TGTAAGGGTG	105136	+	chr1	142539100	142539115	NNNNNNNNNNTGTGA	27522000000	+	chr1	142537945	142537954	GCCCCCCAG	156.372	-	chr1	142537967	142537977	GTTACATGCT	1140.82	-	chr1	142538337	142538347	NNNNNNNNNG	746350	+
chr1	142537492	142537503	TGAAAAGAAAT	11003.1	-	chr1	142539197	142539207	GTAAGGGTGT	461695	+	chr1	142539101	142539116	NNNNNNNNNTGTGAA	8860330000	+	chr1	142537936	142537945	TGTGCCAAT	1272.48	-	chr1	142537961	142537971	GACAGGGTTA	91466.7	-	chr1	142538338	142538348	NNNNNNNNGA	101668	+
chr1	142537490	142537501	AGTGAAAAGAA	267.564	-	chr1	142539198	142539208	TAAGGGTGTG	1934060	+	chr1	142539102	142539117	NNNNNNNNTGTGAAA	237907000	+	chr1	142537238	142537247	AATNNNNNN	394.122	-	chr1	142537954	142537964	TCTGGTTGAC	139.054	-	chr1	142538339	142538349	NNNNNNNGAA	5126.25	+
chr1	142537304	142537315	ANNNNNNNNNN	238.655	-	chr1	142539199	142539209	AAGGGTGTGA	1064810000	+	chr1	142539103	142539118	NNNNNNNTGTGAAAT	61877100	+	chr1	142537236	142537245	GTAATNNNN	519.351	-	chr1	142537953	142537963	GTCTGGTTGA	16870.8	-	chr1	142538340	142538350	NNNNNNGAAT	1273810	+
chr1	142537303	142537314	AANNNNNNNNN	196.35	-	chr1	142539200	142539210	AGGGTGTGAA	901057000	+	chr1	142539104	142539119	NNNNNNTGTGAAATT	36396800	+	chr1	142537235	142537244	TGTAATNNN	5842.19	-	chr1	142537938	142537948	TGCCAATGCC	756.649	-	chr1	142538341	142538351	NNNNNGAATG	53513	+
chr1	142537302	142537313	AAANNNNNNNN	4101.06	-	chr1	142539201	142539211	GGGTGTGAAG	733047000	+	chr1	142539105	142539120	NNNNNTGTGAAATTA	880517000	+	chr1	142537233	142537242	CATGTAATN	2592.71	-	chr1	142537932	142537942	ATTTTGTGCC	1764.94	-	chr1	142538342	142538352	NNNNGAATGT	2413380	+
chr1	142537300	142537311	AGAAANNNNNN	2495.86	-	chr1	142539202	142539212	GGTGTGAAGT	9145880000	+	chr1	142539106	142539121	NNNNTGTGAAATTAA	27134700000	+	chr1	142537231	142537240	GACATGTAA	186.875	-	chr1	142537930	142537940	TGATTTTGTG	247.956	-	chr1	142538343	142538353	NNNGAATGTG	19488.5	+
chr1	142537298	142537309	AAAGAAANNNN	2743.72	-	chr1	142539203	142539213	GTGTGAAGTA	519606000	+	chr1	142539107	142539122	NNNTGTGAAATTAAA	65682300	+	chr1	142537228	142537237	GTTGACATG	1248.63	-	chr1	142537927	142537937	AGCTGATTTT	2779.51	-	chr1	142538344	142538354	NNGAATGTGA	4264900	+
chr1	142537240	142537251	TNNNNNNNNNN	9084.82	-	chr1	142539204	142539214	TGTGAAGTAT	278321	+	chr1	142539108	142539123	NNTGTGAAATTAAAT	6791790000	+	chr1	142536771	142536780	AANNNNNNN	1847.82	-	chr1	142537924	142537934	GTGAGCTGAT	1473.12	-	chr1	142538726	142538736	NNNNNNNNNA	2047.14	+
chr1	142537239	142537250	ATNNNNNNNNN	139876	-	chr1	142539205	142539215	GTGAAGTATG	3397670	+	chr1	142539165	142539180	NNNNNNNNNNNNNNG	262452000	+	chr1	142536470	142536479	AATNNNNNN	2601.47	-	chr1	142537919	142537929	GAAATGTGAG	3133.61	-	chr1	142538727	142538737	NNNNNNNNAT	191542000	+
chr1	142537238	142537249	AATNNNNNNNN	158.104	-	chr1	142539430	142539440	NNNNNNNNNT	16983800	+	chr1	142539166	142539181	NNNNNNNNNNNNNGA	19017400000	+	chr1	142536468	142536477	AAAATNNNN	1291.42	-	chr1	142537917	142537927	ATGAAATGTG	215.487	-	chr1	142538728	142538738	NNNNNNNATG	22503.1	+
chr1	142537237	142537248	TAATNNNNNNN	2546.16	-	chr1	142539431	142539441	NNNNNNNNTG	968375000	+	chr1	142539167	142539182	NNNNNNNNNNNNGAA	1244530000	+	chr1	142536467	142536476	TAAAATNNN	15683.6	-	chr1	142537558	142537568	GGAAANNNNN	42340.5	-	chr1	142538729	142538739	NNNNNNATGA	263519	+
chr1	142537235	142537246	TGTAATNNNNN	41759	-	chr1	142539432	142539442	NNNNNNNTGA	5366860000	+	chr1	142539168	142539183	NNNNNNNNNNNGAAA	6293170000	+	chr1	142536463	142536472	GAAATAAAA	1453.24	-	chr1	142537500	142537510	AATTNNNNNN	861.254	-	chr1	142538730	142538740	NNNNNATGAA	1336.45	+
chr1	142537234	142537245	ATGTAATNNNN	4246.67	-	chr1	142539433	142539443	NNNNNNTGAA	62337300	+	chr1	142539169	142539184	NNNNNNNNNNGAAAG	80881300000	+	chr1	142536462	142536471	TGAAATAAA	11873.7	-	chr1	142537498	142537508	GAAATTNNNN	565.913	-	chr1	142538731	142538741	NNNNATGAAA	2665310	+
chr1	142537232	142537243	ACATGTAATNN	448.837	-	chr1	142539434	142539444	NNNNNTGAAA	55496400	+	chr1	142539170	142539185	NNNNNNNNNGAAAGA	18503400000	+	chr1	142536460	142536469	TGTGAAATA	532.419	-	chr1	142537497	142537507	AGAAATTNNN	15950.3	-	chr1	142538732	142538742	NNNATGAAAT	3495.98	+
chr1	142537230	142537241	TGACATGTAAT	111672	-	chr1	142539435	142539445	NNNNTGAAAT	5073970000	+	chr1	142539171	142539186	NNNNNNNNGAAAGAA	5375240000	+	chr1	142536348	142536357	AANNNNNNN	384966	-	chr1	142537496	142537506	AAGAAATTNN	812.999	-	chr1	142538733	142538743	NNATGAAATG	1881690	+
chr1	142537229	142537240	TTGACATGTAA	32213.5	-	chr1	142539436	142539446	NNNTGAAATA	2511860000	+	chr1	142539172	142539187	NNNNNNNGAAAGAAA	1037590000	+	chr1	142536347	142536356	AAANNNNNN	105.748	-	chr1	142537494	142537504	AAAAGAAATT	1034.13	-	chr1	142538734	142538744	NATGAAATGA	452680	+
chr1	142537227	142537238	AGTTGACATGT	10355.9	-	chr1	142539437	142539447	NNTGAAATAA	21787100	+	chr1	142539173	142539188	NNNNNNGAAAGAAAT	210522000	+	chr1	142536346	142536355	AAAANNNNN	130.085	-	chr1	142537493	142537503	GAAAAGAAAT	262.557	-	chr1	142538735	142538745	ATGAAATGAA	23884.6	+
chr1	142536772	142536783	ANNNNNNNNNN	7916.39	-	chr1	142539438	142539448	NTGAAATAAA	6010990	+	chr1	142539174	142539189	NNNNNGAAAGAAATT	9291160000	+	chr1	142536291	142536300	TNNNNNNNN	1264.18	-	chr1	142537302	142537312	AAANNNNNNN	664.989	-	chr1	142538736	142538746	TGAAATGAAA	3308580	+
chr1	142536771	142536782	AANNNNNNNNN	401647	-	chr1	142539439	142539449	TGAAATAAAA	32061600	+	chr1	142539175	142539190	NNNNGAAAGAAATTA	212358000000	+	chr1	142536290	142536299	GTNNNNNNN	342.041	-	chr1	142537301	142537311	GAAANNNNNN	989762	-	chr1	142538737	142538747	GAAATGAAAT	117164	+
chr1	142536770	142536781	AAANNNNNNNN	191.87	-	chr1	142539440	142539450	GAAATAAAAT	10298300000	+	chr1	142539176	142539191	NNNGAAAGAAATTAA	852432000000	+	chr1	142536289	142536298	CGTNNNNNN	37770.8	-	chr1	142537299	142537309	AAGAAANNNN	6383.87	-	chr1	142538738	142538748	AAATGAAATA	2707000	+
chr1	142536769	142536780	GAAANNNNNNN	277.922	-	chr1	142538747	142538757	ANNNNNNNNN	514.024	-	chr1	142539177	142539192	NNGAAAGAAATTAAT	782387000	+	chr1	142536287	142536296	TGCGTNNNN	156877	-	chr1	142537297	142537307	GAAAGAAANN	367.003	-	chr1	142539101	142539111	NNNNNNNNNT	4012000	+
chr1	142536472	142536483	TNNNNNNNNNN	65163.2	-	chr1	142538738	142538748	AAATGAAATA	108.42	-	chr1	142539178	142539193	NGAAAGAAATTAATG	938168000	+	chr1	142536286	142536295	ATGCGTNNN	51486.2	-	chr1	142537240	142537250	TNNNNNNNNN	2717.23	-	chr1	142539102	142539112	NNNNNNNNTG	271848	+
chr1	142536471	142536482	ATNNNNNNNNN	80519.9	-	chr1	142538352	142538362	GANNNNNNNN	125.565	-	chr1	142539179	142539194	GAAAGAAATTAATGG	3165610000	+	chr1	142536285	142536294	AATGCGTNN	1065570	-	chr1	142537238	142537248	AATNNNNNNN	201.462	-	chr1	142539103	142539113	NNNNNNNTGT	14284400	+
chr1	142536470	142536481	AATNNNNNNNN	7413.74	-	chr1	142538286	142538296	AAATNNNNNN	355.384	-	chr1	142539180	142539195	AAAGAAATTAATGGA	24985700000	+	chr1	142536278	142536287	GAAAAGAAA	832.331	-	chr1	142537237	142537247	TAATNNNNNN	869.136	-	chr1	142539104	142539114	NNNNNNTGTG	1286340	+
chr1	142536469	142536480	AAATNNNNNNN	20120.6	-	chr1	142538281	142538291	AAATGAAATN	1505.97	-	chr1	142539181	142539196	AAGAAATTAATGGAA	59082500000	+	chr1	142536277	142536286	TGAAAAGAA	151.308	-	chr1	142537236	142537246	GTAATNNNNN	412.931	-	chr1	142539105	142539115	NNNNNTGTGA	1451050000	+
chr1	142536468	142536479	AAAATNNNNNN	33666.6	-	chr1	142537983	142537993	ANNNNNNNNN	2237.62	-	chr1	142539182	142539197	AGAAATTAATGGAAT	2500960000	+	chr1	142536099	142536108	CNNNNNNNN	25088.9	-	chr1	142537235	142537245	TGTAATNNNN	444.624	-	chr1	142539106	142539116	NNNNTGTGAA	4907.55	+
chr1	142536467	142536478	TAAAATNNNNN	1145780	-	chr1	142537970	142537980	ACATGCTGTC	950.074	-	chr1	142539183	142539198	GAAATTAATGGAATG	43836800000	+	chr1	142536098	142536107	TCNNNNNNN	7965820	-	chr1	142537234	142537244	ATGTAATNNN	6341.24	-	chr1	142539107	142539117	NNNTGTGAAA	1666550000	+
chr1	142536466	142536477	ATAAAATNNNN	101035	-	chr1	142537946	142537956	CCCCCCAGTC	131.196	-	chr1	142539184	142539199	AAATTAATGGAATGT	9145880000	+	chr1	142536097	142536106	ATCNNNNNN	9260.47	-	chr1	142537232	142537242	ACATGTAATN	474.409	-	chr1	142539108	142539118	NNTGTGAAAT	10612.7	+
chr1	142536465	142536476	AATAAAATNNN	3074.2	-	chr1	142537941	142537951	CAATGCCCCC	52363.2	-	chr1	142539185	142539200	AATTAATGGAATGTA	1295830000	+	chr1	142536096	142536105	TATCNNNNN	5373750000	-	chr1	142537231	142537241	GACATGTAAT	1233010	-	chr1	142539109	142539119	NTGTGAAATT	468064	+
chr1	142536464	142536475	AAATAAAATNN	94387.1	-	chr1	142537940	142537950	CCAATGCCCC	195.24	-	chr1	142539186	142539201	ATTAATGGAATGTAA	6811300000	+	chr1	142535937	142535946	ANNNNNNNN	3433810	-	chr1	142537229	142537239	TTGACATGTA	383947	-	chr1	142539110	142539120	TGTGAAATTA	94634.7	+
chr1	142536463	142536474	GAAATAAAATN	188682	-	chr1	142537935	142537945	TTGTGCCAAT	204.167	-	chr1	142539187	142539202	TTAATGGAATGTAAG	754797000	+	chr1	142535936	142535945	AANNNNNNN	120856000	-	chr1	142537227	142537237	AGTTGACATG	4143.85	-	chr1	142539111	142539121	GTGAAATTAA	629846	+
chr1	142536462	142536473	TGAAATAAAAT	899271	-	chr1	142537933	142537943	TTTTGTGCCA	893.825	-	chr1	142539188	142539203	TAATGGAATGTAAGG	316404000	+	chr1	142535877	142535886	TNNNNNNNN	2800.63	-	chr1	142536772	142536782	ANNNNNNNNN	1208.89	-	chr1	142539112	142539122	TGAAATTAAA	1465720	+
chr1	142536461	142536472	GTGAAATAAAA	763531	-	chr1	142537927	142537937	AGCTGATTTT	6234.23	-	chr1	142539189	142539204	AATGGAATGTAAGGG	770377000	+	chr1	142535876	142535885	ATNNNNNNN	103970	-	chr1	142536771	142536781	AANNNNNNNN	187.332	-	chr1	142539113	142539123	GAAATTAAAT	29096600	+
chr1	142536460	142536471	TGTGAAATAAA	10413	-	chr1	142537922	142537932	ATGTGAGCTG	1537.73	-	chr1	142539190	142539205	ATGGAATGTAAGGGT	1018710000	+	chr1	142535875	142535884	AATNNNNNN	24214.8	-	chr1	142536770	142536780	AAANNNNNNN	9277280	-	chr1	142539170	142539180	NNNNNNNNNG	5395520	+
chr1	142536349	142536360	ANNNNNNNNNN	673276	-	chr1	142537915	142537925	AAATGAAATG	4243.23	-	chr1	142539191	142539206	TGGAATGTAAGGGTG	2769910000	+	chr1	142535874	142535883	AAATNNNNN	1848.19	-	chr1	142536769	142536779	GAAANNNNNN	4461970	-	chr1	142539171	142539181	NNNNNNNNGA	427257	+
chr1	142536348	142536359	AANNNNNNNNN	787.348	-	chr1	142537561	142537571	AANNNNNNNN	10268.2	-	chr1	142539192	142539207	GGAATGTAAGGGTGT	48037600000	+	chr1	142535873	142535882	GAAATNNNN	27474.1	-	chr1	142536472	142536482	TNNNNNNNNN	36915.3	-	chr1	142539172	142539182	NNNNNNNGAA	181732	+
chr1	142536347	142536358	AAANNNNNNNN	322304	-	chr1	142537502	142537512	TTNNNNNNNN	254.08	-	chr1	142539193	142539208	GAATGTAAGGGTGTG	1560450000	+	chr1	142535872	142535881	TGAAATNNN	11121000	-	chr1	142536471	142536481	ATNNNNNNNN	144696	-	chr1	142539173	142539183	NNNNNNGAAA	457991000	+
chr1	142536346	142536357	AAAANNNNNNN	1025	-	chr1	142537501	142537511	ATTNNNNNNN	4509	-	chr1	142539194	142539209	AATGTAAGGGTGTGA	718635000000	+	chr1	142535871	142535880	ATGAAATNN	10620.3	-	chr1	142536470	142536480	AATNNNNNNN	373.934	-	chr1	142539174	142539184	NNNNNGAAAG	493170	+
chr1	142536345	142536356	GAAAANNNNNN	17247.5	-	chr1	142537500	142537510	AATTNNNNNN	1545.5	-	chr1	142539195	142539210	ATGTAAGGGTGTGAA	150929000	+	chr1	142535870	142535879	AATGAAATN	350127	-	chr1	142536469	142536479	AAATNNNNNN	2681.63	-	chr1	142539175	142539185	NNNNGAAAGA	17305200	+
chr1	142536344	142536355	AGAAAANNNNN	35829.2	-	chr1	142537495	142537505	AAAGAAATTN	378.051	-	chr1	142539196	142539211	TGTAAGGGTGTGAAG	7305290	+	chr1	142535869	142535878	AAATGAAAT	318.945	-	chr1	142536468	142536478	AAAATNNNNN	35282.8	-	chr1	142539176	142539186	NNNGAAAGAA	707922	+
chr1	142536343	142536354	AAGAAAANNNN	51162.9	-	chr1	142537494	142537504	AAAAGAAATT	22103.2	-	chr1	142539197	142539212	GTAAGGGTGTGAAGT	4859520	+	chr1	142535868	142535877	GAAATGAAA	769549	-	chr1	142536467	142536477	TAAAATNNNN	4856.48	-	chr1	142539177	142539187	NNGAAAGAAA	2347330	+
chr1	142536342	142536353	GAAGAAAANNN	18208.8	-	chr1	142537304	142537314	ANNNNNNNNN	7519.61	-	chr1	142539198	142539213	TAAGGGTGTGAAGTA	348141000	+	chr1	142535867	142535876	TGAAATGAA	540727	-	chr1	142536466	142536476	ATAAAATNNN	434647	-	chr1	142539178	142539188	NGAAAGAAAT	115166	+
chr1	142536291	142536302	TNNNNNNNNNN	6454960	-	chr1	142537299	142537309	AAGAAANNNN	122.76	-	chr1	142539199	142539214	AAGGGTGTGAAGTAT	84425100000	+	chr1	142535604	142535613	ANNNNNNNN	10016.9	-	chr1	142536465	142536475	AATAAAATNN	22246.1	-	chr1	142539179	142539189	GAAAGAAATT	34857200	+
chr1	142536290	142536301	GTNNNNNNNNN	28156.4	-	chr1	142537297	142537307	GAAAGAAANN	136.574	-	chr1	142539200	142539215	AGGGTGTGAAGTATG	272807000000	+	chr1	142535603	142535612	TANNNNNNN	8920650	-	chr1	142536464	142536474	AAATAAAATN	1428.49	-	chr1	142539180	142539190	AAAGAAATTA	841554000	+
chr1	142536289	142536300	CGTNNNNNNNN	3234260	-	chr1	142537237	142537247	TAATNNNNNN	100733	-	chr1	142539425	142539440	NNNNNNNNNNNNNNT	2831350000	+	chr1	142535602	142535611	TTANNNNNN	191839	-	chr1	142536463	142536473	GAAATAAAAT	1317.8	-	chr1	142539181	142539191	AAGAAATTAA	1454860	+
chr1	142536288	142536299	GCGTNNNNNNN	60466.8	-	chr1	142537234	142537244	ATGTAATNNN	238.226	-	chr1	142539426	142539441	NNNNNNNNNNNNNTG	29317500000	+	chr1	142535601	142535610	GTTANNNNN	1044490000	-	chr1	142536462	142536472	TGAAATAAAA	2590.59	-	chr1	142539182	142539192	AGAAATTAAT	48068700	+
chr1	142536287	142536298	TGCGTNNNNNN	20478.3	-	chr1	142537233	142537243	CATGTAATNN	719.524	-	chr1	142539427	142539442	NNNNNNNNNNNNTGA	142616000000	+	chr1	142535600	142535609	AGTTANNNN	2590470	-	chr1	142536461	142536471	GTGAAATAAA	11956.9	-	chr1	142539183	142539193	GAAATTAATG	162655000	+
chr1	142536286	142536297	ATGCGTNNNNN	6201740	-	chr1	142537232	142537242	ACATGTAATN	483850	-	chr1	142539428	142539443	NNNNNNNNNNNTGAA	2251880000	+	chr1	142535599	142535608	AAGTTANNN	79526.1	-	chr1	142536460	142536470	TGTGAAATAA	102.585	-	chr1	142539184	142539194	AAATTAATGG	25376100	+
chr1	142536285	142536296	AATGCGTNNNN	40416	-	chr1	142537229	142537239	TTGACATGTA	357.813	-	chr1	142539429	142539444	NNNNNNNNNNTGAAA	4503270000	+	chr1	142535598	142535607	AAAGTTANN	5271310	-	chr1	142536349	142536359	ANNNNNNNNN	13312.2	-	chr1	142539185	142539195	AATTAATGGA	50744.6	+
chr1	142536284	142536295	AAATGCGTNNN	16868.3	-	chr1	142537228	142537238	GTTGACATGT	173.813	-	chr1	142539430	142539445	NNNNNNNNNTGAAAT	1026920000	+	chr1	142535597	142535606	GAAAGTTAN	45473.3	-	chr1	142536348	142536358	AANNNNNNNN	3367.14	-	chr1	142539186	142539196	ATTAATGGAA	41107900	+
chr1	142536283	142536294	GAAATGCGTNN	5066.52	-	chr1	142537227	142537237	AGTTGACATG	4342670	-	chr1	142539431	142539446	NNNNNNNNTGAAATA	47029400000	+	chr1	142535596	142535605	AGAAAGTTA	285.648	-	chr1	142536347	142536357	AAANNNNNNN	7420.56	-	chr1	142539187	142539197	TTAATGGAAT	7282170	+
chr1	142536282	142536293	AGAAATGCGTN	37790600	-	chr1	142536772	142536782	ANNNNNNNNN	36513.2	-	chr1	142539432	142539447	NNNNNNNTGAAATAA	165855000000	+	chr1	142535540	142535549	TNNNNNNNN	3287.33	-	chr1	142536346	142536356	AAAANNNNNN	70205000	-	chr1	142539188	142539198	TAATGGAATG	3226540	+
chr1	142536281	142536292	AAGAAATGCGT	276836	-	chr1	142536770	142536780	AAANNNNNNN	275.682	-	chr1	142539433	142539448	NNNNNNTGAAATAAA	61090400000	+	chr1	142535539	142535548	ATNNNNNNN	252203	-	chr1	142536345	142536355	GAAAANNNNN	15438.8	-	chr1	142539189	142539199	AATGGAATGT	27421800	+
chr1	142536280	142536291	AAAGAAATGCG	32248.9	-	chr1	142536472	142536482	TNNNNNNNNN	8509.85	-	chr1	142539434	142539449	NNNNNTGAAATAAAA	1896150000	+	chr1	142535538	142535547	AATNNNNNN	13999900	-	chr1	142536344	142536354	AGAAAANNNN	9948970	-	chr1	142539190	142539200	ATGGAATGTA	4247200	+
chr1	142536279	142536290	AAAAGAAATGC	902433	-	chr1	142536471	142536481	ATNNNNNNNN	206644	-	chr1	142539435	142539450	NNNNTGAAATAAAAT	139559000000	+	chr1	142535537	142535546	AAATNNNNN	1613350	-	chr1	142536343	142536353	AAGAAAANNN	8767.7	-	chr1	142539191	142539201	TGGAATGTAA	9727130	+
chr1	142536278	142536289	GAAAAGAAATG	134884	-	chr1	142536470	142536480	AATNNNNNNN	39144.7	-	chr1	142537978	142537993	TCAAAANNNNNNNNN	241.491	-	chr1	142535536	142535545	TAAATNNNN	270478000	-	chr1	142536342	142536352	GAAGAAAANN	556.079	-	chr1	142539192	142539202	GGAATGTAAG	622955	+
chr1	142536277	142536288	TGAAAAGAAAT	29273400	-	chr1	142536469	142536479	AAATNNNNNN	1767150	-	chr1	142537968	142537983	TTACATGCTGTCAAA	667.581	-	chr1	142535535	142535544	TTAAATNNN	7421890000	-	chr1	142536291	142536301	TNNNNNNNNN	99230.5	-	chr1	142539193	142539203	GAATGTAAGG	656531000	+
chr1	142536099	142536110	CNNNNNNNNNN	270460	-	chr1	142536466	142536476	ATAAAATNNN	118.795	-	chr1	142537960	142537975	TGACAGGGTTACATG	603.865	-	chr1	142535534	142535543	ATTAAATNN	8888330	-	chr1	142536290	142536300	GTNNNNNNNN	79471.2	-	chr1	142539194	142539204	AATGTAAGGG	785669	+
chr1	142536098	142536109	TCNNNNNNNNN	286565	-	chr1	142536465	142536475	AATAAAATNN	3632.73	-	chr1	142537936	142537951	TGTGCCAATGCCCCC	4000.76	-	chr1	142535533	142535542	AATTAAATN	1995230	-	chr1	142536289	142536299	CGTNNNNNNN	527.569	-	chr1	142539195	142539205	ATGTAAGGGT	3980790	+
chr1	142536097	142536108	ATCNNNNNNNN	158608	-	chr1	142536464	142536474	AAATAAAATN	1708830	-	chr1	142537930	142537945	TGATTTTGTGCCAAT	3912.18	-	chr1	142535532	142535541	AAATTAAAT	447083	-	chr1	142536288	142536298	GCGTNNNNNN	944462	-	chr1	142539196	142539206	TGTAAGGGTG	35558.7	+
chr1	142536096	142536107	TATCNNNNNNN	964611	-	chr1	142536463	142536473	GAAATAAAAT	1783.49	-	chr1	142537928	142537943	GCTGATTTTGTGCCA	154.485	-	chr1	142535531	142535540	GAAATTAAA	1238130000	-	chr1	142536287	142536297	TGCGTNNNNN	340844	-	chr1	142539197	142539207	GTAAGGGTGT	1544920000	+
chr1	142535937	142535948	ANNNNNNNNNN	1838560000	-	chr1	142536460	142536470	TGTGAAATAA	4315.72	-	chr1	142537502	142537517	TTNNNNNNNNNNNNN	142.976	-	chr1	142535530	142535539	TGAAATTAA	48437300	-	chr1	142536286	142536296	ATGCGTNNNN	783.867	-	chr1	142539198	142539208	TAAGGGTGTG	22494700	+
chr1	142535936	142535947	AANNNNNNNNN	34239.7	-	chr1	142536349	142536359	ANNNNNNNNN	34213400	-	chr1	142537497	142537512	AGAAATTNNNNNNNN	448.388	-	chr1	142535529	142535538	GTGAAATTA	3643.68	-	chr1	142536285	142536295	AATGCGTNNN	41240400	-	chr1	142539199	142539209	AAGGGTGTGA	6081090000	+
chr1	142535935	142535946	AAANNNNNNNN	47924700	-	chr1	142536348	142536358	AANNNNNNNN	2362.42	-	chr1	142537237	142537252	TAATNNNNNNNNNNN	299.535	-	chr1	142535528	142535537	GGTGAAATT	5720.55	-	chr1	142536284	142536294	AAATGCGTNN	963107	-	chr1	142539200	142539210	AGGGTGTGAA	30387.3	+
chr1	142535877	142535888	TNNNNNNNNNN	36705900	-	chr1	142536347	142536357	AAANNNNNNN	1937.4	-	chr1	142537236	142537251	GTAATNNNNNNNNNN	332.012	-	chr1	142535527	142535536	TGGTGAAAT	2773.37	-	chr1	142536283	142536293	GAAATGCGTN	164609000	-	chr1	142539201	142539211	GGGTGTGAAG	15131200	+
chr1	142535876	142535887	ATNNNNNNNNN	360488000	-	chr1	142536344	142536354	AGAAAANNNN	1594.43	-	chr1	142537235	142537250	TGTAATNNNNNNNNN	106.559	-	chr1	142535526	142535535	ATGGTGAAA	38406200	-	chr1	142536282	142536292	AGAAATGCGT	25111	-	chr1	142539202	142539212	GGTGTGAAGT	28361.3	+
chr1	142535875	142535886	AATNNNNNNNN	2560260	-	chr1	142536343	142536353	AAGAAAANNN	6064.76	-	chr1	142537232	142537247	ACATGTAATNNNNNN	2507.72	-	chr1	142535525	142535534	GATGGTGAA	251806000	-	chr1	142536281	142536291	AAGAAATGCG	202401000	-	chr1	142539203	142539213	GTGTGAAGTA	1208660	+
chr1	142535874	142535885	AAATNNNNNNN	79277100	-	chr1	142536342	142536352	GAAGAAAANN	16275.1	-	chr1	142537230	142537245	TGACATGTAATNNNN	6232.17	-	chr1	142585131	142585140	TCTAGGAAA	706.83	+	chr1	142536280	142536290	AAAGAAATGC	1889.75	-	chr1	142539204	142539214	TGTGAAGTAT	3654980	+
chr1	142535873	142535884	GAAATNNNNNN	112365000	-	chr1	142536291	142536301	TNNNNNNNNN	1501790	-	chr1	142537229	142537244	TTGACATGTAATNNN	4676.38	-	chr1	142585827	142585836	TTAGAGAGG	306.82	+	chr1	142536279	142536289	AAAAGAAATG	1310270	-	chr1	142539205	142539215	GTGAAGTATG	262191	+
chr1	142535872	142535883	TGAAATNNNNN	1237500000	-	chr1	142536289	142536299	CGTNNNNNNN	3648.64	-	chr1	142537227	142537242	AGTTGACATGTAATN	2314.94	-	chr1	142585954	142585963	CTTGGGAGG	1201.46	+	chr1	142536278	142536288	GAAAAGAAAT	316061	-	chr1	142539430	142539440	NNNNNNNNNT	390614000	+
chr1	142535871	142535882	ATGAAATNNNN	1000950000	-	chr1	142536288	142536298	GCGTNNNNNN	4099970	-	chr1	142536770	142536785	AAANNNNNNNNNNNN	18220.4	-	chr1	142689712	142689721	CCTCCCAGG	109.497	-	chr1	142536277	142536287	TGAAAAGAAA	17977.8	-	chr1	142539431	142539441	NNNNNNNNTG	97498700	+
chr1	142535870	142535881	AATGAAATNNN	6458320	-	chr1	142536287	142536297	TGCGTNNNNN	469.961	-	chr1	142536769	142536784	GAAANNNNNNNNNNN	446.505	-	chr1	142795850	142795859	CTTAAGAGG	115.29	+	chr1	142536099	142536109	CNNNNNNNNN	183757	-	chr1	142539432	142539442	NNNNNNNTGA	383906000	+
chr1	142535869	142535880	AAATGAAATNN	260577000	-	chr1	142536286	142536296	ATGCGTNNNN	1286.54	-	chr1	142536472	142536487	TNNNNNNNNNNNNNN	99156600	-	chr1	142801992	142802001	TTTGAGGGA	233.796	+	chr1	142536098	142536108	TCNNNNNNNN	3556.24	-	chr1	142539433	142539443	NNNNNNTGAA	12518.2	+
chr1	142535868	142535879	GAAATGAAATN	1205680	-	chr1	142536285	142536295	AATGCGTNNN	174.027	-	chr1	142536471	142536486	ATNNNNNNNNNNNNN	1957.45	-	chr1	142851084	142851093	TTTGAGAAA	1212	+	chr1	142536097	142536107	ATCNNNNNNN	200707	-	chr1	142539434	142539444	NNNNNTGAAA	15526700000	+
chr1	142535867	142535878	TGAAATGAAAT	942116000	-	chr1	142536284	142536294	AAATGCGTNN	46807.6	-	chr1	142536470	142536485	AATNNNNNNNNNNNN	258.799	-	chr1	142885356	142885365	CCTGCTAAA	473.57	-	chr1	142536096	142536106	TATCNNNNNN	121462	-	chr1	142539435	142539445	NNNNTGAAAT	89382.4	+
chr1	142535604	142535615	ANNNNNNNNNN	204556000	-	chr1	142536283	142536293	GAAATGCGTN	2015.29	-	chr1	142536469	142536484	AAATNNNNNNNNNNN	2186.24	-	chr1	142885286	142885295	CCTGCTAAA	473.57	-	chr1	142535937	142535947	ANNNNNNNNN	8065.41	-	chr1	142539436	142539446	NNNTGAAATA	2999840	+
chr1	142535603	142535614	TANNNNNNNNN	4246770	-	chr1	142536282	142536292	AGAAATGCGT	1086.71	-	chr1	142536468	142536483	AAAATNNNNNNNNNN	212.459	-	chr1	142885251	142885260	CCTGCTAAA	330.971	-	chr1	142535936	142535946	AANNNNNNNN	2579240000	-	chr1	142539437	142539447	NNTGAAATAA	322856	+
chr1	142535602	142535613	TTANNNNNNNN	45510700	-	chr1	142536281	142536291	AAGAAATGCG	4565.26	-	chr1	142536467	142536482	TAAAATNNNNNNNNN	581438	-	chr1	142911395	142911404	CTTGGCAAA	644.233	+	chr1	142535935	142535945	AAANNNNNNN	342738	-	chr1	142539438	142539448	NTGAAATAAA	351818	+
chr1	142535601	142535612	GTTANNNNNNN	1959740	-	chr1	142536280	142536290	AAAGAAATGC	285809	-	chr1	142536466	142536481	ATAAAATNNNNNNNN	110528	-	chr1	142952172	142952181	TTAGGGAAG	1191.99	+	chr1	142535877	142535887	TNNNNNNNNN	402614000	-	chr1	142539439	142539449	TGAAATAAAA	6564920	+
chr1	142535600	142535611	AGTTANNNNNN	1867510000	-	chr1	142536279	142536289	AAAAGAAATG	5648100	-	chr1	142536465	142536480	AATAAAATNNNNNNN	4844.02	-	chr1	142952387	142952396	GTTGGGTGA	465.429	+	chr1	142535876	142535886	ATNNNNNNNN	4323990	-	chr1	142539440	142539450	GAAATAAAAT	5709430	+
chr1	142535599	142535610	AAGTTANNNNN	298425000	-	chr1	142536278	142536288	GAAAAGAAAT	793.227	-	chr1	142536464	142536479	AAATAAAATNNNNNN	176769	-	chr1	142952432	142952441	TCTAGCAGA	604.753	+	chr1	142535875	142535885	AATNNNNNNN	1221260000	-	chr1	142537979	142537989	CAAAANNNNN	501.975	-
chr1	142535598	142535609	AAAGTTANNNN	41079900	-	chr1	142536277	142536287	TGAAAAGAAA	393.448	-	chr1	142536463	142536478	GAAATAAAATNNNNN	384.868	-	chr1	142952213	142952222	CTCCCTAAC	274.469	-	chr1	142535874	142535884	AAATNNNNNN	596718	-	chr1	142537969	142537979	TACATGCTGT	3798.65	-
chr1	142535597	142535608	GAAAGTTANNN	60586400	-	chr1	142536099	142536109	CNNNNNNNNN	59514.2	-	chr1	142536462	142536477	TGAAATAAAATNNNN	75816.4	-	chr1	142952212	142952221	TCTCCCTAA	7153.45	-	chr1	142535873	142535883	GAAATNNNNN	30365200	-	chr1	142537966	142537976	GGTTACATGC	2222.1	-
chr1	142535596	142535607	AGAAAGTTANN	164229000	-	chr1	142536098	142536108	TCNNNNNNNN	649066	-	chr1	142536461	142536476	GTGAAATAAAATNNN	268.006	-	chr1	143219827	143219836	TCTACCAAG	109.615	-	chr1	142535872	142535882	TGAAATNNNN	1672060	-	chr1	142537949	142537959	CCCAGTCTGG	3494.65	-
chr1	142535540	142535551	TNNNNNNNNNN	1911320000	-	chr1	142536097	142536107	ATCNNNNNNN	156833000	-	chr1	142536460	142536475	TGTGAAATAAAATNN	3552.51	-	chr1	143231459	143231468	CTACCCAAC	102.799	-	chr1	142535871	142535881	ATGAAATNNN	11107000	-	chr1	142537945	142537955	GCCCCCCAGT	384.03	-
chr1	142535539	142535550	ATNNNNNNNNN	754073000	-	chr1	142536096	142536106	TATCNNNNNN	31919.1	-	chr1	142536349	142536364	ANNNNNNNNNNNNNN	3483.18	-	chr1	143283231	143283240	TTTGGCGGA	420.805	+	chr1	142535870	142535880	AATGAAATNN	235393	-	chr1	142537937	142537947	GTGCCAATGC	1613.18	-
chr1	142535538	142535549	AATNNNNNNNN	75401700	-	chr1	142535937	142535947	ANNNNNNNNN	42572.8	-	chr1	142536348	142536363	AANNNNNNNNNNNNN	343.34	-	chr1	143283631	143283640	CCTCTCAGA	221.094	-	chr1	142535869	142535879	AAATGAAATN	29875800	-	chr1	142537929	142537939	CTGATTTTGT	647.792	-
chr1	142535537	142535548	AAATNNNNNNN	26788400	-	chr1	142535936	142535946	AANNNNNNNN	1347.67	-	chr1	142536347	142536362	AAANNNNNNNNNNNN	409.555	-	chr1	143403464	143403473	CTTACCAAA	662.115	-	chr1	142535868	142535878	GAAATGAAAT	23589700	-	chr1	142537926	142537936	GAGCTGATTT	505.739	-
chr1	142535536	142535547	TAAATNNNNNN	52810200000	-	chr1	142535935	142535945	AAANNNNNNN	282341	-	chr1	142536346	142536361	AAAANNNNNNNNNNN	5592.32	-	chr1	143419312	143419321	CCTGGGAGA	189.036	+	chr1	142535867	142535877	TGAAATGAAA	1119990	-	chr1	142537503	142537513	TNNNNNNNNN	399.243	-
chr1	142535535	142535546	TTAAATNNNNN	581883000	-	chr1	142535877	142535887	TNNNNNNNNN	135736000	-	chr1	142536345	142536360	GAAAANNNNNNNNNN	23164.8	-	chr1	143509884	143509893	GCTGGGAAG	294.312	+	chr1	142535604	142535614	ANNNNNNNNN	1041320000	-	chr1	142537497	142537507	AGAAATTNNN	124.448	-
chr1	142535534	142535545	ATTAAATNNNN	2033390000	-	chr1	142535876	142535886	ATNNNNNNNN	16709500	-	chr1	142536344	142536359	AGAAAANNNNNNNNN	12260800	-	chr1	143509925	143509934	TTAAAGAGG	117.431	+	chr1	142535603	142535613	TANNNNNNNN	2094890	-	chr1	142537496	142537506	AAGAAATTNN	386088	-
chr1	142535533	142535544	AATTAAATNNN	19749100	-	chr1	142535875	142535885	AATNNNNNNN	125670000	-	chr1	142536343	142536358	AAGAAAANNNNNNNN	350.991	-	chr1	143540294	143540303	TTTGGGAGT	159.593	+	chr1	142535602	142535612	TTANNNNNNN	16863100	-	chr1	142537495	142537505	AAAGAAATTN	629.037	-
chr1	142535532	142535543	AAATTAAATNN	30677600000	-	chr1	142535874	142535884	AAATNNNNNN	1553620000	-	chr1	142536342	142536357	GAAGAAAANNNNNNN	16536.6	-	chr1	143540335	143540344	CTTCTCAGA	202.106	-	chr1	142535601	142535611	GTTANNNNNN	61796100	-	chr1	142537493	142537503	GAAAAGAAAT	692.363	-
chr1	142535531	142535542	GAAATTAAATN	1351340000	-	chr1	142535873	142535883	GAAATNNNNN	6327400	-	chr1	142536291	142536306	TNNNNNNNNNNNNNN	9723.98	-	chr1	143767456	143767465	CTTGCCAAA	1128.82	-	chr1	142535600	142535610	AGTTANNNNN	4154070	-	chr1	142537301	142537311	GAAANNNNNN	407.17	-
chr1	142535530	142535541	TGAAATTAAAT	41486300000	-	chr1	142535872	142535882	TGAAATNNNN	663066	-	chr1	142536289	142536304	CGTNNNNNNNNNNNN	6848.87	-	chr1	144150676	144150685	TCTGGCAGG	207.029	+	chr1	142535599	142535609	AAGTTANNNN	2271670000	-	chr1	142537300	142537310	AGAAANNNNN	2385.97	-
chr1	142535529	142535540	GTGAAATTAAA	832181000	-	chr1	142535871	142535881	ATGAAATNNN	54514.4	-	chr1	142536288	142536303	GCGTNNNNNNNNNNN	233.955	-	chr1	144150738	144150747	TATGGGAAG	149.732	+	chr1	142535598	142535608	AAAGTTANNN	1126400	-	chr1	142537299	142537309	AAGAAANNNN	469.914	-
chr1	142535528	142535539	GGTGAAATTAA	194146000	-	chr1	142535870	142535880	AATGAAATNN	5305260	-	chr1	142536287	142536302	TGCGTNNNNNNNNNN	39986.2	-	chr1	144223915	144223924	CTTCCTTAC	242.616	-	chr1	142535597	142535607	GAAAGTTANN	47365500000	-	chr1	142537298	142537308	AAAGAAANNN	513.264	-
chr1	142535527	142535538	TGGTGAAATTA	3252530000	-	chr1	142535869	142535879	AAATGAAATN	15029900000	-	chr1	142536286	142536301	ATGCGTNNNNNNNNN	40033	-	chr1	144363582	144363591	TCTAGGATA	524.791	+	chr1	142535596	142535606	AGAAAGTTAN	9085910000	-	chr1	142537237	142537247	TAATNNNNNN	262.623	-
chr1	142535526	142535537	ATGGTGAAATT	13028900	-	chr1	142535868	142535878	GAAATGAAAT	63060.5	-	chr1	142536285	142536300	AATGCGTNNNNNNNN	1474.71	-	chr1	144519882	144519891	CCTGTCAAA	172.936	-	chr1	142535540	142535550	TNNNNNNNNN	2916970000	-	chr1	142537236	142537246	GTAATNNNNN	646.504	-
chr1	142535525	142535536	GATGGTGAAAT	21963400	-	chr1	142535867	142535877	TGAAATGAAA	932.669	-	chr1	142536284	142536299	AAATGCGTNNNNNNN	12096.7	-	chr1	144537966	144537975	CCTCCCAAC	2474.86	-	chr1	142535539	142535549	ATNNNNNNNN	75109700	-	chr1	142537234	142537244	ATGTAATNNN	742.32	-
chr1	142558468	142558479	CTGGCAGGCCA	102.395	+	chr1	142535604	142535614	ANNNNNNNNN	97073.1	-	chr1	142536283	142536298	GAAATGCGTNNNNNN	385802	-	chr1	144618969	144618978	TCTCCTAAG	306.534	-	chr1	142535538	142535548	AATNNNNNNN	2712400000	-	chr1	142537233	142537243	CATGTAATNN	207.707	-
chr1	142585955	142585966	TTGGGAGGTTG	211.275	+	chr1	142535603	142535613	TANNNNNNNN	28674300	-	chr1	142536282	142536297	AGAAATGCGTNNNNN	10747.5	-	chr1	144930696	144930705	TTAAGGAAA	449.084	+	chr1	142535537	142535547	AAATNNNNNN	85870500	-	chr1	142537232	142537242	ACATGTAATN	149.652	-
chr1	142689608	142689619	TAAGGTTGTCT	199.091	+	chr1	142535602	142535612	TTANNNNNNN	848893000000	-	chr1	142536281	142536296	AAGAAATGCGTNNNN	2394.62	-	chr1	144994957	144994966	TCAGGGAGA	145.249	+	chr1	142535536	142535546	TAAATNNNNN	76541200	-	chr1	142537230	142537240	TGACATGTAA	22075.2	-
chr1	142689665	142689676	CTGGGTGGTAA	1221.93	+	chr1	142535601	142535611	GTTANNNNNN	3411150	-	chr1	142536280	142536295	AAAGAAATGCGTNNN	6677.11	-	chr1	145088419	145088428	GCTGGGAGA	342.393	+	chr1	142535535	142535545	TTAAATNNNN	690302000	-	chr1	142537228	142537238	GTTGACATGT	233508	-
chr1	142722142	142722153	AAGCCTCCAAG	215.545	-	chr1	142535600	142535610	AGTTANNNNN	993402	-	chr1	142536279	142536294	AAAAGAAATGCGTNN	92538.5	-	chr1	145088574	145088583	TCTGAGAAG	288.328	+	chr1	142535534	142535544	ATTAAATNNN	1329780000	-	chr1	142536772	142536782	ANNNNNNNNN	5998.17	-
chr1	142802300	142802311	GTGGGAGGTAA	1145.57	+	chr1	142535599	142535609	AAGTTANNNN	6068910	-	chr1	142536278	142536293	GAAAAGAAATGCGTN	39715.6	-	chr1	145088405	145088414	TTTCCCAGC	276.207	-	chr1	142535533	142535543	AATTAAATNN	17779200	-	chr1	142536770	142536780	AAANNNNNNN	3995.08	-
chr1	142802371	142802382	AAACCACCCAG	2406.14	-	chr1	142535598	142535608	AAAGTTANNN	234280	-	chr1	142536277	142536292	TGAAAAGAAATGCGT	369095	-	chr1	145243516	145243525	CTTAGGAGA	309.074	+	chr1	142535532	142535542	AAATTAAATN	48980800	-	chr1	142536769	142536779	GAAANNNNNN	13920700	-
chr1	142851150	142851161	AGGCCATCCAC	427.994	-	chr1	142535597	142535607	GAAAGTTANN	5209010	-	chr1	142536099	142536114	CNNNNNNNNNNNNNN	14167	-	chr1	145243502	145243511	CCTCCCAAC	2064.76	-	chr1	142535531	142535541	GAAATTAAAT	37992900	-	chr1	142536472	142536482	TNNNNNNNNN	103838	-
chr1	142869868	142869879	TGGCCACCAAG	1150.93	-	chr1	142535596	142535606	AGAAAGTTAN	329579	-	chr1	142536098	142536113	TCNNNNNNNNNNNNN	67116.8	-	chr1	145251548	145251557	GTTGGGAAG	1116.81	+	chr1	142535530	142535540	TGAAATTAAA	992989000	-	chr1	142536471	142536481	ATNNNNNNNN	24586.4	-
chr1	142869796	142869807	GAGCCACCCTG	184.958	-	chr1	142535540	142535550	TNNNNNNNNN	68841000	-	chr1	142536097	142536112	ATCNNNNNNNNNNNN	61294.2	-	chr1	145290073	145290082	NTAAGGAGG	3599.53	+	chr1	142535529	142535539	GTGAAATTAA	320201000	-	chr1	142536470	142536480	AATNNNNNNN	11029.4	-
chr1	142911283	142911294	NNNNNNNNNNT	444.464	+	chr1	142535539	142535549	ATNNNNNNNN	13625400000	-	chr1	142536096	142536111	TATCNNNNNNNNNNN	31014.8	-	chr1	145290136	145290145	TTGGGGGTA	115.737	+	chr1	142535528	142535538	GGTGAAATTA	17903900	-	chr1	142536469	142536479	AAATNNNNNN	4306.06	-
chr1	142911344	142911355	TTTGGTGTTCA	107.998	+	chr1	142535538	142535548	AATNNNNNNN	9517320000	-	chr1	142535937	142535952	ANNNNNNNNNNNNNN	2807710	-	chr1	145290239	145290248	GTTGAGGGA	753.199	+	chr1	142535527	142535537	TGGTGAAATT	188114000	-	chr1	142536468	142536478	AAAATNNNNN	890.996	-
chr1	142933561	142933572	TTACCTCACTG	191.608	-	chr1	142535537	142535547	AAATNNNNNN	76967900	-	chr1	142535936	142535951	AANNNNNNNNNNNNN	66161.2	-	chr1	145290257	145290266	TAAAGGAGA	255.068	+	chr1	142535526	142535536	ATGGTGAAAT	590863	-	chr1	142536467	142536477	TAAAATNNNN	3807.77	-
chr1	142952400	142952411	CAAGGTAGTTA	182.318	+	chr1	142535536	142535546	TAAATNNNNN	1849320	-	chr1	142535935	142535950	AAANNNNNNNNNNNN	4625100	-	chr1	145290318	145290327	TTCGGGACA	352.229	+	chr1	142535525	142535535	GATGGTGAAA	16860900	-	chr1	142536466	142536476	ATAAAATNNN	5929.11	-
chr1	142952499	142952510	GTGGAAGGCAA	109.913	+	chr1	142535535	142535545	TTAAATNNNN	4714250	-	chr1	142535877	142535892	TNNNNNNNNNNNNNN	1359010000	-	chr1	145290107	145290116	TTTCCCAGC	251.095	-	chr1	142555539	142555549	GACATGTGCG	150.179	-	chr1	142536465	142536475	AATAAAATNN	677788	-
chr1	143279224	143279235	TCGTGAGGCCT	172.276	+	chr1	142535534	142535544	ATTAAATNNN	8281210	-	chr1	142535876	142535891	ATNNNNNNNNNNNNN	2213800	-	chr1	145289957	145289966	CATCCCATA	207.525	-	chr1	142558449	142558459	TACACCTCAA	103.947	+	chr1	142536464	142536474	AAATAAAATN	26574.3	-
chr1	143283181	143283192	CTGGCTGGCCT	440.108	+	chr1	142535533	142535543	AATTAAATNN	12870600000	-	chr1	142535875	142535890	AATNNNNNNNNNNNN	2767040	-	chr1	145290786	145290795	CTTGGGAGG	656.958	+	chr1	142585905	142585915	TACAACTACA	161.106	+	chr1	142536463	142536473	GAAATAAAAT	1251.53	-
chr1	143283353	143283364	TTGGTTGGTTG	150.28	+	chr1	142535532	142535542	AAATTAAATN	18073800000	-	chr1	142535874	142535889	AAATNNNNNNNNNNN	528882	-	chr1	145291999	145292008	CTTAGGAGA	361.246	+	chr1	142801862	142801872	GACAAGTGCA	570.892	-	chr1	142536462	142536472	TGAAATAAAA	805.578	-
chr1	143283254	143283265	GGAGCTCACAG	119.096	-	chr1	142535531	142535541	GAAATTAAAT	1956520	-	chr1	142535873	142535888	GAAATNNNNNNNNNN	12103300	-	chr1	145292025	145292034	TCTCTCAAG	355.359	-	chr1	142802314	142802324	GGCAGGTGAA	256.659	-	chr1	142536461	142536471	GTGAAATAAA	2851.78	-
chr1	143283173	143283184	AACCCACCCTG	1179.91	-	chr1	142535530	142535540	TGAAATTAAA	67758.8	-	chr1	142535872	142535887	TGAAATNNNNNNNNN	16253300000	-	chr1	145305000	145305009	TTTAAGGAA	111.751	+	chr1	142952188	142952198	TACACCTTTC	542.588	+	chr1	142536460	142536470	TGTGAAATAA	115.854	-
chr1	143419313	143419324	CTGGGAGATCT	160.834	+	chr1	142535529	142535539	GTGAAATTAA	413855	-	chr1	142535871	142535886	ATGAAATNNNNNNNN	1034640	-	chr1	145305001	145305010	TTAAGGAAG	502.678	+	chr1	142952409	142952419	TACAACTGAG	215.554	+	chr1	142536349	142536359	ANNNNNNNNN	235.54	-
chr1	143419363	143419374	CAGAGTGGTCG	126.102	+	chr1	142535528	142535538	GGTGAAATTA	233563000	-	chr1	142535870	142535885	AATGAAATNNNNNNN	19794200	-	chr1	145304916	145304925	CCTCCTAGC	249.009	-	chr1	143231428	143231438	ATCACCTGCC	165.956	+	chr1	142536348	142536358	AANNNNNNNN	183.314	-
chr1	143419428	143419439	CAGGGTGGGCA	390.723	+	chr1	142535527	142535537	TGGTGAAATT	1031600000000	-	chr1	142535869	142535884	AAATGAAATNNNNNN	27971100	-	chr1	145314036	145314045	TCTGAGATG	122.344	+	chr1	143231569	143231579	GACACCTGCC	751.514	+	chr1	142536347	142536357	AAANNNNNNN	473.386	-
chr1	143510147	143510158	TTACCTCACTG	191.608	-	chr1	142535526	142535536	ATGGTGAAAT	1536180	-	chr1	142535868	142535883	GAAATGAAATNNNNN	11070400	-	chr1	145314077	145314086	CCTCCTGAA	117.651	-	chr1	143283312	143283322	GGCAAGTGAA	270.516	-	chr1	142536346	142536356	AAAANNNNNN	3053.86	-
chr1	143743399	143743410	GCGGGAGGCGA	111.122	+	chr1	142535525	142535535	GATGGTGAAA	148482	-	chr1	142535867	142535882	TGAAATGAAATNNNN	29874000	-	chr1	145314005	145314014	TCTACCAGA	136.527	-	chr1	143419294	143419304	AGCAGGTGTT	1546.89	-	chr1	142536345	142536355	GAAAANNNNN	4363780	-
chr1	143743540	143743551	CGGGGAGGCCG	188.21	+	chr1	142585060	142585070	CTTTGAAATT	372.08	-	chr1	142535604	142535619	ANNNNNNNNNNNNNN	2560360	-	chr1	145323515	145323524	CCTCCTGAA	117.651	-	chr1	143509941	143509951	GGCACCTGCA	852.489	+	chr1	142536344	142536354	AGAAAANNNN	5958.95	-
chr1	143767387	143767398	CTTGCTGGTCT	199.067	+	chr1	142585960	142585970	AGGTTGAAAG	109.593	+	chr1	142535603	142535618	TANNNNNNNNNNNNN	33911000	-	chr1	145354142	145354151	TATCCCAAC	829.066	-	chr1	143510038	143510048	TGAACCTGCC	151.187	+	chr1	142536343	142536353	AAGAAAANNN	46832600	-
chr1	143767475	143767486	TTGCCATCCAA	106.936	-	chr1	142585967	142585977	AAGTTAAAAA	293.639	+	chr1	142535602	142535617	TTANNNNNNNNNNNN	12006100000	-	chr1	145356480	145356489	CTTGGGATA	811.521	+	chr1	143540312	143540322	AACTGCTGTA	193.429	-	chr1	142536342	142536352	GAAGAAAANN	2510.28	-
chr1	144094683	144094694	AGACCAGCCAA	680.066	-	chr1	142795785	142795795	AAGTGCATGG	369.936	+	chr1	142535601	142535616	GTTANNNNNNNNNNN	291102	-	chr1	145361708	145361717	TACCTCAAA	168.44	-	chr1	143540301	143540311	GTCAGGTGTT	364.848	-	chr1	142536291	142536301	TNNNNNNNNN	815.409	-
chr1	144150646	144150657	AGGACACCAAG	109.996	-	chr1	142801865	142801875	AAGTGCAAAG	467.622	+	chr1	142535600	142535615	AGTTANNNNNNNNNN	2400840	-	chr1	146055447	146055456	TCTGAGAAA	255.487	+	chr1	143743498	143743508	AGCAAGTGCC	368.08	-	chr1	142536290	142536300	GTNNNNNNNN	80010.3	-
chr1	144190253	144190264	CTGTGTGTCCT	101.906	+	chr1	142801913	142801923	TACTTACCTT	127.753	-	chr1	142535599	142535614	AAGTTANNNNNNNNN	1948090	-	chr1	146055665	146055674	TCAAGGAAG	157.455	+	chr1	144150693	144150703	GACAGCTGCC	109.967	+	chr1	142536288	142536298	GCGTNNNNNN	3097.78	-
chr1	144223948	144223959	CTGTGTGGTTT	741.392	+	chr1	142911324	142911334	GAATACAGGA	183.635	+	chr1	142535598	142535613	AAAGTTANNNNNNNN	83020700	-	chr1	146055673	146055682	GTTGACAAG	111.35	+	chr1	144150693	144150703	GACAGCTGCC	190.332	-	chr1	142536287	142536297	TGCGTNNNNN	159.865	-
chr1	144224280	144224291	CAGGGAGGTCC	297.543	+	chr1	142911313	142911323	TCCTGATCTC	160.752	-	chr1	142535597	142535612	GAAAGTTANNNNNNN	25641800000	-	chr1	146055752	146055761	TTTCCCAAG	822.789	-	chr1	144220990	144221000	TCCACCTGGT	145.993	+	chr1	142536286	142536296	ATGCGTNNNN	376687	-
chr1	144363710	144363721	CTTGCTGGTCT	199.067	+	chr1	142933850	142933860	CCATGAAGTT	202.983	-	chr1	142535596	142535611	AGAAAGTTANNNNNN	85979600	-	chr1	146055530	146055539	CATCCCAAG	202.597	-	chr1	144221216	144221226	GGCAGATGTA	191.017	-	chr1	142536285	142536295	AATGCGTNNN	215.687	-
chr1	144519973	144519984	GCGGGAGGCGA	111.122	+	chr1	142952395	142952405	AAGGACAAGG	1667.32	+	chr1	142535540	142535555	TNNNNNNNNNNNNNN	89545800	-	chr1	146228061	146228070	GTTGGGATA	829.066	+	chr1	144224295	144224305	GGCACATGTA	103.376	+	chr1	142536284	142536294	AAATGCGTNN	29256200	-
chr1	144598598	144598609	GAGGGTGTCCT	160.522	+	chr1	142952502	142952512	GAAGGCAAAG	191.652	+	chr1	142535539	142535554	ATNNNNNNNNNNNNN	236917000	-	chr1	146421406	146421415	TATCCCAAC	829.066	-	chr1	144520072	144520082	AGCAAGTGCC	368.08	-	chr1	142536283	142536293	GAAATGCGTN	1294470	-
chr1	144598621	144598632	CTGTGTGTTCT	519.736	+	chr1	142967245	142967255	CCATNNNNNN	188.755	-	chr1	142535538	142535553	AATNNNNNNNNNNNN	724169	-	chr1	146446681	146446690	TATCCCAAC	829.066	-	chr1	144538030	144538040	GACACCTGGA	1808.15	+	chr1	142536282	142536292	AGAAATGCGT	1097460	-
chr1	144598734	144598745	CAACCTCACAC	111.573	-	chr1	143231465	143231475	AACTGAACTC	358.551	-	chr1	142535537	142535552	AAATNNNNNNNNNNN	389525000	-	chr1	148015112	148015121	TCTGGTAGA	136.527	+	chr1	144598723	144598733	TGCACCAAGA	243.888	+	chr1	142536281	142536291	AAGAAATGCG	243953	-
chr1	144599231	144599242	GTGTGTGGTTT	240.476	+	chr1	143279204	143279214	CAGGTCATAG	180.843	+	chr1	142535536	142535551	TAAATNNNNNNNNNN	157601000	-	chr1	148015211	148015220	GCTAGGAGA	338.143	+	chr1	144598696	144598706	TACTGATGTA	119.269	-	chr1	142536280	142536290	AAAGAAATGC	45444400	-
chr1	144619011	144619022	AGGACACCAAG	109.996	-	chr1	143279087	143279097	CTTCGAACTG	236.151	-	chr1	142535535	142535550	TTAAATNNNNNNNNN	80721400000	-	chr1	148023208	148023217	TTTGACAGG	174.171	+	chr1	144599133	144599143	TTCACCTGCT	212.039	+	chr1	142536279	142536289	AAAAGAAATG	12922.2	-
chr1	144621481	144621492	CATGGTGGTAT	266.11	+	chr1	143283284	143283294	GGATTCAGAG	106.477	+	chr1	142535534	142535549	ATTAAATNNNNNNNN	1020750000	-	chr1	148023537	148023546	CCTCCTAGA	813.365	-	chr1	144825782	144825792	GGCAGATGTA	191.017	-	chr1	142536278	142536288	GAAAAGAAAT	833451	-
chr1	144835612	144835623	CGGCCTCAATG	166.14	-	chr1	143283168	143283178	ATTTAAACCC	109.746	-	chr1	142535533	142535548	AATTAAATNNNNNNN	548024000	-	chr1	148025863	148025872	TCTGAGAAA	242.417	+	chr1	144835516	144835526	TGCAGTTGTC	111.112	-	chr1	142536277	142536287	TGAAAAGAAA	1189.38	-
chr1	144930797	144930808	CTGGATGGGCT	123.663	+	chr1	143403470	143403480	AAAGTCATGG	501.398	+	chr1	142535532	142535547	AAATTAAATNNNNNN	72691900	-	chr1	148025946	148025955	CATCCCAAG	202.597	-	chr1	144952192	144952202	GGCACCTACT	285.308	+	chr1	142536099	142536109	CNNNNNNNNN	164006	-
chr1	145243400	145243411	CTGGAAGGCCA	135.152	+	chr1	143419347	143419357	AAGGTAAAGG	907.143	+	chr1	142535531	142535546	GAAATTAAATNNNNN	701288000	-	chr1	148025801	148025810	CCTCCTTGA	160.925	-	chr1	144952134	144952144	GACAGCTGCT	123.949	-	chr1	142536098	142536108	TCNNNNNNNN	8937.75	-
chr1	145243499	145243510	AGACCTCCCAA	5319.58	-	chr1	143510086	143510096	CCTTGATCTT	2526.4	-	chr1	142535530	142535545	TGAAATTAAATNNNN	3286180000	-	chr1	148177403	148177412	GCTGAGAAG	189.538	+	chr1	144994789	144994799	TGCAGCTGCA	274.964	+	chr1	142536097	142536107	ATCNNNNNNN	12317.1	-
chr1	145281460	145281471	ATGCCTCACAG	253.783	-	chr1	143510035	143510045	CTATGAACCT	574	-	chr1	142535529	142535544	GTGAAATTAAATNNN	21852400	-	chr1	148247822	148247831	CCTCCCTAG	101.814	-	chr1	144994789	144994799	TGCAGCTGCA	274.964	-	chr1	142536096	142536106	TATCNNNNNN	73452.9	-
chr1	145281438	145281449	TGGCCAACCAG	603.581	-	chr1	143509951	143509961	CTTTGAATCT	199.665	-	chr1	142535528	142535543	GGTGAAATTAAATNN	265530000	-	chr1	148570577	148570586	TTTCCTTGA	365.67	-	chr1	145076005	145076015	GCCACCTGCT	158.075	+	chr1	142535937	142535947	ANNNNNNNNN	20852.7	-
chr1	145289968	145289979	CTATAAGGTCG	792.118	+	chr1	143526792	143526802	TTTTTAACTT	293.639	-	chr1	142535527	142535542	TGGTGAAATTAAATN	1489800000	-	chr1	148570345	148570354	CCCATCAAN	145.107	-	chr1	145088433	145088443	AACAGCTGGA	103.999	+	chr1	142535936	142535946	AANNNNNNNN	115989	-
chr1	145289975	145289986	GTCGATGGTAT	244.184	+	chr1	143767449	143767459	CTTTCACCTT	205.349	-	chr1	142535526	142535541	ATGGTGAAATTAAAT	245355	-	chr1	148579515	148579524	CTTGGGATG	202.597	+	chr1	145246375	145246385	TGAACCTGTC	140.946	+	chr1	142535935	142535945	AAANNNNNNN	33344900000	-
chr1	145290135	145290146	CTTGGGGGTAG	357.866	+	chr1	144094741	144094751	CCCTGAACTA	690.572	-	chr1	142535525	142535540	GATGGTGAAATTAAA	209471	-	chr1	148579660	148579669	TCAAGGAGG	160.925	+	chr1	145281539	145281549	GGCACCTGCC	629.83	+	chr1	142535877	142535887	TNNNNNNNNN	3002780	-
chr1	145290258	145290269	AAAGGAGATCT	117.47	+	chr1	144190322	144190332	CACTGAGCTC	178.627	-	chr1	142584995	142585010	AAGATGAAAAAATCA	1028.11	+	chr1	148579598	148579607	TTTCTCAGA	242.417	-	chr1	145281653	145281663	GGCACCTGTC	845.349	+	chr1	142535876	142535886	ATNNNNNNNN	531132000	-
chr1	145290271	145290282	CTTGCTGGGCT	1376.45	+	chr1	144190237	144190247	TCATGATCCC	189.832	-	chr1	142585169	142585184	AAACTCAAGATATCC	203.58	+	chr1	148579380	148579389	CTTCCTTGA	157.455	-	chr1	145281689	145281699	TGCAACTGCC	350.076	+	chr1	142535875	142535885	AATNNNNNNN	5042540	-
chr1	145290291	145290302	CTTTGAGTACA	179.993	+	chr1	144221039	144221049	TACTGACCCG	113.325	-	chr1	142585959	142585974	GAGGTTGAAAGTTAA	1454.17	+	chr1	148579372	148579381	CTTGTCAAC	111.35	-	chr1	145290086	145290096	TGAACTTGAA	137.114	+	chr1	142535874	142535884	AAATNNNNNN	3913470000	-
chr1	145290723	145290734	GTGGGTTGCCT	517.811	+	chr1	144224225	144224235	AGGGTCATAT	139.601	+	chr1	142585967	142585982	AAGTTAAAAACATAA	202.869	+	chr1	148591774	148591783	CCTCCTAGA	644.658	-	chr1	145290110	145290120	CCCAGCTGTT	401.112	+	chr1	142535873	142535883	GAAATNNNNN	143440	-
chr1	145290871	145290882	AGGCCATACTG	348.909	-	chr1	144224087	144224097	TCTTGAACTG	2272.37	-	chr1	142801865	142801880	AAGTGCAAAGGGTTG	193.462	+	chr1	148676330	148676339	CTTGAGATA	126.904	+	chr1	145290184	145290194	CACAACAGCA	104.543	+	chr1	142535872	142535882	TGAAATNNNN	5741090	-
chr1	145304908	145304919	CTGTCAGGCCT	145.605	+	chr1	144224067	144224077	TATTCAACTC	195.469	-	chr1	142801948	142801963	AATGCTATTAGGTAA	241.018	+	chr1	148677678	148677687	TTTGGGGGG	741.311	+	chr1	145290187	145290197	AACAGCAGGA	189.18	+	chr1	142535871	142535881	ATGAAATNNN	3943780	-
chr1	145304913	145304924	AGGCCTCCTAG	1019.23	-	chr1	144223929	144223939	CCATGAAATC	177.044	-	chr1	142801956	142801971	TAGGTAAATACATAA	461.73	+	chr1	148677510	148677519	CCTACCAAA	645.878	-	chr1	145290323	145290333	GACACATGCC	560.321	+	chr1	142535870	142535880	AATGAAATNN	3052830	-
chr1	145361719	145361730	CTGTATGGCAA	109.138	+	chr1	144519913	144519923	TTTTAACCCC	238.61	-	chr1	142801961	142801976	AAATACATAAGTTCC	218.75	+	chr1	148678071	148678080	GCTGGGAAG	269.614	+	chr1	145290856	145290866	TGCAGGGGCA	119.147	-	chr1	142535869	142535879	AAATGAAATN	125393	-
chr1	145361707	145361718	ATACCTCAAAG	280.37	-	chr1	144537882	144537892	AGGTTCAGGA	1097.83	+	chr1	142801908	142801923	TTTCATACTTACCTT	730.274	-	chr1	148678261	148678270	CTTCCCATA	116.071	-	chr1	145304238	145304248	AGCAGCTGCT	103.507	-	chr1	142535868	142535878	GAAATGAAAT	4418280	-
chr1	146055421	146055432	TTATGAGGTCT	344.53	+	chr1	144598811	144598821	GGAGTCAGAG	189.245	+	chr1	142933630	142933645	TAGTTGGAAAGTTAA	381.519	+	chr1	148754238	148754247	TCAGGGAAA	196.474	+	chr1	145304854	145304864	GGCAAGTGTG	150.753	-	chr1	142535867	142535877	TGAAATGAAA	146771	-
chr1	146055709	146055720	AGAACTCACAG	189.555	-	chr1	144598629	144598639	TCTTGGCCTC	279.827	-	chr1	142933553	142933568	TGTCTATGTTACCTC	103.323	-	chr1	148754369	148754378	TTTACTAAC	272.773	-	chr1	145356266	145356276	GGCAGATGTA	191.017	-	chr1	142535604	142535614	ANNNNNNNNN	13632100	-
chr1	147577639	147577650	TCACCTCCCAC	203.43	-	chr1	144930911	144930921	CTTTGCACTT	451.471	-	chr1	143219833	143219848	AAGCTCATGAGAAAA	112.86	+	chr1	148754300	148754309	CCTACTAAC	251.625	-	chr1	145361725	145361735	GGCAACTGCA	141.192	+	chr1	142535603	142535613	TANNNNNNNN	107422000	-
chr1	147706889	147706900	CTGTCTGGTCT	414.229	+	chr1	144994998	144995008	GCGTGAACTC	148.987	-	chr1	143219870	143219885	TAGGTAAGAAACTTT	106.067	+	chr1	148814696	148814705	TATCTCAAA	884.905	-	chr1	145366268	145366278	GACACCTGGA	558.592	+	chr1	142535602	142535612	TTANNNNNNN	3403520	-
chr1	148247740	148247751	CAGGGAGGGCA	128.049	+	chr1	144994949	144994959	TTTTTACCTC	102.596	-	chr1	143219889	143219904	TTATAGCTTGTCCTC	107.857	-	chr1	148814594	148814603	TTTCCTTAC	224.043	-	chr1	146055463	146055473	CACGCCTGCC	105.079	+	chr1	142535601	142535611	GTTANNNNNN	3072980	-
chr1	148592442	148592453	CTGTGTGTCCT	101.906	+	chr1	145092446	145092456	AAATTCAAGA	1071.66	+	chr1	143231460	143231475	TACCCAACTGAACTC	183.826	-	chr1	148814429	148814438	CTCCTCAAA	119.657	-	chr1	146421389	146421399	TCTACCTGGC	127.121	+	chr1	142535600	142535610	AGTTANNNNN	564723	-
chr1	148754490	148754501	CTGTGTGTCCT	101.906	+	chr1	145246509	145246519	TCATGTACTT	321.013	-	chr1	143279204	143279219	CAGGTCATAGGGAGA	153.036	+	chr1	148839754	148839763	GCTGGGAAG	269.614	+	chr1	146446664	146446674	TCTACCTGGC	127.121	+	chr1	142535599	142535609	AAGTTANNNN	4299800	-
chr1	148754394	148754405	AGACTTCAAAA	127.27	-	chr1	145246470	145246480	TTATGTACTC	133.953	-	chr1	143403521	143403536	AGGCTGATGACGTCA	110.445	+	chr1	148845944	148845953	TTTGGCATG	727.941	+	chr1	147575612	147575622	AGCAGGTATA	173.261	-	chr1	142535598	142535608	AAAGTTANNN	258057000	-
chr1	148754389	148754400	GGACCAGACTT	120.17	-	chr1	145246372	145246382	CTCTGAACCT	225.868	-	chr1	143510216	143510231	TAGTTGGAAAGTTAA	381.519	+	chr1	148851811	148851820	TTTGAGGAA	154.129	+	chr1	147706949	147706959	ATCACCTGTT	189.176	+	chr1	142535597	142535607	GAAAGTTANN	29038100	-
chr1	148754166	148754177	GGCCCACCATG	312.317	-	chr1	145251557	145251567	AAGTCCAATA	156.175	+	chr1	143510139	143510154	TGTCTATGTTACCTC	103.323	-	chr1	148853321	148853330	GCTAGGAAA	175.256	+	chr1	147707046	147707056	TCCAAGTGCA	237.218	-	chr1	142535596	142535606	AGAAAGTTAN	10262300000	-
chr1	148814437	148814448	AGGCCACCTAC	966.373	-	chr1	145289972	145289982	AAGGTCGATG	2647.02	+	chr1	143510081	143510096	AATACCCTTGATCTT	127.433	-	chr1	148853517	148853526	TTTCCTTAA	1395.04	-	chr1	147850627	147850637	GACAACTGAT	420.515	+	chr1	142535540	142535550	TNNNNNNNNN	2242170000	-
chr1	148839544	148839555	GGAACTCCCAA	104.669	-	chr1	145290174	145290184	AAAGCCAAAA	263.378	+	chr1	143510031	143510046	TTATCTATGAACCTG	189.381	-	chr1	148853490	148853499	CTTCTTTAA	362.317	-	chr1	148007760	148007770	ACCAGGTGGA	145.993	-	chr1	142535539	142535549	ATNNNNNNNN	42960000	-
chr1	148845644	148845655	ATGCATCCAAG	136.564	-	chr1	145290192	145290202	CAGGACAAGA	397.673	+	chr1	143510023	143510038	TTCCCTTTTTATCTA	309.944	-	chr1	148853475	148853484	ACTCCCAAC	200.611	-	chr1	148009215	148009225	TACATGTGCC	103.376	-	chr1	142535538	142535548	AATNNNNNNN	117405000	-
chr1	148853089	148853100	AGGCCCCACAA	113.928	-	chr1	145290204	145290214	ATTTTCAAGG	519.336	+	chr1	143540298	143540313	GGAGTCAGGTGTTTA	151.716	+	chr1	148871926	148871935	TATGCCAGA	129.381	-	chr1	148014041	148014051	ACCAGGTGGA	145.993	-	chr1	142535537	142535547	AAATNNNNNN	5736360000	-
chr1	148853429	148853440	CAAGGTGGTAT	292.174	+	chr1	145290253	145290263	GAAGTAAAGG	1627.4	+	chr1	143540268	143540283	TAAAATCATAACTTA	287.724	-	chr1	148896120	148896129	CCTCTCAAC	533.01	-	chr1	148023332	148023342	AGCAGCTGCT	103.507	+	chr1	142535536	142535546	TAAATNNNNN	2151920	-
chr1	148853835	148853846	GAAGGAGGTGT	305.305	+	chr1	145290254	145290264	AAGTAAAGGA	149.813	+	chr1	143743408	143743423	GAGGGCTAGAGGGCG	388.829	+	chr1	149007557	149007566	GTTAAGAGG	147.475	+	chr1	148025721	148025731	CACACCTGCC	607.517	+	chr1	142535535	142535545	TTAAATNNNN	208003000	-
chr1	148853913	148853924	GGGTGAGGTCG	116.597	+	chr1	145290295	145290305	GAGTACAACA	1338.33	+	chr1	143982377	143982392	GAGGCCAGAAGGAGA	133.763	+	chr1	149007599	149007608	TATGGGAAG	116.071	+	chr1	148025879	148025889	CACACCTGCC	622.193	+	chr1	142535534	142535544	ATTAAATNNN	225678000	-
chr1	148854013	148854024	CCGGCTGGCCG	244.964	+	chr1	145290284	145290294	ATTTGAACTT	3750.26	-	chr1	144094698	144094713	TAGGTCATTGGCACA	148.151	+	chr1	149008350	149008359	TTTGGTAGG	645.878	+	chr1	148177343	148177353	TATTGGTTTA	239.174	-	chr1	142535533	142535543	AATTAAATNN	13411300000	-
chr1	148853772	148853783	AAGCCTCCAAG	215.759	-	chr1	145290089	145290099	ACTTGAATTT	805.562	-	chr1	144150742	144150757	GGAAGCAAAAGGTCT	183.725	+	chr1	149008182	149008191	CCCCCCAAA	741.311	-	chr1	148579739	148579749	GGCAGGTGTG	607.517	-	chr1	142535532	142535542	AAATTAAATN	3080150	-
chr1	148853499	148853510	TAACCACACTT	434.393	-	chr1	145290083	145290093	TGATGAACTT	462.955	-	chr1	144190439	144190454	GAAGGCAATAATTTG	104.907	+	chr1	149016258	149016267	TTTAAGAGA	825.22	+	chr1	148579581	148579591	GGCAGGCGTG	105.079	-	chr1	142535531	142535541	GAAATTAAAT	71471600	-
chr1	148853419	148853430	AGGCCAGACTC	465.937	-	chr1	145289961	145289971	CCATAAACTA	169.912	-	chr1	144190446	144190461	ATAATTTGTTACCTC	139.534	-	chr1	149262540	149262549	TCTGAGAAA	255.487	+	chr1	148591630	148591640	GGCAGATGTA	191.017	-	chr1	142535530	142535540	TGAAATTAAA	14426400	-
chr1	148853373	148853384	AGACCCCACAA	743.36	-	chr1	145292031	145292041	AAGTTCCAGG	277.686	+	chr1	144221220	144221235	GATGTAAAAAATTCA	636.3	+	chr1	149262459	149262468	CTTCTTAAA	798.472	-	chr1	148592334	148592344	TGTAGGTGGA	149.614	-	chr1	142535529	142535539	GTGAAATTAA	2813790000	-
chr1	148932705	148932716	GAGGGTTGCCC	130.48	+	chr1	145291969	145291979	CCCTCAACTC	303.036	-	chr1	144224193	144224208	AAGGTGATAAGGATC	237.919	+	chr1	149275459	149275468	CTTCTCAAA	1301.22	-	chr1	148677743	148677753	GACAGGTGGC	216.768	-	chr1	142535528	142535538	GGTGAAATTA	1431710	-
chr1	148932817	148932828	AGGCCTCCATA	163.122	-	chr1	145354015	145354025	CTTTGACTCC	711.93	-	chr1	144224284	144224299	GAGGTCCTATAGGCA	100.113	+	chr1	149719432	149719441	CCTCCCGGA	359.804	-	chr1	148678122	148678132	TGCACCAGTT	668.456	+	chr1	142535527	142535537	TGGTGAAATT	728534	-
chr1	148932796	148932807	AGACCCCCAAG	197.712	-	chr1	145354014	145354024	CCTTTGACTC	116.447	-	chr1	144519982	144519997	GAGGGCTAGAGGGCG	388.829	+	chr1	149719287	149719296	CTTCCTTGA	101.414	-	chr1	148754382	148754392	TGTAGGTGGA	425.498	-	chr1	142535526	142535536	ATGGTGAAAT	2243600	-
chr1	149262308	149262319	GTAGGAGGCCT	930.489	+	chr1	145356437	145356447	CTTTGAACTG	1401.22	-	chr1	144527208	144527223	TATTTTAAGTGGTTA	187.868	+	chr1	149976147	149976156	CCTCCCAGC	341.497	-	chr1	148814406	148814416	TGCAGGTTTG	119.894	-	chr1	142535525	142535535	GATGGTGAAA	15775.9	-
chr1	149314586	149314597	AAGCCTCCAAG	414.461	-	chr1	145361748	145361758	AAGTTTATGG	553.992	+	chr1	144527216	144527231	GTGGTTAAGATTTAT	114.454	+	chr1	152186851	152186860	GCTAGGAGA	267.725	+	chr1	148839805	148839815	TGCACCAGTT	668.456	+	chr1	142662805	142662815	CCATCTGCTT	110.882	+
chr1	149314478	149314489	AGCCCACCATG	124.91	-	chr1	145366162	145366172	GTCTGAACTT	293.965	-	chr1	144537882	144537897	AGGTTCAGGATGGTA	127.862	+	chr1	152188261	152188270	GCTAGGAGA	267.725	+	chr1	148839710	148839720	AGCAGATGTA	148.78	-	chr1	142689583	142689593	CCAGGTACTG	496.255	+
chr1	152187130	152187141	AGACCAACCGG	177.77	-	chr1	146055536	146055546	AAGGACAAAA	108.986	+	chr1	144598692	144598707	GAGGTACTGATGTAG	1473.31	+	chr1	152340147	152340156	CTTGTCAAA	251.736	-	chr1	148839426	148839436	GACAGGTGGC	216.768	-	chr1	142801863	142801873	ACAAGTGCAA	217.781	+
chr1	152186773	152186784	AGACCACCCTG	2560.79	-	chr1	146055600	146055610	TTCTGACTTT	117.533	-	chr1	144825786	144825801	GATGTAAAAAATTCA	636.3	+	chr1	153032158	153032167	TTCCCCAAG	664.537	-	chr1	148844792	148844802	GACAACTGCA	193.839	+	chr1	142802315	142802325	GCAGGTGAAT	153.687	+
chr1	152188540	152188551	AGACCAACCGG	177.77	-	chr1	146228185	146228195	GGAGTCAAAG	869.041	+	chr1	144930808	144930823	TATAATCAAGACCTT	223.404	-	chr1	153032157	153032166	CTTCCCCAA	228.015	-	chr1	148853687	148853697	CGCACCCGCT	217.431	+	chr1	142869845	142869855	CTGCAACTGT	132.224	-
chr1	152188183	152188194	AGACCACCCTG	2560.79	-	chr1	146228186	146228196	GAGTCAAAGG	142.145	+	chr1	144994944	144994959	TTCCTTTTTTACCTC	305.076	-	chr1	153032040	153032049	CATCTCAGA	381.858	-	chr1	148853934	148853944	CGCACTTGGT	581.343	+	chr1	142869751	142869761	CAACAACTAG	163.989	-
chr1	152340055	152340066	ATACCAGCCAA	291.512	-	chr1	146421417	146421427	AAAGGCAATA	143.237	+	chr1	145088488	145088503	AAGGTACTAAGATCA	8360.72	+	chr1	153088106	153088115	TTCCCCAAG	168.147	-	chr1	148853524	148853534	AACAGGGGTT	227.787	-	chr1	142933626	142933636	CCAGTAGTTG	131.244	+
chr1	152340001	152340012	AGCCCAACCAA	159.041	-	chr1	146421291	146421301	CTTTGACCCC	13304.3	-	chr1	145243377	145243392	GGGCACGTAAGGTAA	161.18	+	chr1	153123450	153123459	TTTCCCAAC	1844.24	-	chr1	148853451	148853461	CACGGGTGCG	139.175	-	chr1	142952187	142952197	GTACACCTTT	207.131	-
chr1	153032120	153032131	CGGCCACAATA	647.332	-	chr1	146446692	146446702	AAAGGCAATA	143.237	+	chr1	145246463	145246478	TGGGTCATTATGTAC	294.185	+	chr1	158604698	158604707	CTTAAGAAA	114.517	+	chr1	148853428	148853438	TCAAGGTGGT	126.062	-	chr1	143231439	143231449	CCAGCTATAC	190.201	+
chr1	153031924	153031935	AGATAACACAG	219.669	-	chr1	146446566	146446576	CTTTGACCCC	13304.3	-	chr1	145251557	145251572	AAGTCCAATAGTTCT	598.287	+	chr1	161414782	161414791	GCTGGCAAG	133.104	+	chr1	148871929	148871939	GCCAGATGTT	103.889	-	chr1	143231427	143231437	CATCACCTGC	259.836	-
chr1	153084896	153084907	CTGGATGGCTT	120.913	+	chr1	147577742	147577752	GAGTTGAATA	195.469	+	chr1	145289964	145289979	TAAACTATAAGGTCG	1141.94	+	chr1	161415300	161415309	CCTCTCAAG	187.881	-	chr1	148896126	148896136	AACTGGTGGT	104.951	-	chr1	143279112	143279122	GAGTAGCTGT	116.492	-
chr1	153085001	153085012	TTGGGTGGACA	188.481	+	chr1	147707049	147707059	AAGTGCATGG	261.376	+	chr1	145289972	145289987	AAGGTCGATGGTATC	259.361	+	chr1	162731041	162731050	TTAAGGAGG	502.517	+	chr1	149007737	149007747	AACTGGTGCA	668.456	-	chr1	143283303	143283313	GAACACTTGG	1383.93	-
chr1	153088049	153088060	AGACCAGCTAC	114.76	-	chr1	147706963	147706973	CTCTGAACTC	1504.61	-	chr1	145290062	145290077	NNNNNNNNNNNNTAA	185.371	+	chr1	162731019	162731028	TTTGCTAAA	426.38	-	chr1	149008116	149008126	GCCACCTGTC	216.768	+	chr1	143419295	143419305	GCAGGTGTTT	1257.29	+
chr1	158670109	158670120	ACACCTCACAG	161.062	-	chr1	148007711	148007721	CGGGTCAGTA	113.325	+	chr1	145290070	145290085	NNNNTAAGGAGGATG	116.219	+	chr1	163000269	163000278	TCAGGGAAG	169.403	+	chr1	149016231	149016241	CATAGGTGTA	576.007	-	chr1	143510212	143510222	CCAGTAGTTG	131.244	+
chr1	161414717	161414728	ACGCCAGCCAC	274.436	-	chr1	148009423	148009433	CAGTTCAAGA	2272.37	+	chr1	145290192	145290207	CAGGACAAGAATATT	114.066	+	chr1	163000280	163000289	GTTGGGGAA	248.268	+	chr1	149262336	149262346	GGCAACTGAC	153.843	+	chr1	143510037	143510047	ATGAACCTGC	116.658	-
chr1	161414601	161414612	TGGCCAGCCAG	315.965	-	chr1	148009285	148009295	ATATGACCCT	139.601	-	chr1	145290228	145290243	GAGGAGAAACTGTTG	130.231	+	chr1	163491517	163491526	TTTCCCAGA	1209.74	-	chr1	149275376	149275386	CACACCTGCA	646.259	+	chr1	143540302	143540312	TCAGGTGTTT	246.113	+
chr1	161415278	161415289	CAGGTTGGTCT	346.492	+	chr1	148010963	148010973	CAGTTCAAGA	2272.37	+	chr1	145290246	145290261	GAACTTAGAAGTAAA	1264	+	chr1	164750197	164750206	TCTGAGAAG	346.097	+	chr1	149719442	149719452	GCCTGGTGCG	193.305	-	chr1	143540311	143540321	TAACTGCTGT	121.272	-
chr1	161436408	161436419	ACGCCACCCAC	1434.96	-	chr1	148010983	148010993	GAGTTGAATA	195.469	+	chr1	145290251	145290266	TAGAAGTAAAGGAGA	178.688	+	chr1	166275511	166275520	TATCTCAAA	953.586	-	chr1	152032492	152032502	TGCAGCTGGT	241.942	+	chr1	143743499	143743509	GCAAGTGCCG	122.975	+
chr1	161436382	161436393	AGCCCTCCCTC	146.737	-	chr1	148013992	148014002	CGGGTCAGTA	113.325	+	chr1	145290254	145290269	AAGTAAAGGAGATCT	413.249	+	chr1	166332972	166332981	TCTGGGAGG	1340.28	+	chr1	152340046	152340056	GGCAGGTACA	111.023	-	chr1	144221217	144221227	GCAGATGTAA	361.564	+
chr1	161436336	161436347	AGACCAACCGG	267.086	-	chr1	148025846	148025856	CTTTGCACTC	407.357	-	chr1	145290279	145290294	GCTCCATTTGAACTT	113.071	-	chr1	166332954	166332963	CCTACCAGA	153.503	-	chr1	152791164	152791174	TGCAGGTGGT	242.092	-	chr1	144220989	144220999	CTCCACCTGG	227.016	-
chr1	161436310	161436321	TGACCACACAG	1321.32	-	chr1	148025804	148025814	CCTTGAACTG	2903.73	-	chr1	145290145	145290160	GGACCCATTGAGCTG	240.089	-	chr1	176563719	176563728	TCAGGGAAG	127.377	+	chr1	153084918	153084928	TGCAGGTGGA	341.795	-	chr1	144520073	144520083	GCAAGTGCCG	122.975	+
chr1	161436260	161436271	TGACCGCCCAG	330.197	-	chr1	148177387	148177397	TGTTGATCTT	585.988	-	chr1	145289956	145289971	TCATCCCATAAACTA	185.304	-	chr1	179989597	179989606	GCTGGGAAG	294.312	+	chr1	153088017	153088027	TACAAGTGAA	220.064	-	chr1	144538029	144538039	CGACACCTGG	767.317	-
chr1	162730963	162730974	GGGCCAACCTA	121.126	-	chr1	148213692	148213702	TCTTGGCCCT	119.469	-	chr1	145290752	145290767	TGACGTCCTGATCCC	705.248	-	chr1	179989577	179989586	TCTGCCAGA	183.927	-	chr1	153123465	153123475	ACCACTTGCA	124.344	+	chr1	144598534	144598544	NTAGATGCAG	236.773	+
chr1	163000209	163000220	TAGCCATACAG	117.058	-	chr1	148213673	148213683	ACTTGAATTT	564.477	-	chr1	145304934	145304949	GTATCTCTTGTCATC	102.905	-	chr1	185649877	185649886	CCTGGGAGA	184.578	+	chr1	158415081	158415091	CACAGGTGGC	192.948	-	chr1	144598540	144598550	GCAGGCGAAG	375.129	+
chr1	166332973	166332984	CTGGGAGGTCA	1409.98	+	chr1	148570733	148570743	TTTTGACCTG	309.256	-	chr1	145323654	145323669	GAATTAAAAAGGACG	167.798	+	chr1	185649926	185649935	TCTGGCAAA	269.511	+	chr1	158604608	158604618	AATAGGTGCC	293.046	-	chr1	144598691	144598701	CGAGGTACTG	110.171	+
chr1	170480199	170480210	TATTGAGGCCA	103.862	+	chr1	148579444	148579454	AAAGTCAGGA	213.157	+	chr1	145353993	145354008	GAGGGCACTAACTCA	102.822	+	chr1	185649903	185649912	CCTCCGAAA	131.333	-	chr1	158670141	158670151	TACATCTGCA	213.695	+	chr1	144598697	144598707	ACTGATGTAG	152.08	+
chr1	170480276	170480287	AAGTAAGGCCT	109.578	+	chr1	148579614	148579624	GAGTGCAAAG	407.357	+	chr1	145354046	145354061	CAATTCACTAGGTCA	441.594	+	chr1	185703166	185703175	TTTGGGGGG	962.534	+	chr1	158694072	158694082	CGCAGGTACA	112.427	-	chr1	144599132	144599142	TTTCACCTGC	101.315	-
chr1	170480281	170480292	AGGCCTCCTTC	465.364	-	chr1	148579656	148579666	CAGTTCAAGG	2903.73	+	chr1	145354153	145354168	AAAGGCAATAATTTG	144.015	+	chr1	186427784	186427793	TTTAAGAAA	806.303	+	chr1	158694032	158694042	AACAGCTGTG	105.819	-	chr1	144621557	144621567	CCCCAGCTGG	128.942	-
chr1	170480152	170480163	AGCCCAACCAG	256.221	-	chr1	148579508	148579518	TTTTGTCCTT	108.986	-	chr1	145354018	145354033	TGACTCCCTTACCAG	390.927	-	chr1	186427724	186427733	TCTGCTAGA	141.318	-	chr1	161414848	161414858	TGCAGGTGAT	187.692	-	chr1	144825783	144825793	GCAGATGTAA	361.564	+
chr1	172351448	172351459	TTGGATGGCCT	406.214	+	chr1	148592347	148592357	GACTTCAAAA	247.488	+	chr1	145356270	145356285	GATGTAAAAAATTCA	636.3	+	chr1	187338557	187338566	TTTGGGGAA	783.922	+	chr1	161439332	161439342	GGCGCCTGTC	166.434	+	chr1	144835515	144835525	CTGCAGTTGT	140.008	-
chr1	178788519	178788530	CATTGTTGTCT	130.548	+	chr1	148743907	148743917	ATGTTCAAGT	213.46	+	chr1	145361807	145361822	GAGGGCACTAACTCA	440.407	+	chr1	187338472	187338481	CCTCCCAAA	5508.02	-	chr1	161439362	161439372	AACACCCGCA	143.703	+	chr1	144952135	144952145	ACAGCTGCTG	507.603	+
chr1	179989688	179989699	AGACCACAGAG	151.042	-	chr1	148743913	148743923	AAGTTGAGGT	159.298	+	chr1	146055671	146055686	AAGTTGACAAGATGA	293.19	+	chr1	188856714	188856723	TATCTCAGA	188.419	-	chr1	162730917	162730927	GGCAACTACT	105.95	+	chr1	144994790	144994800	GCAGCTGCAC	236.588	+
chr1	183119126	183119137	ACACCACACAG	287.971	-	chr1	148754395	148754405	GACTTCAAAA	247.488	+	chr1	146055603	146055618	TGACTTTCTGGCATC	446.831	-	chr1	192202230	192202239	CTTAAGAAA	173.142	+	chr1	162731024	162731034	TAAAGGTGTG	120.003	-	chr1	144994788	144994798	GTGCAGCTGC	236.588	-
chr1	183119096	183119107	ACACCACACAG	263.881	-	chr1	148814519	148814529	CTTTGAAGTA	120.043	-	chr1	146228177	146228192	CTGGTAAGGGAGTCA	162.404	+	chr1	192202327	192202336	GTTGGCAGA	218.709	+	chr1	164705488	164705498	AATAGCTGCG	113.734	-	chr1	145075991	145076001	CCGCGGCTGC	283.307	-
chr1	183119058	183119069	ACACCACACAG	263.881	-	chr1	148839563	148839573	CCTTGAAACT	276.154	-	chr1	146228202	146228217	TGAGTTAGTGCCCTC	102.822	-	chr1	192905379	192905388	GCTGGGAAG	296.809	+	chr1	168595526	168595536	TTCACCTGCC	296.655	+	chr1	145088432	145088442	GAACAGCTGG	576.468	-
chr1	183119025	183119036	ACACCACACAG	263.881	-	chr1	148839485	148839495	CTCTGCCCTC	149.362	-	chr1	146228044	146228059	CAAATTATTGCCTTT	144.015	-	chr1	193451741	193451750	TATCTCTAA	265.416	-	chr1	168595514	168595524	GGCACGTGTT	117.56	-	chr1	145092343	145092353	GCGCACCTTG	160.572	-
chr1	183118992	183119003	ACACCACACAG	263.881	-	chr1	148845962	148845972	GAGTTTATTA	224.032	+	chr1	146421269	146421284	GAGGGCACTAACTCA	440.407	+	chr1	193560790	193560799	TCTGGCAAA	273.584	+	chr1	168595502	168595512	CACAGGTGCC	256.657	-	chr1	145246374	145246384	CTGAACCTGT	110.38	-
chr1	185649960	185649971	TTGTGTTGGCT	148.419	+	chr1	148846010	148846020	AATTTCAACA	175.365	+	chr1	146421294	146421309	TGACCCCTTCATCAG	178.003	-	chr1	197297834	197297843	CCTGCCAAC	190.885	-	chr1	172330286	172330296	TGCACTTGTT	360.103	+	chr1	145281688	145281698	GTGCAACTGC	198.679	-
chr1	185703238	185703249	TAGTGTGGTGT	158.495	+	chr1	148853099	148853109	AAAGTTAAGG	220.82	+	chr1	146421287	146421302	TGTCCTTTGACCCCT	158.671	-	chr1	197659295	197659304	CTTCCTAAG	248.278	-	chr1	179989543	179989553	TCCACCTGTG	105.545	+	chr1	145281652	145281662	AGGCACCTGT	138.59	-
chr1	185702936	185702947	TGACTACCTAG	284.792	-	chr1	148853100	148853110	AAGTTAAGGT	119.788	+	chr1	146446692	146446707	AAAGGCAATAATTCA	5224.17	+	chr1	206106132	206106141	TTTGGGGAG	407.879	+	chr1	179989639	179989649	TCCTGGTGTA	224.75	-	chr1	145290111	145290121	CCAGCTGTTT	8928.55	+
chr1	187338469	187338480	ATGCCTCCCAA	352.556	-	chr1	148853065	148853075	GCATGAACTT	337.532	-	chr1	146446700	146446715	TAATTCATTACCTCA	138.077	+	chr1	206106156	206106165	CTTCCCAGC	274.135	-	chr1	186427731	186427741	GACGCCTGCA	154.567	+	chr1	145289815	145289825	ACCCAGCTGA	119.29	-
chr1	190447620	190447631	GTGGTAGGTTT	103.046	+	chr1	148853366	148853376	GAGGTTAAGA	662.891	+	chr1	146446699	146446714	ATAATTCATTACCTC	122.061	-	chr1	207869397	207869406	CCTCCCTAG	155.3	-	chr1	190447622	190447632	GGTAGGTTTC	166.127	-	chr1	145304239	145304249	GCAGCTGCTC	402.341	+
chr1	192202219	192202230	AGACTACACAA	519.533	-	chr1	148853604	148853614	AAATTCAGGG	894.531	+	chr1	146446569	146446584	TGACCCCTTCATCAG	178.003	-	chr1	214803221	214803230	GTTGGTAAA	159.565	+	chr1	190447615	190447625	AGCAAGTGGT	107.354	-	chr1	145304237	145304247	CAGCAGCTGC	542.506	-
chr1	192905395	192905406	TTGGGAGTTCC	143.87	+	chr1	148853612	148853622	GGGGTAAGGG	158.455	+	chr1	146446562	146446577	TGTCCTTTGACCCCT	158.671	-	chr1	216248743	216248752	TTTGCGAGA	311.373	+	chr1	191397034	191397044	TACACTTGAC	205.729	+	chr1	145323724	145323734	ACAGCTACTT	230.309	+
chr1	207402050	207402061	TAGGAAGGTCT	154.659	+	chr1	148853712	148853722	AAGGTGAGGG	310.421	+	chr1	147577611	147577626	GATCCTTATCACCTT	237.919	-	chr1	216248684	216248693	CTCCCCAGA	141.897	-	chr1	191397121	191397131	TGCAACTGCC	394.477	+	chr1	145323722	145323732	GAACAGCTAC	117.404	-
chr1	216248623	216248634	TGGCAACCAAA	123.55	-	chr1	148853754	148853764	GAGTGCAGGA	827.931	+	chr1	147706757	147706772	AGAGTACGAAGGTAA	1884.43	+	chr1	216266863	216266872	CCTGCCAGA	206.797	-	chr1	191742343	191742353	TGAACCTGCA	297.731	+	chr1	145356267	145356277	GCAGATGTAA	361.564	+
chr1	216266860	216266871	AGACCTGCCAG	344.905	-	chr1	148853793	148853803	GGGCTCAAAG	125.131	+	chr1	147850475	147850490	TAANNNNNNNNNNNN	468.825	-	chr1	216266787	216266796	TTTCCCTGA	150.244	-	chr1	192202297	192202307	TACGCTTGTC	103.288	+	chr1	145361726	145361736	GCAACTGCAT	162.775	+
chr1	216596703	216596714	TTGGGTGCCCA	123.467	+	chr1	148853917	148853927	GAGGTCGTTG	173.344	+	chr1	148009097	148009112	AATGTCATGAGAGTA	154.473	+	chr1	218164150	218164159	CTTAGGAAA	245.408	+	chr1	192202238	192202248	AACAGGTGAA	338.705	-	chr1	147575613	147575623	GCAGGTATAG	443.426	+
chr1	216596770	216596781	CTTGGTGGCCC	1055.86	+	chr1	148853883	148853893	CCCTTACCTC	201.908	-	chr1	148009312	148009327	GATCCTTATCACCTT	237.919	-	chr1	218365274	218365283	TCTGGGGGA	251.884	+	chr1	193560831	193560841	GCAAGGTGCA	150.127	-	chr1	147706873	147706883	GCAGCTGCTG	585.04	+
chr1	218164344	218164355	GATGGTGGCCT	1834.12	+	chr1	148853875	148853885	CCCCGAACCC	219.913	-	chr1	148010852	148010867	GATCCTTATCACCTT	237.919	-	chr1	219315097	219315106	CTTGGCAAA	161.057	+	chr1	194151171	194151181	TGAAGGTGCA	272.16	-	chr1	147707012	147707022	ACAGCTGCAG	271.263	+
chr1	218164380	218164391	TGACCAACCTG	143.383	-	chr1	148853533	148853543	TCCTNNNNNN	284.479	-	chr1	148023155	148023170	GATGACAGAAGATTA	295.663	+	chr1	219315193	219315202	CTTCCCAGG	108.755	-	chr1	197659035	197659045	GACACCTGTA	2282.51	+	chr1	147707047	147707057	CCAAGTGCAT	272.571	+
chr1	218164064	218164075	AAGGCACCTAG	160.316	-	chr1	148853444	148853454	TCTTAACCAC	157.07	-	chr1	148025762	148025777	TGAGCTCCTCAGCTT	133.076	-	chr1	219622500	219622509	TTCCCCAGA	149.196	-	chr1	197659228	197659238	TGCACCAGTT	668.456	+	chr1	147707010	147707020	TCACAGCTGC	159.393	-
chr1	218338515	218338526	GAGGGAGGCCG	254.946	+	chr1	148853362	148853372	CCTTGAGGTT	109.982	-	chr1	148177390	148177405	TGATCTTTTCTCCGC	1225.57	-	chr1	219622348	219622357	CTTCCCTGA	178.698	-	chr1	197659243	197659253	TACAACTGAA	214.988	+	chr1	147706948	147706958	CATCACCTGT	182.659	-
chr1	218365160	218365171	CAGTGTGGTGT	140.36	+	chr1	148932935	148932945	AGGGGCAAGG	107.743	+	chr1	148177382	148177397	TTTCTTGTTGATCTT	388.631	-	chr1	221567994	221568003	TTAAAGAGA	124.641	+	chr1	216266813	216266823	TGCACCAGCC	318.452	+	chr1	147706871	147706881	CAGCAGCTGC	585.04	-
chr1	218421582	218421593	AGGCCTCCAAA	416.381	-	chr1	148932969	148932979	GAGTTTAGTA	134.945	+	chr1	148247911	148247926	AAGGCCATTCGGCTA	106.629	+	chr1	228744840	228744849	TTAGAGAGG	286.203	+	chr1	216266859	216266869	TAGACCTGCC	199.031	+	chr1	147850628	147850638	ACAACTGATT	160.39	+
chr1	219619614	219619625	GTTTGTGGTCT	982.893	+	chr1	149262485	149262495	CAGTTCAGAG	227.311	+	chr1	148570728	148570743	GGAATTTTTGACCTG	889.999	-	chr1	228745100	228745109	TTTGGCGGG	391.427	+	chr1	216266825	216266835	TCCAGGTGAT	103.541	-	chr1	147931382	147931392	CCGCCGCTGC	105.447	-
chr1	219974339	219974350	GTTTGTGGTAA	110.799	+	chr1	149314489	149314499	AAGGTCATCA	179.187	+	chr1	148579436	148579451	GATGCCAGAAAGTCA	446.831	+	chr1	228745629	228745638	GTTGGGAAG	1761.92	+	chr1	216596735	216596745	AACACTTGGT	194.389	+	chr1	147931349	147931359	GCAAACCTGG	215.83	-
chr1	222909771	222909782	GTATGTGGTTT	165.49	+	chr1	152186980	152186990	TCCTGACCTA	180.957	-	chr1	148579693	148579708	AAGCTGAGGAGCTCA	133.076	+	chr1	228749322	228749331	TTAGAGAGG	286.203	+	chr1	218164066	218164076	GGCACCTAGT	161.339	+	chr1	148007761	148007771	CCAGGTGGAG	227.016	+
chr1	225687052	225687063	NNNNNNNNNCT	880.888	+	chr1	152188390	152188400	TCCTGACCTA	180.957	-	chr1	148579368	148579383	TCATCTTGTCAACTT	293.19	-	chr1	228761270	228761279	GTTGGGAAG	1761.92	+	chr1	218164097	218164107	CCCACCTGTA	506.432	+	chr1	148014042	148014052	CCAGGTGGAG	227.016	+
chr1	227881127	227881138	CTGGGTGGTGG	176.405	+	chr1	152340064	152340074	AAGTTTAGGA	433.135	+	chr1	148591634	148591649	GATGTAAAAAATTCA	636.3	+	chr1	228765751	228765760	GTTGGGAAG	1761.92	+	chr1	218164359	218164369	TCTACCTGTC	203.562	+	chr1	148023333	148023343	GCAGCTGCTG	542.506	+
chr1	228745226	228745237	GTGGCTGGCGA	103.23	+	chr1	152791182	152791192	AACTTCAGGG	192.445	+	chr1	148592318	148592333	TCATTTACTAACCTA	564.833	-	chr1	228767203	228767212	TTAGAGAGG	286.203	+	chr1	218365194	218365204	TCCACCTGGC	330.938	+	chr1	148023331	148023341	GAGCAGCTGC	402.341	-
chr1	228745672	228745683	AAGCCACAAAA	115.155	-	chr1	152791218	152791228	GGGGTCAATG	649.492	+	chr1	148676332	148676347	TGAGATACTGACTCA	131.054	-	chr1	228773909	228773918	TTAGAGAGG	286.203	+	chr1	218421572	218421582	GGCACCAGCC	110.241	+	chr1	148025878	148025888	ACACACCTGC	350.626	-
chr1	228765794	228765805	AAGCCACAAAA	115.155	-	chr1	152791177	152791187	CTTGGAACTT	231.987	-	chr1	148676324	148676339	TCAAATCTTGAGATA	175.486	-	chr1	228774169	228774178	TTTGGCGGG	391.427	+	chr1	219619699	219619709	AACAACTGGA	241.459	+	chr1	148025720	148025730	ACACACCTGC	364.243	-
chr1	228780824	228780835	CTGGGTGCCTT	205.417	+	chr1	153032063	153032073	AAGTTGAGGT	122.94	+	chr1	148754562	148754577	TGAGCTCATNNNNNN	143.481	-	chr1	228776140	228776149	TTAGAGAGG	286.203	+	chr1	219622424	219622434	TACACGAGTC	143.11	+	chr1	148579740	148579750	GCAGGTGTGT	364.243	+
chr1	228780900	228780911	CCCGGAGGCCT	130.709	+	chr1	153032078	153032088	ACTTGAAACT	413.261	-	chr1	148754366	148754381	TCATTTACTAACCTA	1864.63	-	chr1	228780612	228780621	TTAGAGAGG	1721.15	+	chr1	221567957	221567967	GGCAGCTGTC	131.77	+	chr1	148591631	148591641	GCAGATGTAA	361.564	+
chr1	228780998	228781009	GTGGCTGGCGA	448.662	+	chr1	153032072	153032082	TGGTGAACTT	387.006	-	chr1	148754297	148754312	ATTCCTACTAACATT	116.187	-	chr1	228780659	228780668	GCCGGGATA	364.837	+	chr1	221593012	221593022	TACAACTGCA	1029.84	+	chr1	148754201	148754211	ACAGCTACTT	230.309	+
chr1	228781061	228781072	TTGGCTGGCGT	835.257	+	chr1	153088031	153088041	AAATTCAGAG	138.467	+	chr1	148754258	148754273	TGACATTATCGATTA	407.166	-	chr1	228780785	228780794	TTTCGTAGG	105.279	+	chr1	221593012	221593022	TACAACTGCA	112.589	-	chr1	148754400	148754410	CAAAAACTGT	108.645	-
chr1	228781212	228781223	CTTTGGGGTCC	173.898	+	chr1	153088026	153088036	ACTTGAAATT	291.101	-	chr1	148754217	148754232	TGACATCTGGAGACT	113.34	-	chr1	228780872	228780881	TTTGGCGGG	2353.95	+	chr1	222909820	222909830	TGCTCCTGTA	140.775	+	chr1	148754199	148754209	GAACAGCTAC	333.893	-
chr1	228781364	228781375	GTAGGTGGGCG	406.498	+	chr1	153088020	153088030	AAGTGAACTT	112.405	-	chr1	148814308	148814323	TTATCTTTTAACAAT	375.35	-	chr1	228780916	228780925	TCTGGCGAG	268.922	+	chr1	225777877	225777887	AATACCTGTT	231.903	+	chr1	148814407	148814417	GCAGGTTTGG	245.756	+
chr1	228781368	228781379	GTGGGCGGTAA	256.914	+	chr1	158604670	158604680	AAGTTCATTT	214.622	+	chr1	148814259	148814274	TGACCATTTTATCTG	1045.64	-	chr1	228781001	228781010	GCTGGCGAA	168.378	+	chr1	227203275	227203285	TACAACTGAC	174.733	+	chr1	148839711	148839721	GCAGATGTAT	434.484	+
chr1	228781402	228781413	TTGGGAAGCAT	184.592	+	chr1	158670033	158670043	GGGGTCATGA	430.221	+	chr1	148839552	148839567	CAACATATTTTCCTT	103.676	-	chr1	228781110	228781119	TTTGGAAGG	888.594	+	chr1	227881110	227881120	TGCAGCTGCG	187.369	+	chr1	148844793	148844803	ACAACTGCAA	143.177	+
chr1	228781909	228781920	GAAGGAGGCGC	1403.06	+	chr1	158670080	158670090	GTGGTCAAAG	254.258	+	chr1	148839519	148839534	TGTCTTTGTGACATT	146.656	-	chr1	228781392	228781401	TCAGGGGAG	157.66	+	chr1	227881140	227881150	GACAGGTGCT	1319.9	-	chr1	148844775	148844785	CATCACCTGG	280.583	-
chr1	228781920	228781931	CTGGCTGCCCC	406.218	+	chr1	158694302	158694312	AGGTTCAAAA	717.749	+	chr1	148845954	148845969	AAGGGGTTGAGTTTA	230.913	+	chr1	228781401	228781410	GTTGGGAAG	10595.8	+	chr1	227881119	227881129	GGCTGGTGCT	126.396	-	chr1	148851895	148851905	TCATAGCTGG	111.852	-
chr1	228781464	228781475	AGGCCNNNNNN	691.878	-	chr1	161414632	161414642	CCCTGGACTC	122.179	-	chr1	148853068	148853083	TGAACTTTTAAGACA	345.99	-	chr1	228781898	228781907	NNNNNNNNG	1009.22	+	chr1	227881110	227881120	TGCAGCTGCG	358.683	-	chr1	148853452	148853462	ACGGGTGCGG	140.472	+
chr1	228781444	228781455	AAGCCACAAAA	1278.84	-	chr1	161436307	161436317	CTTTGACCAC	104.221	-	chr1	148853604	148853619	AAATTCAGGGGGTAA	533.239	+	chr1	228781908	228781917	TGAAGGAGG	450.595	+	chr1	228780792	228780802	GGCTCCTGCC	155.594	+	chr1	148853814	148853824	CCAGGAGTGA	122.959	+
chr1	228781320	228781331	CGGACCCCCAG	171.128	-	chr1	161439266	161439276	GGCTTCAGGG	107.769	+	chr1	148853793	148853808	GGGCTCAAAGATGCA	139.536	+	chr1	228781466	228781475	GCCNNNNNN	112.452	-	chr1	228780808	228780818	GGCACCTCCC	308.66	+	chr1	148853933	148853943	GCGCACTTGG	584.502	-
chr1	228781230	228781241	TGCCCTCCCAG	3522.9	-	chr1	164705561	164705571	TTTTGAGCTC	412.003	-	chr1	148853878	148853893	CGAACCCCTTACCTC	1809.22	-	chr1	228781233	228781242	CCTCCCAGG	1851.72	-	chr1	228780860	228780870	CGCGCCCGCC	148.352	+	chr1	148853851	148853861	CCGCTCCTGG	129.953	-
chr1	228781192	228781203	AGGGAACCCAG	325.132	-	chr1	164750157	164750167	CAGTTAAAGG	166.331	+	chr1	148853439	148853454	TAATGTCTTAACCAC	1453.14	-	chr1	228781020	228781029	TCCCCCGGG	111.291	-	chr1	228780887	228780897	GGCACCGGGC	161.281	+	chr1	148853686	148853696	ACGCACCCGC	118.337	-
chr1	228780809	228780820	GCACCTCCCTG	470.45	-	chr1	164750173	164750183	GCGTTCAGGG	170.32	+	chr1	148853434	148853449	TGGTATAATGTCTTA	126.645	-	chr1	228780752	228780761	TTTCTTGGA	241.044	-	chr1	228781076	228781086	GGCACCCGCT	213.684	+	chr1	148871930	148871940	CCAGATGTTA	913.607	+
chr1	228780558	228780569	GGGAAACCCAG	176.043	-	chr1	166333104	166333114	CCTTTACCCC	174.215	-	chr1	148853365	148853380	TGAGGTTAAGACCCC	748.918	-	chr1	229809702	229809711	TTTGCTAAA	449.017	-	chr1	228781085	228781095	TGCCCCTGCC	355.58	+	chr1	149016232	149016242	ATAGGTGTAA	132.871	+
chr1	228780530	228780541	AAACGACAAAA	245.353	-	chr1	168595539	168595549	TCTTGATCTA	158.468	-	chr1	148853357	148853372	AAACCCCTTGAGGTT	430.872	-	chr1	231643603	231643612	ACTCCTAAA	124.599	-	chr1	228781201	228781211	AGCGGCTGCG	112.602	+	chr1	149223329	149223339	AAGAAGCTGT	100.696	-
chr1	233476967	233476978	TGACCAGCTAG	121.919	-	chr1	170480213	170480223	GAGGGCAAAA	110.813	+	chr1	149007503	149007518	AAGGAAAAGAGAACA	125.927	+	chr1	233476889	233476898	GCTAGGATA	199.342	+	chr1	228781346	228781356	TGCGGCTGCG	185.343	+	chr1	149275414	149275424	TTACATCTGG	446.174	-
chr1	233643805	233643816	GTGGGAGGCAA	317.202	+	chr1	172113602	172113612	AGATTCAAAA	117.601	+	chr1	149007554	149007569	CGTGTTAAGAGGTAA	776.976	+	chr1	234099868	234099877	TCTGGCAGG	172.139	+	chr1	228781458	228781468	TACAGCAGGC	291.544	+	chr1	149275375	149275385	ACACACCTGC	263.707	-
chr1	233697124	233697135	TGGCAACCCAA	1123.97	-	chr1	172330188	172330198	CTTTGAGCTC	173.876	-	chr1	149008361	149008376	TGTTTTATTGACCAA	234.632	-	chr1	234099940	234099949	CTTCCCAGG	113.712	-	chr1	228781902	228781912	NNNNGCTGAA	607.572	+	chr1	152032493	152032503	GCAGCTGGTC	125.929	+
chr1	234099869	234099880	CTGGCAGGCCA	141.011	+	chr1	176563725	176563735	AAGGACAAGG	337.255	+	chr1	149016233	149016248	TAGGTGTAAGTATAA	165.197	+	chr1	234384089	234384098	TTTGATGGG	206.318	+	chr1	228781915	228781925	GGCGCCTGGC	10299.2	+	chr1	152032491	152032501	TTGCAGCTGG	1040.72	-
chr1	234099830	234099841	GGACCTCCTAA	200.097	-	chr1	179989584	179989594	GAATTCAGAA	120.419	+	chr1	149016311	149016326	TGAATAAGTAGTTTA	116.517	+	chr1	234384101	234384110	GTTGGCCGG	125.463	+	chr1	228781925	228781935	TGCCCCAAGA	207.657	+	chr1	152187158	152187168	CCGTAGCTGG	336.945	-
chr1	234384075	234384086	NNNNNNGTCCA	129.58	+	chr1	185242537	185242547	NNNNNCAGTA	222.378	+	chr1	149262188	149262203	AGGGACAAGTAATAA	270.47	+	chr1	235411356	235411365	TATACCAAA	286.635	-	chr1	228781956	228781966	CCCGCCGGAT	102.288	+	chr1	152187002	152187012	TCGTAGCTGG	260.734	-
chr1	234384088	234384099	GTTTGATGGGT	137.152	+	chr1	185649822	185649832	CTATGTACTT	228.654	-	chr1	149262517	149262532	AGATATTTTGATCAT	254.805	-	chr1	235422874	235422883	CTTGGGGAA	592.855	+	chr1	228781966	228781976	TGCAGCCGAC	2473.87	+	chr1	152186924	152186934	CCATAGCTGG	118.248	-
chr1	234384098	234384109	TCAGTTGGCCG	123.933	+	chr1	185703049	185703059	GAGATCAAAG	591.753	+	chr1	149314531	149314546	AAGCTAAAAATGTCT	466.296	+	chr1	235422716	235422725	CATGCCAAG	141.181	-	chr1	228781973	228781983	GACACCGCCA	1988.31	+	chr1	152188568	152188578	CCGTAGCTGG	336.945	-
chr1	234384102	234384113	TTGGCCGGTCC	1110.44	+	chr1	185703158	185703168	TCTTGACTTT	1919.29	-	chr1	149719341	149719356	TCGTTTATGATGTCG	134.399	+	chr1	235968614	235968623	CTTCTTAGA	219.124	-	chr1	228781976	228781986	ACCGCCAGCC	710.828	+	chr1	152188412	152188422	TCGTAGCTGG	260.734	-
chr1	235411357	235411368	ATACCAAACAG	132.626	-	chr1	185702994	185703004	TCTTGCCCCT	112.405	-	chr1	152187310	152187325	CTGGTCAAAGGTTGA	400.274	+	chr1	239828185	239828194	TTTGCCAAA	1135.26	-	chr1	228781363	228781373	TGTAGGTGGG	793.045	-	chr1	152188334	152188344	CCATAGCTGG	118.248	-
chr1	235422929	235422940	CAACCACCAAG	176.359	-	chr1	186427848	186427858	TTTTGACGTC	283.318	-	chr1	152188720	152188735	CTGGTCAAAGGTTGA	400.274	+	chr1	240348236	240348245	CCTCCTATA	493.726	-	chr1	228781346	228781356	TGCGGCTGCG	331.186	-	chr1	152188211	152188221	CCGTAGCTGG	336.945	-
chr1	241069576	241069587	TGCCCTCCCAG	298.506	-	chr1	186427757	186427767	TTTTTAACTC	252.932	-	chr1	152340014	152340029	TAGGTCTTTGTGTAA	125.668	+	chr1	241069579	241069588	CCTCCCAGG	117.923	-	chr1	228781329	228781339	AGCAGGAGGA	147.313	-	chr1	152340047	152340057	GCAGGTACAT	192.68	+
chr1	241069552	241069563	AGCCCACACAG	513.49	-	chr1	187338370	187338380	AAGTTCACCG	401.38	+	chr1	153032170	153032185	GGACATCCAGGCCTT	124.941	-	chr1	241576971	241576980	TCTCCCGAG	168.518	-	chr1	228781312	228781322	AGTAGGGGCG	274.308	-	chr1	152340062	152340072	CCAAGTTTAG	118.028	+
chr1	243327846	243327857	GTGGGAGGTTT	299.99	+	chr1	187346825	187346835	TACTGCACTT	128.496	-	chr1	153032075	153032090	TGAACTTGAAACTCA	210.48	-	chr1	241936082	241936091	TTTCTCGAA	383.151	-	chr1	228781301	228781311	GGCCGGCGTG	126.814	-	chr1	152791165	152791175	GCAGGTGGTG	149.027	+
chr1	243327966	243327977	CTGGTAGGTCG	302.687	+	chr1	187346816	187346826	TCTAGAACTT	706.957	-	chr1	153084826	153084841	AAACCTTTTGCTATC	150.239	-	chr1	243327823	243327832	TCCGAGAGA	124.866	+	chr1	228781290	228781300	TGCTGCTGCC	691.187	-	chr1	153084919	153084929	GCAGGTGGAG	121.065	+
chr1	244650185	244650196	GTGGGTGGTCC	1845.18	+	chr1	188856748	188856758	CTTTGCACTC	373.845	-	chr1	158670009	158670024	AAAGTCAGTTGGGTA	409.792	+	chr1	243327998	243328007	TTTACTAGA	103.966	-	chr1	228781270	228781280	GCGAGGCGGA	137.83	-	chr1	153088052	153088062	CCAGCTACAT	153.31	+
chr1	244650244	244650255	GTGGGTGGTCC	1845.18	+	chr1	189829258	189829268	TAGATCAAGG	269.743	+	chr1	161414755	161414770	TCACCCACTGACATC	123.557	-	chr1	244722128	244722137	TCAGGGAAG	826.07	+	chr1	228781240	228781250	GGCTGGAGCC	115.664	-	chr1	158670140	158670150	ATACATCTGC	388.468	-
chr1	244650303	244650314	GTGGGTGGTTC	442.996	+	chr1	191397037	191397047	ACTTGACCCC	1255.78	-	chr1	163000229	163000244	GCAGTCAAGTGGTGA	177.884	+	chr1	244722148	244722157	TCTGGGTAG	264.119	+	chr1	228781201	228781211	AGCGGCTGCG	257.42	-	chr1	158694033	158694043	ACAGCTGTGT	290.755	+
chr1	244722157	244722168	AGGCCACACAT	426.648	-	chr1	191742340	191742350	CCTTGAACCT	4149.28	-	chr1	163491451	163491466	AAAGAAAAATGGTCG	509.969	+	chr1	244722171	244722180	TCAAGGAGA	533.917	+	chr1	228781114	228781124	GAAGGGTGCG	124.016	-	chr1	158694073	158694083	GCAGGTACAT	387.85	+
chr1	244722049	244722060	TGCCCACTCTG	102.314	-	chr1	191742334	191742344	TTATGACCTT	1606.51	-	chr1	164705556	164705571	ACTCTTTTTGAGCTC	183.573	-	chr1	246188114	246188123	TCTAGGAAG	994.112	+	chr1	228781063	228781073	GGCTGGCGTC	248.693	-	chr1	158694031	158694041	CAACAGCTGT	418.518	-
chr1	248033916	248033927	CGGCCACCCAT	1256.77	-	chr1	192202316	192202326	GAGGTGAAGA	234.328	+	chr1	166275498	166275513	AGACCTGAAGACCTA	217.233	-	chr1	246188146	246188155	TCTAGGAAG	994.112	+	chr1	228781000	228781010	GGCTGGCGAA	111.744	-	chr1	161414849	161414859	GCAGGTGATC	153.346	+
chr1	248033841	248033852	CGGCCACCCAT	1256.77	-	chr1	192905325	192905335	AAGGTAAAGT	165.702	+	chr1	166333099	166333114	CAACCCCTTTACCCC	705.566	-	chr1	246188178	246188187	TCTAGGAAG	994.112	+	chr1	228780971	228780981	CCCGGGTGCA	216.894	-	chr1	161415199	161415209	CCGCACATGC	311.379	-
chr1	248033766	248033777	CGGCCACCCAT	1256.77	-	chr1	192905330	192905340	AAAGTAAAGG	192.817	+	chr1	168595541	168595556	TTGATCTAGAGATCA	248.204	+	chr1	246188210	246188219	TCTAGGAAG	994.112	+	chr1	228780932	228780942	GACTGGAGTC	527.258	-	chr1	161436292	161436302	GCCGGCGCGG	121.387	+
chr1	249097872	249097883	CGGTCACCTAC	136.268	-	chr1	193451870	193451880	TTATGAACCC	1390.38	-	chr1	172113459	172113474	AGGTTCCCTTGGTCA	126.807	+	chr1	246188241	246188250	TCTAGGAAG	994.112	+	chr1	228780775	228780785	TGGAGGTGGG	171.91	-	chr1	161439361	161439371	AAACACCCGC	118.062	-
chr1	249097831	249097842	TGGTCACCTAC	128.376	-	chr1	194151174	194151184	AGGTGCAAGA	159.712	+	chr1	178788497	178788512	TAGCACTAAGGTTCA	248.88	+	chr1	246188273	246188282	TCTAGGAAG	994.112	+	chr1	228780743	228780753	GGCGGGCGTT	170.358	-	chr1	164705489	164705499	ATAGCTGCGG	162.427	+
chr1	249097790	249097801	TGGTCACCTAC	128.376	-	chr1	198520056	198520066	AAGCTCAAGA	549.841	+	chr1	179989679	179989694	GAGATGATAAGACCA	132.837	+	chr1	246188305	246188314	TCTAGGAAG	994.112	+	chr1	228780705	228780715	GCCAGGCGGT	474.604	-	chr1	164705487	164705497	AAATAGCTGC	305.586	-
chr1	249097749	249097760	CGGTCACCTAC	136.268	-	chr1	206577160	206577170	TCTTGGCCTC	253.208	-	chr1	185649879	185649894	TGGGAGAAGAGATCA	127.918	+	chr1	246188337	246188346	TCTAGGAAG	994.112	+	chr1	228780379	228780389	ACGAGATGGA	221.734	-	chr1	166333015	166333025	CCCCAGCTGG	113.327	-
chr2	307504	307515	TAAGGAGGTCG	314.442	+	chr1	207402023	207402033	AAGCTCAAGA	700.497	+	chr1	185703049	185703064	GAGATCAAAGAGCGA	130.497	+	chr1	246188369	246188378	TCTAGGAAG	994.112	+	chr1	229809709	229809719	AACACCTTCG	137.687	+	chr1	172113478	172113488	CCAGGTGAGC	170.835	+
chr2	400818	400829	GGGCCACACGG	212.946	-	chr1	207402075	207402085	ACTTGACCCC	1233.98	-	chr1	185703153	185703168	GGGCGTCTTGACTTT	238.569	-	chr1	246188401	246188410	TCTAGGAAG	994.112	+	chr1	229809828	229809838	GACAGGTGGG	208.094	-	chr1	172113572	172113582	CAAAACCTGT	117.464	-
chr2	400715	400726	GGGCCACACGG	212.946	-	chr1	207401985	207401995	CCGTCACCTT	122.461	-	chr1	186427843	186427858	AACCCTTTTGACGTC	561.836	-	chr1	246235147	246235156	TCTGGGGAG	130.716	+	chr1	231643638	231643648	GCCAGGTACA	127.511	-	chr1	172330285	172330295	CTGCACTTGT	260.601	-
chr2	740270	740281	GAGTGAGGGCG	213.364	+	chr1	207869431	207869441	GAGATCAGGG	245.442	+	chr1	186427833	186427848	TATTCTTATAAACCC	118.023	-	chr1	246235204	246235213	TCTGGGGAG	130.716	+	chr1	233476879	233476889	AACAGTTGTT	384.849	-	chr1	172351511	172351521	CCAGCTTTAT	109.121	+
chr2	1366148	1366159	AGGTCACCAAC	156.229	-	chr1	216248634	216248644	GAGTTCAGTT	388.884	+	chr1	187338515	187338530	TTATCTCGTGGCCCA	258.726	-	chr1	246235261	246235270	TCTGGGGAG	130.716	+	chr1	233697157	233697167	TGCACCTGAT	584.824	+	chr1	176563656	176563666	CCAGGTGTGT	380.038	+
chr2	1531553	1531564	CAACCTCCCAA	105.418	-	chr1	216248658	216248668	CTTTCAACTC	541.531	-	chr1	187346666	187346681	TAGCTCAAGAATTCC	359.261	+	chr1	246235317	246235326	TCTGGGGAG	130.716	+	chr1	234099918	234099928	CACACTTGCA	113.996	+	chr1	182991810	182991820	AAACGACTGG	131.214	-
chr2	1531449	1531460	ATCCCACCCAA	239.89	-	chr1	216248585	216248595	TCTTGAAGCT	105.798	-	chr1	188856751	188856766	TGCACTCTAGACCCC	536.228	-	chr1	246235373	246235382	TCTGGGGAG	130.716	+	chr1	235422924	235422934	AGCACCAACC	158.874	+	chr1	185703079	185703089	GCAGCTGAGA	122.127	+
chr2	1531097	1531108	TAACCTCCCAA	442.345	-	chr1	216266790	216266800	CCCTGAATTC	355.914	-	chr1	189829231	189829246	TAAGCGTTCTACCTT	141.591	-	chr1	246235430	246235439	TCTGGGGAG	130.716	+	chr1	235968387	235968397	GTTAGGTGTA	1453.62	-	chr1	185703077	185703087	TCGCAGCTGA	114.605	-
chr2	1532484	1532495	ATCCCACCCAC	174.065	-	chr1	218164285	218164295	GAAGTCAATT	494.21	+	chr1	190447768	190447783	TTAGCTTTATTCCTT	138.37	-	chr1	246235486	246235495	TTCGGGGGA	414.006	+	chr1	237592769	237592779	GGCAGATGCT	144.927	-	chr1	186427736	186427746	CTGCATCTGG	440.923	-
chr2	5703200	5703211	GTGTGTGGCAT	215.75	+	chr1	218338473	218338483	AGGTTAAAGG	403.142	+	chr1	190447744	190447759	CGATCGCCTGATCGA	257.49	-	chr1	246235544	246235553	TCTGGGGAG	130.716	+	chr1	241069592	241069602	TGCACCAGCC	282.359	+	chr1	188856798	188856808	CCAGGTACTG	469.017	+
chr2	15124928	15124939	TAGGCAGGTCT	147.815	+	chr1	218338490	218338500	CCTTGCCCCC	169.384	-	chr1	191397032	191397047	TGTACACTTGACCCC	2394.6	-	chr1	246235601	246235610	TCTGGGGAG	130.716	+	chr1	241936101	241936111	AACAGATGTA	267.578	-	chr1	191397120	191397130	TTGCAACTGC	367.242	-
chr2	21347168	21347179	GGAGCACCCAG	280.457	-	chr1	218365312	218365322	GTTTGAACTC	674.081	-	chr1	191742329	191742344	GACCTTTATGACCTT	357.552	-	chr1	246235658	246235667	TCTGGGGAG	130.716	+	chr1	241936089	241936099	AATAGGTGAA	100.812	-	chr1	191742342	191742352	TTGAACCTGC	159.9	-
chr2	29368976	29368987	TTGGGTGGCTT	1492.7	+	chr1	221568054	221568064	CCATGATCTT	461.55	-	chr1	192202212	192202227	AAGGTATAGACTACA	112.086	+	chr1	246808338	246808347	TCTCCCAAA	5845.05	-	chr1	244650275	244650285	GCCATGTGTA	105.836	-	chr1	192202239	192202249	ACAGGTGAAC	113.606	+
chr2	31019822	31019833	CAGGGAGGCAA	189.836	+	chr1	221593009	221593019	GAGTACAACT	172.896	+	chr1	192202316	192202331	GAGGTGAAGATGTTG	640.116	+	chr1	248546864	248546873	TCTCCTGAA	134.8	-	chr1	244650216	244650226	GCCAGGTGTA	2037.79	-	chr1	193560832	193560842	CAAGGTGCAT	125.812	+
chr2	31799240	31799251	CTGCCACCCAA	197.433	-	chr1	222909881	222909891	CCTTGCCCCT	105.67	-	chr1	192905317	192905332	TGGAGGAAAAGGTAA	139.335	+	chr2	307503	307512	GTAAGGAGG	168.698	+	chr1	244650157	244650167	GCCAGGTGTA	2037.79	-	chr1	197297880	197297890	CTGCATCTGC	344.664	-
chr2	32037245	32037256	GGACCACACTC	317.174	-	chr1	228744776	228744786	GAGGTCCAGG	268.258	+	chr1	193451788	193451803	GGGGGTAAAAGGAAA	111.022	+	chr2	740520	740529	TCTAGGGGG	143.152	+	chr1	248616318	248616328	TACATCTGTA	501.017	+	chr1	197659242	197659252	CTACAACTGA	109.865	-
chr2	33539181	33539192	GTGTATGGCAT	100.738	+	chr1	228749258	228749268	GAGGTCCAGG	268.258	+	chr1	193451865	193451880	AGTGCTTATGAACCC	187.778	-	chr2	740630	740639	CTTCCCTAA	1079.99	-	chr2	1222972	1222982	AACTGGTGCA	592.695	-	chr1	197659034	197659044	AGACACCTGT	126.797	-
chr2	33539170	33539181	CGACAACACAA	2040.7	-	chr1	228757995	228758005	GAGAGCAAGG	212.489	+	chr1	193451841	193451856	CGAACAGTTGACTAT	198.064	-	chr2	1348701	1348710	TTTGGGAAG	4699.54	+	chr2	2440648	2440658	TCCAGGTGGG	147.757	-	chr1	199780459	199780469	CCACAACTGG	369.337	-
chr2	33810214	33810225	CTTGGTAGCCA	111.247	+	chr1	228758001	228758011	AAGGACGAGA	110.284	+	chr1	193560721	193560736	TTACCTACTCCCCCT	230.562	-	chr2	1348815	1348824	TTTGGGAAG	4699.54	+	chr2	5794107	5794117	TACTCCTGCT	111.321	+	chr1	206106160	206106170	CCAGCTGCAA	606.667	+
chr2	33810288	33810299	CGGCCACCATG	270.973	-	chr1	228767139	228767149	GAGGTCCAGG	268.258	+	chr1	196601455	196601470	AAGGTCTCAAGGACC	616.994	+	chr2	1531643	1531652	CTCCTCAAA	131.382	-	chr2	5794126	5794136	TCCACCAGTT	125.964	+	chr1	214803199	214803209	CCAGTTGTTT	427.366	+
chr2	35206179	35206190	TGGCCTGCCAG	102.395	-	chr1	228773845	228773855	GAGGTCCAGG	268.258	+	chr1	197297854	197297869	TGCCATCAGGACCCT	116.894	-	chr2	1531614	1531623	CTCCTCAAA	131.382	-	chr2	6283056	6283066	AGCACCAGCC	165.186	+	chr1	216266826	216266836	CCAGGTGATC	236.427	+
chr2	35205993	35206004	GAACCTCCCAG	377.175	-	chr1	228776076	228776086	GAGGTCCAGG	268.258	+	chr1	197659017	197659032	TGGCTCAAGAGATGG	152.467	+	chr2	1531586	1531595	CTCCTCAAA	131.382	-	chr2	9193334	9193344	AACACGTGCA	120.691	+	chr1	216596734	216596744	AAACACTTGG	567.829	-
chr2	35566814	35566825	ATACCATACAA	258.775	-	chr1	228780531	228780541	AACGACAAAA	106.682	+	chr1	206576993	206577008	AAAATCAATAGCTCA	1016.08	+	chr2	1531556	1531565	CCTCCCAAA	4211.99	-	chr2	9193334	9193344	AACACGTGCA	353.615	-	chr1	217893347	217893357	CTAGCTGTTA	192.216	+
chr2	36557740	36557751	TTAGGTGGGCA	122.804	+	chr1	228780548	228780558	GAGGTCCAGG	1968.7	+	chr1	215936933	215936948	GAAGTTAAAACTTGA	441.757	+	chr2	1531528	1531537	CTCCCCAAA	542.42	-	chr2	9193304	9193314	AACAGGTGTG	682.874	-	chr1	218164096	218164106	CCCCACCTGT	1270.12	-
chr2	36717107	36717118	CTGGCTGGTCA	371.939	+	chr1	228780549	228780559	AGGTCCAGGG	292.929	+	chr1	216248580	216248595	TGAGCTCTTGAAGCT	129.314	-	chr2	1531441	1531450	CTCCCCAAA	542.42	-	chr2	12508778	12508788	TGCAGTTGTA	173.201	+	chr1	218164065	218164075	AGGCACCTAG	241.894	-
chr2	36717035	36717046	AGACATCATAG	114.251	-	chr1	228781055	228781065	GACGTCTTGG	207.811	+	chr1	218164115	218164130	GTACTCAATTAGTTA	165.278	+	chr2	1531411	1531420	CTCCCCAAA	542.42	-	chr2	12508778	12508788	TGCAGTTGTA	568.971	-	chr1	218164028	218164038	ATGCGCTTGC	174.299	-
chr2	37433372	37433383	GTGTTTAGTCT	107.54	+	chr1	228781159	228781169	GCGTTCCGGG	105.374	+	chr1	218164277	218164292	GGTCTCTAGAAGTCA	2083.32	+	chr2	1531327	1531336	TTCCCCAAA	636.332	-	chr2	13362266	13362276	AGCAACTGTA	278.464	+	chr1	218365193	218365203	TTCCACCTGG	142.527	-
chr2	38550965	38550976	GTTGGTTGTCC	146.725	+	chr1	228781186	228781196	AACGGCAGGG	152.595	+	chr1	218164285	218164300	GAAGTCAATTGCAAA	529.377	+	chr2	1531298	1531307	TTCCCTAAA	339.597	-	chr2	13362389	13362399	AACAACTACA	121.142	+	chr1	219619698	219619708	TAACAACTGG	716.516	-
chr2	39869722	39869733	AACCCACACAA	152.055	-	chr1	228781372	228781382	GCGGTAAAGG	363.446	+	chr1	218164312	218164327	TAACTAATTGCCTTA	273.924	-	chr2	1531297	1531306	CTTCCCTAA	896.331	-	chr2	15329795	15329805	GGCAGCTGCA	549.286	-	chr1	219622398	219622408	ACGCGGCTGT	172.154	-
chr2	40739583	40739594	CTGGGATGCTT	109.506	+	chr1	228781388	228781398	AGAGTCAGGG	428.418	+	chr1	218164311	218164326	GTAACTAATTGCCTT	209.474	-	chr2	1531270	1531279	CTCCCCAAA	542.42	-	chr2	19233283	19233293	TGCTGGTGTT	224.31	-	chr1	221593013	221593023	ACAACTGCAG	254.487	+
chr2	40784129	40784140	CGGCCTCACAC	515.403	-	chr1	228781904	228781914	NNGCTGAAGG	4092.45	+	chr1	218164021	218164036	TCTCCATATGCGCTT	164.217	-	chr2	1531241	1531250	CTCCTCAAA	131.382	-	chr2	20185097	20185107	ACCACCAGCA	101.821	+	chr1	221593011	221593021	GTACAACTGC	427.451	-
chr2	41735348	41735359	TAGTTTGGCCT	237.693	+	chr1	228781227	228781237	CCCTGCCCTC	1091.87	-	chr1	218338464	218338479	GACCTCGTTAGGTTA	129.592	+	chr2	1531214	1531223	CTCCTCAAA	106.647	-	chr2	21455121	21455131	GACACTTGCA	168.462	+	chr1	222909812	222909822	CCAGGTGATG	423.058	+
chr2	41735168	41735179	TGGCCACACAA	921.543	-	chr1	228781144	228781154	AATTGAATCG	240.166	-	chr1	218338472	218338487	TAGGTTAAAGGAACC	249.433	+	chr2	1531184	1531193	CTCCTCAAA	131.382	-	chr2	21455137	21455147	AACAGTTGTA	101.362	+	chr1	225777876	225777886	TAATACCTGT	360.762	-
chr2	45819848	45819859	TTGTTTGGTCT	474.547	+	chr1	228781088	228781098	CCCTGCCCGC	117.604	-	chr1	218338463	218338478	AGACCTCGTTAGGTT	169.832	-	chr2	1531155	1531164	CACCCCAAA	229.219	-	chr2	21455137	21455147	AACAGTTGTA	644.155	-	chr1	227881111	227881121	GCAGCTGCGG	1321.73	+
chr2	48105124	48105135	GAATGAGGTCT	125.35	+	chr1	228781011	228781021	CAATGTCCTT	201.631	-	chr1	218421654	218421669	TAGGACCATAGCTAA	189.675	+	chr2	1531127	1531136	CTCCCCAAA	542.42	-	chr2	24799606	24799616	TTCAGGTGTT	593.822	-	chr1	227881141	227881151	ACAGGTGCTC	737.119	+
chr2	55747593	55747604	TTTGGTGGCCT	733.04	+	chr1	228780795	228780805	TCCTGCCTTT	114.176	-	chr1	219622382	219622397	AGAACTTATGATTCC	569.256	-	chr2	1531100	1531109	CCTCCCAAA	4211.99	-	chr2	24944562	24944572	AGCAGCTGTT	161.937	+	chr1	227881115	227881125	CTGCGGCTGG	137.499	-
chr2	55747754	55747765	CTTGGAGTTCT	134.271	+	chr1	231643605	231643615	TCCTAAACTT	327.845	-	chr1	219974364	219974379	GAGGAGACTAGGTCC	121.382	+	chr2	1531075	1531084	CTCCCCAAA	542.42	-	chr2	24944562	24944572	AGCAGCTGTT	170.916	-	chr1	227881109	227881119	CTGCAGCTGC	1353.95	-
chr2	66556188	66556199	GAGTGTGGTTT	1000.59	+	chr1	234099931	234099941	CTCTGAATTC	174.976	-	chr1	221567925	221567940	CCACCTCATGAGCTC	181.156	-	chr2	1531049	1531058	CTCCCCAAA	542.42	-	chr2	24944520	24944530	GACAGGTGCC	900.518	-	chr1	228745569	228745579	CCGGCTGCGG	172.651	+
chr2	66556118	66556129	AGGCCTCCTAA	527.833	-	chr1	234384079	234384089	NNGTCCATTG	128.521	+	chr1	221593108	221593123	AGAATGAAGATGTTA	145.847	+	chr2	1531022	1531031	CTCCCCAAA	533.383	-	chr2	28231781	28231791	TCCAGGTGAT	119.131	-	chr1	228745575	228745585	GCGGCTGCGG	110.008	+
chr2	87570837	87570848	GGACCAGCCAC	146.272	-	chr1	235411342	235411352	TCCTAAACTC	232.04	-	chr1	225686919	225686934	TGGCNNNNNNNNNNN	130.221	-	chr2	1532534	1532543	CTCCTCAAA	131.382	-	chr2	31019874	31019884	TCCACCTGAA	123.151	+	chr1	228745573	228745583	CTGCGGCTGC	263.62	-
chr2	87570633	87570644	AGCCCACCCTT	173.376	-	chr1	235422811	235422821	AAGTACAAAC	131.399	+	chr1	225777863	225777878	TCACCATTTCAACTA	396.791	-	chr2	1532505	1532514	CTCCCCAAA	542.42	-	chr2	31799074	31799084	TCCACCTATC	189.409	+	chr1	228757900	228757910	ACACACCCGG	131.291	-
chr2	90278723	90278734	AGCCCACCCTT	173.376	-	chr1	235968444	235968454	CCTTNNNNNN	232.346	-	chr1	227203262	227203277	ATACTTTTTCACGTA	111.279	-	chr2	1532476	1532485	CTCCCCAAA	542.42	-	chr2	31799208	31799218	CCCACCTGCC	177.985	+	chr1	228761210	228761220	CCGGCTGCGG	172.651	+
chr2	90402153	90402164	NNNNNNTGCTA	1064.8	+	chr1	239828026	239828036	CTTTGAAGCC	118.857	-	chr1	228744776	228744791	GAGGTCCAGGGGGAA	178.525	+	chr2	1532447	1532456	CTCCCCAAA	542.42	-	chr2	32037376	32037386	AACACCAGCT	109.675	+	chr1	228761216	228761226	GCGGCTGCGG	110.008	+
chr2	90410455	90410466	TTGTGAGGCCA	667.047	+	chr1	239828006	239828016	CTATGATCTC	204.384	-	chr1	228749258	228749273	GAGGTCCAGGGGGAA	178.525	+	chr2	1532391	1532400	CTCCCCAAA	542.42	-	chr2	32037337	32037347	GGCTGGTGCC	106.12	-	chr1	228761214	228761224	CTGCGGCTGC	263.62	-
chr2	90416873	90416884	TTGGGTGGTTG	326.252	+	chr1	240188472	240188482	GAGCTCAAGG	394.911	+	chr1	228767139	228767154	GAGGTCCAGGGGGAA	178.525	+	chr2	1538623	1538632	CCCCCCAAA	985.836	-	chr2	33539176	33539186	CACAAGTGTA	871.948	-	chr1	228765691	228765701	CCGGCTGCGG	172.651	+
chr2	90416801	90416812	TTACAACCAAG	117.131	-	chr1	240188478	240188488	AAGGGCAAGT	278.111	+	chr1	228773845	228773860	GAGGTCCAGGGGGAA	178.525	+	chr2	1538570	1538579	CTCCCCAAA	542.42	-	chr2	33810176	33810186	GCCACCTGGC	147.05	+	chr1	228765697	228765707	GCGGCTGCGG	110.008	+
chr2	90490688	90490699	CAGTGAGGACT	116.024	+	chr1	241577055	241577065	AAGATCATAG	523.889	+	chr1	228776076	228776091	GAGGTCCAGGGGGAA	178.525	+	chr2	1538542	1538551	CTCCTCAAA	106.647	-	chr2	35206036	35206046	AGAAGGTGCA	147.379	-	chr1	228765695	228765705	CTGCGGCTGC	263.62	-
chr2	90531257	90531268	AGCCAACCCAG	614.531	-	chr1	241657602	241657612	TCAAGAACTC	338.908	-	chr1	228780531	228780546	AACGACAAAAGTAGC	537.2	+	chr2	1538513	1538522	CTCCTCAAA	131.382	-	chr2	36557869	36557879	AGCAGCTGCC	138.33	+	chr1	228780706	228780716	CCAGGCGGTC	520.995	+
chr2	91621300	91621311	CAGTGAGGTTA	220.929	+	chr1	241936071	241936081	TAGTTCATTA	157.515	+	chr1	228780548	228780563	GAGGTCCAGGGGGAA	1285.02	+	chr2	2440638	2440647	TTTGAGGGA	320.996	+	chr2	39832189	39832199	CGCACCAGTC	642.245	+	chr1	228780744	228780754	GCGGGCGTTT	161.062	+
chr2	91631942	91631953	TTGTGAGGCCA	667.047	+	chr1	243327914	243327924	AAGTTCACTG	288.856	+	chr1	228780702	228780717	GGGGCCAGGCGGTCC	679.434	+	chr2	3409883	3409892	TTCCCCAGA	110.318	-	chr2	40398064	40398074	TACGCCTGTA	1514.2	+	chr1	228780972	228780982	CCGGGTGCAC	444.656	+
chr2	91678849	91678860	TAGGCTGGTCA	114.262	+	chr1	244722055	244722065	CTCTGCACTC	965.233	-	chr1	228781904	228781919	NNGCTGAAGGAGGCG	860.497	+	chr2	4584035	4584044	GTTGACAAG	111.35	+	chr2	40398101	40398111	AGCAACTGTT	137.743	+	chr1	228781038	228781048	CCATGCGTTC	175.332	+
chr2	91692630	91692641	GAGTGTGGTTT	214.005	+	chr1	246235483	246235493	TAGTTCGGGG	198.419	+	chr1	228781222	228781237	CGGCCCCCTGCCCTC	288.343	-	chr2	4583978	4583987	CTACCCAAA	252.674	-	chr2	40404726	40404736	TGCACTTGTG	177.539	+	chr1	228781105	228781115	CCCGGTTTGG	110.186	+
chr2	91708707	91708718	GGGCCTCCCGA	255.712	-	chr1	246808449	246808459	AAGTTGAGTG	114.44	+	chr1	228781122	228781137	CGACGACGGCGCCCG	137.009	-	chr2	4771142	4771151	CTTGCCAAA	1203.08	-	chr2	42090815	42090825	AACACATGCA	106.596	+	chr1	228781199	228781209	CCAGCGGCTG	484.739	+
chr2	91761107	91761118	CTGGGTGCACT	410.104	+	chr1	246808411	246808421	CTATGAACTC	3160.86	-	chr1	228781054	228781069	CGACGTCTTGGCTGG	169.786	-	chr2	5794275	5794284	CCTCCCTAA	1164.92	-	chr2	45747510	45747520	AGCACCTGCT	1381.37	+	chr1	228781202	228781212	GCGGCTGCGC	526.352	+
chr2	91761146	91761157	GAGTCAGGGCG	100.878	+	chr1	246949198	246949208	TCTTCACCTC	161.098	-	chr1	228781041	228781056	TGCGTTCCGGAGCCG	111.29	-	chr2	5794041	5794050	CCTCCCTGA	270.727	-	chr2	45819857	45819867	CTCACCTGTT	131.101	+	chr1	228781341	228781351	CCGGCTGCGG	1267.05	+
chr2	91761187	91761198	GTGGGTGAGGT	135.478	+	chr1	246949138	246949148	TCTTCACCTC	161.098	-	chr1	228781006	228781021	CGAAGCAATGTCCTT	531.78	-	chr2	12508805	12508814	TTTGAGAAG	1434.56	+	chr2	87615107	87615117	TGCAGGCGTG	100.327	-	chr1	228781347	228781357	GCGGCTGCGG	807.328	+
chr2	91761209	91761220	CAGGGAGGTAC	4278.47	+	chr1	246949108	246949118	TCTTCACCTC	161.098	-	chr1	228780725	228780740	GGACCAACGGAGCGC	141.487	-	chr2	12949800	12949809	TTTGGGAGA	5814.79	+	chr2	90287649	90287659	TGCGCCTGCC	196.812	+	chr1	228781900	228781910	NNNNNNGCTG	221.923	+
chr2	91761332	91761343	GTTGGAGGTGG	252.131	+	chr1	246949048	246949058	TCTTCACCTC	161.098	-	chr1	228780644	228780659	CGCCCTCTTGAGCAG	499.127	-	chr2	13362316	13362325	TTTCCCAAA	3179.37	-	chr2	90287814	90287824	NNAACCTGCA	403.513	+	chr1	228781903	228781913	NNNGCTGAAG	963.498	+
chr2	91761360	91761371	ATCGGAGGCGA	839.772	+	chr1	248616363	248616373	AAGGACAAGA	309.637	+	chr1	228780598	228780613	AGAGCGATAGAGCCT	114.959	-	chr2	15668091	15668100	TCCCTTAAA	142.722	-	chr2	90319546	90319556	NNNNCCTGTT	586.891	+	chr1	228781929	228781939	CCAAGAGCCC	231.407	+
chr2	91761133	91761144	AGCCCTCCCTG	320.589	-	chr1	248616458	248616468	CTATGACCGC	140.207	-	chr1	228780533	228780548	CGACAAAAGTAGCGC	139.774	-	chr2	17169644	17169653	TTCCCCAAC	130.295	-	chr2	90410300	90410310	TACAATTGCA	116.832	-	chr1	228781947	228781957	CCGGCCGTGC	1521.22	+
chr2	91760878	91760889	AGGCCTCAGTC	192.865	-	chr1	248616412	248616422	ACCTGACCCT	113.328	-	chr1	233476921	233476936	TGGCCAAAAAGGTTA	138.185	+	chr2	18145633	18145642	TCCAGGAGA	162.736	+	chr2	90416806	90416816	ACCAAGTGTT	134.945	-	chr1	228781956	228781966	CCCGCCGGAT	320.98	+
chr2	91760580	91760591	AGGCCTTCTTC	259.802	-	chr1	248616274	248616284	CCATGTACTT	318.792	-	chr1	234099822	234099837	TGTCATTGGGACCTC	231.637	-	chr2	18145683	18145692	TCCAGGAGA	707.289	+	chr2	91651432	91651442	TCCAAGTGCT	110.615	-	chr1	228781959	228781969	GCCGGATTGC	202.051	+
chr2	91760558	91760569	GGCTCACACTA	112.311	-	chr2	307508	307518	GAGGTCGGGG	359.391	+	chr1	234384070	234384085	NNNNNNNNNNNGTCC	146.038	+	chr2	19233301	19233310	TTTGGCAAG	1210.14	+	chr2	91747872	91747882	CCCAGGTGCC	165.839	-	chr1	228781967	228781977	GCAGCCGACA	482.447	+
chr2	91767846	91767857	AGCCCTCACAG	291.069	-	chr2	960849	960859	CCTTGGACCC	223.053	-	chr1	234384078	234384093	NNNGTCCATTGTTTG	200.72	+	chr2	21455114	21455123	TCTCCCAGA	1221.43	-	chr2	91761166	91761176	GACGCCTGCT	2813.29	+	chr1	228781457	228781467	CTACAGCAGG	341.344	-
chr2	92002126	92002137	CAGGGTGGATT	186.077	+	chr2	1102138	1102148	GGGTGCAGGG	163.465	+	chr1	234384094	234384109	TGGGTCAGTTGGCCG	1844.05	+	chr2	21643315	21643324	TCTCTCAAA	1501.06	-	chr2	91761172	91761182	TGCTCCTGGA	493.133	+	chr1	228781345	228781355	CTGCGGCTGC	3582.55	-
chr2	92188289	92188300	ATGGGTGGTTA	388.748	+	chr2	1102190	1102200	GGGTGCAGGG	163.465	+	chr1	234384106	234384121	CCGGTCCATTGTTCA	781.05	+	chr2	21677185	21677194	TCTGGGAAA	989.698	+	chr2	91761201	91761211	CACGCATGCA	209.902	+	chr1	228781339	228781349	CCCCGGCTGC	556.914	-
chr2	92193150	92193161	NNNNNATGTTC	277.514	+	chr2	1102242	1102252	GGGTGCAGGG	163.465	+	chr1	235422811	235422826	AAGTACAAACATTGA	133.286	+	chr2	21677228	21677237	CATCTCAAA	459.979	-	chr2	91761215	91761225	GGTACCAGCC	204.382	+	chr1	228781289	228781299	ATGCTGCTGC	403.433	-
chr2	92193151	92193162	NNNNATGTTCT	611.344	+	chr2	1102346	1102356	GGGTGCAGGG	163.465	+	chr1	239828145	239828160	TCTACTTTTCACCAC	248.9	-	chr2	22542132	22542141	TTTGGGTGA	164.337	+	chr2	91767816	91767826	AGCACCTTGC	172.977	+	chr1	228781206	228781216	CTGCGCCTTT	142.557	-
chr2	92226686	92226697	AATCCACCCTG	186.077	-	chr2	1102398	1102408	GGGTGCAGGG	163.465	+	chr1	239828134	239828149	TGTACTTCTTGTCTA	103.382	-	chr2	24799567	24799576	TTAAAGAAG	218.748	+	chr2	91767766	91767776	AATAGTTGCT	133.2	-	chr1	228781200	228781210	CAGCGGCTGC	3401.39	-
chr2	92258372	92258383	CAGGGTTGGCT	154.135	+	chr2	1366186	1366196	AAGGTCACTA	214.301	+	chr1	239848180	239848195	GAGGGGAAAAGATAA	374.949	+	chr2	24799575	24799584	GTTAAGAAA	356.652	+	chr2	91904237	91904247	AACATCTGGC	103.889	+	chr1	228781149	228781159	AATCGCCTGG	1096.13	-
chr2	130822561	130822572	CAGGGAGGCCA	452.632	+	chr2	1366225	1366235	AAGGTCACCG	215.884	+	chr1	240188371	240188386	GGAACTTTATACATT	343.072	-	chr2	24944457	24944466	TTTGGGAGA	5845.05	+	chr2	92002087	92002097	ACCACCTATA	435.115	+	chr1	228781084	228781094	CTGCCCCTGC	372.092	-
chr2	132029938	132029949	TGGCCTCCCTG	452.632	-	chr2	1366264	1366274	AAGGTCACCG	291.582	+	chr1	241577055	241577070	AAGATCATAGCTTCA	727.846	+	chr2	28231676	28231685	TTTAGTAAA	383.715	+	chr2	92002249	92002259	AACACCAACA	176.666	+	chr1	228780948	228780958	ACGAAGCGGG	141.86	-
chr2	132029861	132029872	TTACCATCCAG	108.303	-	chr2	2440490	2440500	GAGTTGAGGG	342.291	+	chr1	241577138	241577153	TAAGTCAAATGGGTT	229.453	+	chr2	28231694	28231703	TATAGGAGA	114.7	+	chr2	92004727	92004737	AGCAGCTGCC	139.326	+	chr1	228780886	228780896	TGGCACCGGG	114.336	-
chr2	132162728	132162739	CTCTGTGGTCT	114.137	+	chr2	2440517	2440527	GAGGTCAGAG	831.532	+	chr1	241577070	241577085	GGACCTAAGTAGCTC	100.046	-	chr2	28356366	28356375	TTTGACAGG	176.924	+	chr2	92067491	92067501	GGCAAGTGTA	621.751	-	chr1	228780859	228780869	GCGCGCCCGC	352.306	-
chr2	132162785	132162796	GAGTGTTGCCT	200.413	+	chr2	3409832	3409842	CCCTGACTTG	118.494	-	chr1	241657547	241657562	AAAGTCTTGATATAA	236.484	+	chr2	28356482	28356491	CCTGGGAGG	158.352	+	chr2	92187752	92187762	TCCACCTGCT	235.229	+	chr1	228780833	228780843	TTGCGGCGGG	147.958	-
chr2	132162790	132162801	TTGCCTCCAAG	141.107	-	chr2	5794053	5794063	AAGTTCATGT	1310.01	+	chr1	241657554	241657569	TGATATAATGAATCG	150.923	-	chr2	29368880	29368889	TTTAGGAGG	3198.92	+	chr2	92187814	92187824	AGCAGGTGGC	158.075	-	chr1	228780621	228780631	AAGCGCCCGG	593.656	-
chr2	132779395	132779406	AGGCCTACCGG	110.962	-	chr2	5794063	5794073	CATTCAACTC	170.695	-	chr1	241657513	241657528	CATTCTTTTCACCTT	106.821	-	chr2	29368944	29368953	TTTGGGAAA	3179.37	+	chr2	92187777	92187787	CCCAGGTGCT	142.684	-	chr1	229809829	229809839	ACAGGTGGGG	104.085	+
chr2	133022730	133022741	TTTTGTGGCCT	1671.15	+	chr2	7739298	7739308	GAGGTCAGTA	621.994	+	chr1	244722058	244722073	TGCACTCNNNNNNNN	120.971	-	chr2	31637423	31637432	TCTGCCAGA	141.185	-	chr2	92187732	92187742	GCCAGGTGCC	457.803	-	chr1	229809708	229809718	AAACACCTTC	271.562	-
chr2	133118662	133118673	CTGGGCGGTTT	111.159	+	chr2	9193419	9193429	AAGTTCCAAA	147.313	+	chr1	246808387	246808402	TGAGTCAGGGTGTCA	108.682	+	chr2	31799303	31799312	CTTCCTAGA	592.357	-	chr2	92193146	92193156	NNNNNNNNNA	142.376	+	chr1	231643639	231643649	CCAGGTACAA	341.945	+
chr2	162137726	162137737	CTGGCAGGCCT	223.547	+	chr2	12508760	12508770	CCCTGAACTA	978.656	-	chr1	246808349	246808364	TGACCCCTTCTTCCT	112.028	-	chr2	31799133	31799142	CCTCTCAGA	343.271	-	chr2	92226726	92226736	TATAGGTGGT	435.115	-	chr1	231643648	231643658	ACAGCTTTGC	100.522	+
chr2	162137894	162137905	TTGGTTGGCTT	641.045	+	chr2	12508754	12508764	TCCTGACCCT	242.177	-	chr2	307500	307515	GTAGTAAGGAGGTCG	1547.01	+	chr2	32030763	32030772	GTTGGCATA	172.599	+	chr2	92226564	92226574	TGTTGGTGTT	176.666	-	chr1	233476880	233476890	ACAGTTGTTG	555.168	+
chr2	162138070	162138081	CAGTAGGGTCT	355.31	+	chr2	12949711	12949721	GAGGACAAGG	366.38	+	chr2	307508	307523	GAGGTCGGGGTGTTA	256.97	+	chr2	32037346	32037355	CCTCTCTAA	306.82	-	chr2	92256521	92256531	TTCAGGTGGA	153.835	-	chr1	233476878	233476888	AAACAGTTGT	260.096	-
chr2	162138080	162138091	TTGTCTGGCTC	197.643	+	chr2	13362411	13362421	ACACGAACTT	162.66	-	chr2	1538595	1538610	CAACCTCAAGTCCCC	118.457	-	chr2	32037323	32037332	TTTGCCTAA	239.186	-	chr2	92258490	92258500	TGCACCTACC	527.823	+	chr1	233697156	233697166	TTGCACCTGA	174.135	-
chr2	162137799	162137810	GGAGCTCACAG	210.758	-	chr2	15124909	15124919	AAGGTCATAT	368.231	+	chr2	4584025	4584040	TTGGCTAAAAGTTGA	192.776	+	chr2	32037225	32037234	CCTCTTAGA	284.104	-	chr2	92258519	92258529	TTCAGGTGCT	637.88	-	chr1	234099944	234099954	CCAGGTGTGG	622.747	+
chr2	162137718	162137729	AACCCACCCTG	2088.02	-	chr2	15506648	15506658	GATGTCAAGA	387.978	+	chr2	4584106	4584121	AAAGAGAAAGGGTTA	248.184	+	chr2	33810255	33810264	CCTCCTTGA	158.529	-	chr2	130822381	130822391	AGCAGTTGTA	620.894	-	chr1	234099917	234099927	CCACACTTGC	114.848	-
chr2	169036551	169036562	ATACCACAATC	139.274	-	chr2	17169743	17169753	CTTTGAACAT	241.408	-	chr2	5780006	5780021	AAGGATTAAATGTAA	233.637	+	chr2	35206118	35206127	TTTGGCAGA	1519.44	+	chr2	131399570	131399580	CACAGCTGCC	108.948	+	chr1	234099863	234099873	TTACGTCTGG	120.396	-
chr2	173245526	173245537	AGGCTTCCCAA	149.486	-	chr2	21347184	21347194	GGGGTCAATG	490.846	+	chr2	5794094	5794109	TGGTATTCTGCCCTA	106.719	-	chr2	35206030	35206039	TCTGCTAGA	171.114	-	chr2	132162901	132162911	CTCAGGTGCA	115.077	-	chr1	237592770	237592780	GCAGATGCTT	493.109	+
chr2	242948984	242948995	CAGTGTGGCCG	442.548	+	chr2	21347305	21347315	AATGTCAGGG	165.717	+	chr2	6283018	6283033	CAGGCCAAGAATTGA	124.972	+	chr2	35205996	35206005	CCTCCCAGC	271.453	-	chr2	132162755	132162765	AACAGTTGTC	186.997	-	chr1	241657393	241657403	CCAGCTTTTT	113.992	+
chr2	242949194	242949205	CAGTGTGGCCG	442.548	+	chr2	21347416	21347426	AATGTCAGGT	169.004	+	chr2	7739298	7739313	GAGGTCAGTAGCTCT	1625.58	+	chr2	36557783	36557792	TTCAGGAGA	106.005	+	chr2	132769969	132769979	AGCACCTGAA	637.88	+	chr1	241936102	241936112	ACAGATGTAA	290.458	+
chr2	242949278	242949289	CAGTGTGGCCG	442.548	+	chr2	21677127	21677137	GATGTCAAAG	246.85	+	chr2	7739245	7739260	TTACTACAGGACCCT	122.229	-	chr2	36557839	36557848	CTCCTCAAA	126.01	-	chr2	132769998	132770008	GGTAGGTGCA	527.823	-	chr1	243327891	243327901	ACAGATGCTT	747.026	+
chr2	242950580	242950591	CAGTGTGGCCG	442.548	+	chr2	21677173	21677183	CCTTGGTCTT	175.581	-	chr2	9546405	9546420	TGACATCTCGTCTTC	210.259	-	chr2	36717134	36717143	CTTACCAGA	138.518	-	chr2	132775399	132775409	TGAAGGTGTT	102.293	-	chr1	244650158	244650168	CCAGGTGTAG	3304	+
chr2	242951378	242951389	CAGTGTGGCCG	442.548	+	chr2	21677100	21677110	GCCTGACCTC	148.118	-	chr2	9546349	9546364	TGACATCTCGTCTTC	210.259	-	chr2	37433380	37433389	TCTCCTTAA	367.929	-	chr2	132782864	132782874	TGCACCTGTT	2768.3	+	chr1	244650217	244650227	CCAGGTGTAG	3304	+
chr2	242951589	242951600	CAGTGTGGCCG	442.548	+	chr2	24799564	24799574	AAGTTAAAGA	1672.98	+	chr2	9546293	9546308	TGACATCTAGTCTTC	445.118	-	chr2	39832318	39832327	TTTGGGGAG	494.012	+	chr2	132798772	132798782	GACAGCTGTC	113.197	+	chr1	244650276	244650286	CCATGTGTAG	190.709	+
chr2	242952093	242952104	CAGTGTGGCCG	442.548	+	chr2	24799572	24799582	GAAGTTAAGA	137.793	+	chr2	9598202	9598217	TAAGTCTAAATTTGA	374.975	+	chr2	39869716	39869725	CTCCCCAAC	178.456	-	chr2	132798772	132798782	GACAGCTGTC	113.197	-	chr1	248616317	248616327	CTACATCTGT	787.489	-
chr2	242952135	242952146	CAGTGTGGCCG	442.548	+	chr2	24799573	24799583	AAGTTAAGAA	178.395	+	chr2	9598171	9598186	TCAGCTTTGGTCCCG	100.066	-	chr2	40404738	40404747	TTAGGGAAG	1006.91	+	chr2	132814455	132814465	AGCACTTGGA	110.615	+	chr2	1348758	1348768	GCACGCCTGG	196.877	-
chr3	8453594	8453605	CTCGGTGGCCC	341.75	+	chr2	28231667	28231677	AGGATCAAGT	139.67	+	chr2	12949833	12949848	TTTCCTTTGGAGCTC	163.361	-	chr2	40404828	40404837	GTAGGGAGA	379.939	+	chr2	162135663	162135673	CACACCTGTT	2591.42	+	chr2	1348644	1348654	GCACGCCTGG	196.877	-
chr3	8453644	8453655	CTCGGTGGCCC	341.75	+	chr2	28231673	28231683	AAGTTTAGTA	239.482	+	chr2	13362384	13362399	AAAGTAACAACTACA	148.189	+	chr2	40739554	40739563	CTTCTCTAA	234.7	-	chr2	162135607	162135617	ATCAGTTGTA	162.146	-	chr2	2440649	2440659	CCAGGTGGGT	128.208	+
chr3	8453795	8453806	CTCGGTGGCCC	341.75	+	chr2	29368850	29368860	CCATGAATTT	356.078	-	chr2	15506602	15506617	TGTTCTTCTGACGCT	189.849	-	chr2	41735248	41735257	GTTGGCAGG	252.581	+	chr2	162135544	162135554	GACAGGTGCT	1119.11	-	chr2	3409823	3409833	CCAGCTGTTC	569.336	+
chr3	39592329	39592340	TGCCCTCACAC	112.773	-	chr2	32037285	32037295	AAGGTTAGAG	120.48	+	chr2	15668060	15668075	TGATCATATTTCCTC	171.131	-	chr2	41735302	41735311	TCTCTCTAA	345.33	-	chr2	162137225	162137235	CACACCTTGA	194.371	+	chr2	4262697	4262707	CCAGCTGTGA	1290.17	+
chr3	43768009	43768020	CTGTATGGCGT	254.856	+	chr2	32037357	32037367	CAGTTCAAAA	842.421	+	chr2	19233310	19233325	CAACCCCATGGCCTT	179.146	-	chr2	42090577	42090586	CTTCCTAGG	108.479	-	chr2	162136582	162136592	CCCAGGTGCC	558.04	-	chr2	4262425	4262435	CTGCAGCTTT	131.877	-
chr3	71193490	71193501	CTACAACCCAG	111.132	-	chr2	33810336	33810346	TCATGACCTC	1112.32	-	chr2	19704477	19704492	CAGGCCGAAAGTTAA	382.08	+	chr2	43038420	43038429	TTTGGGGAA	1193.43	+	chr2	162138058	162138068	TGCACCTAAG	561.977	+	chr2	4383018	4383028	GTGCGNNNNN	109.659	-
chr3	75679941	75679952	TGCCCTCACTG	108.639	-	chr2	34514432	34514442	AAGGTCAAAG	5460.09	+	chr2	19704484	19704499	AAAGTTAATATTTAG	250.909	+	chr2	45537848	45537857	TCTCCCAAG	1328.52	-	chr2	162138256	162138266	ATCACCAGTA	1159.48	+	chr2	5780178	5780188	TCGTATCTGT	137.51	-
chr3	75718474	75718485	GGGCCTCCCGG	179.537	-	chr2	35206018	35206028	CAGTTTAAGG	253.684	+	chr2	19717742	19717757	TTCGTCAAGAGTTTA	1684.78	+	chr2	45537799	45537808	TCTCCCGAG	221.267	-	chr2	162138381	162138391	ACCACATGTT	453.384	+	chr2	5794106	5794116	CTACTCCTGC	138.705	-
chr3	75718395	75718406	AGACCGCCCTG	244.795	-	chr2	37433363	37433373	NNNNNCAACG	206.155	+	chr2	21347325	21347340	TGACAGAGTGATCCT	188.561	-	chr2	55747636	55747645	TATACCAAA	186.462	-	chr2	162137857	162137867	GGCAAGTGAA	763.292	-	chr2	9193305	9193315	ACAGGTGTGG	870.406	+
chr3	75736934	75736945	AGGACACCATG	125.195	-	chr2	37433278	37433288	TGTTGATCTG	106.806	-	chr2	21347257	21347272	TGACACAGTGATCCT	371.984	-	chr2	66556232	66556241	TTTCCCAGC	204.47	-	chr2	162137760	162137770	AGCAGCGGCC	305.846	-	chr2	12508779	12508789	GCAGTTGTAT	441.832	+
chr3	75736842	75736853	ATCCCACACAC	276.724	-	chr2	39832250	39832260	GATGTCAGGT	128.86	+	chr2	21455101	21455116	AGAACCTTTGCCATC	114.038	-	chr2	74462931	74462940	CTTCCTAGA	1095.45	-	chr2	162138844	162138854	TGCAGCTACC	120.197	+	chr2	12508777	12508787	ATGCAGTTGT	182.593	-
chr3	75903030	75903041	GGACCTCCTTG	174.915	-	chr2	39832199	39832209	CTCTGACCTT	1261.11	-	chr2	21455065	21455080	TGGCCCAGTGACTTT	105.858	-	chr2	74462900	74462909	CTTCCTAGG	118.382	-	chr2	169036563	169036573	AACACAAGTA	101.107	+	chr2	13362267	13362277	GCAACTGTAT	179.954	+
chr3	75903011	75903022	TGGTCACCCAC	106.587	-	chr2	40398148	40398158	CATTGAACTC	3006.37	-	chr2	22542156	22542171	TGGGTTAAAAGTAGG	141.452	+	chr2	74462886	74462895	TTTCTCAAG	145.037	-	chr2	173245461	173245471	ATCACCAGTA	142.206	+	chr2	13362265	13362275	CAGCAACTGT	512.848	-
chr3	141189620	141189631	GTGGGTGGTGC	253.73	+	chr2	42090715	42090725	ACTTTACCTC	221.768	-	chr2	24799564	24799579	AAGTTAAAGAAGTTA	7043.99	+	chr2	87147152	87147161	CTTGAGAAA	135.515	+	chr2	178922562	178922572	TACAAGTGCC	377.605	-	chr2	15329783	15329793	GCAGCTACGG	618.013	+
chr3	141189664	141189675	GGGCCTCATAC	217.772	-	chr2	74462951	74462961	ACCTGACCTT	628.867	-	chr2	24944489	24944504	TGAGTCATATGCTCA	272.427	+	chr2	87147166	87147175	TATGGGAAA	166.371	+	chr2	189092616	189092626	TCCAGTTGTA	282.879	-	chr2	15329796	15329806	GCAGCTGCAA	639.624	+
chr3	187835117	187835128	CTTGGAGGACT	100.605	+	chr2	74462945	74462955	TTCTGAACCT	241.418	-	chr2	28231659	28231674	CAGATGAAAGGATCA	189.768	+	chr2	87570851	87570860	CCCCCCAAC	324.339	-	chr2	216327136	216327146	TACCCCTGCT	109.898	+	chr2	15329781	15329791	ACGCAGCTAC	348.434	-
chr3	195223689	195223700	TGATATCACAG	151.41	-	chr2	74462914	74462924	TTCTGAACCT	246.155	-	chr2	28356411	28356426	TGGGTAAAAATTACC	106.466	+	chr2	87615006	87615015	GTTGGCAGA	367.907	+	chr2	237741057	237741067	TACATGTGCA	187.708	-	chr2	18145720	18145730	NNNNNNNCAT	437.598	+
chr3	195231480	195231491	CTGTGTGATCT	811.708	+	chr2	87570762	87570772	GAAGTCAAAT	255.091	+	chr2	30703431	30703446	TTATATTAAGCCCTC	139.502	-	chr2	90401713	90401722	TTTGGGGTA	574.167	+	chr2	237741038	237741048	AGCAGGTGGG	134.606	-	chr2	20184883	20184893	TCAGCTGCAG	118.609	+
chr3	195231485	195231496	TGATCTCACAG	182.796	-	chr2	87584535	87584545	GAGTCCATGA	391.2	+	chr2	30703415	30703430	TGACTTTTTCTCTTT	216.082	-	chr2	90402152	90402161	NNNNNNNTG	569.729	+	chr2	237918511	237918521	ACCAGGTGAA	113.858	-	chr2	20184928	20184938	GCAAATGTTG	102.218	+
chr3	195231409	195231420	TGATATCACAG	151.41	-	chr2	87584561	87584571	CCTTGCCATC	147.833	-	chr2	31637464	31637479	CAAAACCAAAGGTCA	103.51	+	chr2	90401670	90401679	TCTCCCAAT	254.989	-	chr2	241811803	241811813	TGCAGGTGGA	337.863	-	chr2	20184988	20184998	GCAGTCGTAG	129.938	+
chr3	195231295	195231306	TGATATCACAG	598.388	-	chr2	87614995	87615005	CTTTGACCAC	125.875	-	chr2	31637479	31637494	GCTCCTACTTACCTT	147.287	-	chr2	90408927	90408936	TCTCCTTAA	565.59	-	chr2	243154793	243154803	GACAAGTGCC	217.402	-	chr2	20184887	20184897	CTGCAGTTGG	247.191	-
chr3	195231257	195231268	TGATATCACAG	598.388	-	chr2	90391485	90391495	GTATTCAAGT	203.141	+	chr2	33539315	33539330	ATGGTCTAAAAGTCC	1246.93	+	chr2	90410335	90410344	TTAAAGAGA	103.418	+	chr3	43767995	43768005	GACAGCTGTC	141.035	+	chr2	21347176	21347186	CAGCACATGG	298.784	-
chr3	197947352	197947363	TTGCCTCACAC	128.079	-	chr2	90401790	90401800	AAAGTCAACA	151.098	+	chr2	33810339	33810354	TGACCTCCTCGTCCT	153.293	-	chr2	90490904	90490913	TCAGGGAAA	115.329	+	chr3	43767995	43768005	GACAGCTGTC	135.763	-	chr2	21455138	21455148	ACAGTTGTAT	357.952	+
chr3	197947303	197947314	TTGCCTCACAC	128.079	-	chr2	90410459	90410469	GAGGCCAAGT	107.542	+	chr2	34514432	34514447	AAGGTCAAAGGTAGA	2560.38	+	chr2	90531298	90531307	CTTCCTAGA	796.964	-	chr3	49812759	49812769	AGCTGGTGTT	143.578	-	chr2	21455136	21455146	AAACAGTTGT	220.086	-
chr3	197947255	197947266	TTGCCTCACAC	128.079	-	chr2	90465019	90465029	CATTGTACTT	288.568	-	chr2	36557721	36557736	TGACTATCTGAGCAA	148.057	-	chr2	91621324	91621333	TATCTCAAG	126.904	-	chr3	71193553	71193563	GACAGGAGCA	110.433	-	chr2	21643341	21643351	CTAAACCTGG	360.896	-
chr3	197947206	197947217	TTGCCTCACAC	128.079	-	chr2	90512498	90512508	GTGTTCAAAA	135.001	+	chr2	36717048	36717063	ATAGTCAAAATGTAG	444.278	+	chr2	91630620	91630629	CTCCTTAAA	100.811	-	chr3	72834391	72834401	TCCAGCTGTA	154.317	+	chr2	21677137	21677147	GCAGCTGTGA	175.47	+
chr4	28975	28986	CTTTGTGGTTT	287.462	+	chr2	90512513	90512523	GAGTGCAATA	152.046	+	chr2	36717123	36717138	GTGCTCCAAAGCTTA	149.749	+	chr2	91630619	91630628	TCTCCTTAA	575.765	-	chr3	72834391	72834401	TCCAGCTGTA	434.258	-	chr2	22974597	22974607	ACATAGCTGG	123.695	-
chr4	28909	28920	ACACCTCACAG	127.696	-	chr2	90531451	90531461	AGATTCAAGT	175.989	+	chr2	37433273	37433288	AAACATGTTGATCTG	118.918	-	chr2	91630414	91630423	TCTCCTTAA	565.59	-	chr3	75679918	75679928	AAGAGGTGCA	172.507	-	chr2	24799607	24799617	TCAGGTGTTT	124.57	+
chr4	9216472	9216483	CTGGAAGGTCT	367.866	+	chr2	90531457	90531467	AAGTTCAGCT	190.035	+	chr2	38551054	38551069	AAGAATAAAGGTTCA	317.577	+	chr2	91631822	91631831	TTAAAGAGA	103.418	+	chr3	75737106	75737116	TACAGCTGGC	411.529	+	chr2	24944563	24944573	GCAGCTGTTC	485.146	+
chr4	9218656	9218667	GAGGGAGGGCC	217.444	+	chr2	91612973	91612983	GTATTCAAGT	203.141	+	chr2	38551118	38551133	TGAAATTAAGATCCA	257.045	-	chr2	91678952	91678961	GTAAGGAAG	130.867	+	chr3	75737120	75737130	AGTAGGTGCA	2784.38	-	chr2	24944561	24944571	CAGCAGCTGT	621.155	-
chr4	9218377	9218388	AGGCCCCCGAG	107.979	-	chr2	91631946	91631956	GAGGCCAAGT	107.542	+	chr2	39832210	39832225	GTGTTCACAAGGTCT	216.305	+	chr2	91682864	91682873	CANNNNNNN	2429.21	-	chr3	75737106	75737116	TACAGCTGGC	236.922	-	chr2	28231782	28231792	CCAGGTGATA	237.116	+
chr4	9232151	9232162	CGGCCTCCAAG	534.451	-	chr2	91682817	91682827	CTCTGCACTC	151.121	-	chr2	39832250	39832265	GATGTCAGGTTTTCA	609.543	+	chr2	91682840	91682849	TCTTCCAGA	179.711	-	chr3	75736898	75736908	AGCAGGAGCA	252.712	-	chr2	33539177	33539187	ACAAGTGTAT	131.021	+
chr4	9236132	9236143	TTGGGAGGTGA	241.614	+	chr2	91692793	91692803	AAGTTCAGAC	280.825	+	chr2	39832306	39832321	TTGCCTATTGCCTTT	207.892	-	chr2	91692614	91692623	TTAAGGAGG	321.122	+	chr3	75736876	75736886	AGCAGATGTA	809.77	-	chr2	36557868	36557878	CAGCAGCTGC	633.43	-
chr4	9237357	9237368	AGGCCCCCGAG	107.979	-	chr2	91692741	91692751	CCGTGAATTC	213.825	-	chr2	40404778	40404793	TGAAGTATAGTACTT	243.625	-	chr2	91708710	91708719	CCTCCCGAC	514.189	-	chr3	75903017	75903027	CCCACCAGTA	118.725	+	chr2	37433271	37433281	GCAAACATGT	100.909	-
chr4	9245452	9245463	GTGGGTGGGGT	166.564	+	chr2	91728265	91728275	GAATTTAAGG	122.778	+	chr2	41735327	41735342	TGAACATCTTACGCC	361.17	-	chr2	91708643	91708652	CCCCCCAAG	209.003	-	chr3	75903023	75903033	AGTAGGTGGA	188.12	-	chr2	38551087	38551097	TCACAACTGG	120.122	-
chr4	9245626	9245637	TTGGGAGGTGA	241.614	+	chr2	91728327	91728337	GAGGTGAAGT	399.535	+	chr2	42090710	42090725	TATTTACTTTACCTC	157.844	-	chr2	91761149	91761158	TCAGGGCGA	167.056	+	chr3	75986753	75986763	GGTAAGTGCA	149.045	-	chr2	39832224	39832234	TCAGCTGTTG	110.456	+
chr4	9250005	9250016	CTGTGTGGCCA	7820.78	+	chr2	91728333	91728343	AAGTCCAGGA	116.023	+	chr2	42090705	42090720	TGCCCTATTTACTTT	2812.11	-	chr2	91761208	91761217	GCAGGGAGG	750.14	+	chr3	107839779	107839789	AACACCAGCA	199.101	+	chr2	40398102	40398112	GCAACTGTTT	158.572	+
chr4	9251881	9251892	GAGGGAGGGCC	217.444	+	chr2	91728204	91728214	CCCTGACCTC	1647.18	-	chr2	43038305	43038320	CGCCCTTGTAACTCG	136.409	-	chr2	91761359	91761368	TATCGGAGG	105.398	+	chr3	132008743	132008753	TGCAGGTACA	168.386	-	chr2	40398152	40398162	GAACTCCTGG	146.432	-
chr4	9261375	9261386	GAGGGAGGGCC	217.444	+	chr2	91761057	91761067	TGAGTCGAGG	119.935	+	chr2	68360584	68360599	GATCTAAAGTGTTCA	610.349	+	chr2	91760937	91760946	CCTCTTAGA	1798.83	-	chr3	132008674	132008684	ACCAAGTGCA	138.157	-	chr2	40398100	40398110	CAGCAACTGT	321.391	-
chr4	9273598	9273609	CTTGGAGGTTC	167.675	+	chr2	91761058	91761068	GAGTCGAGGG	1066.98	+	chr2	74462850	74462865	AGACCTTTTGTCCAC	1321.63	-	chr2	91760584	91760593	CTTCTTCAA	128.197	-	chr3	172365998	172366008	AGCAGCTGCC	340.917	+	chr2	40398063	40398073	GTACGCCTGT	527.722	-
chr4	9273739	9273750	CTGTGAGGCCA	3213.64	+	chr2	91761064	91761074	AGGGTGAGGA	391.807	+	chr2	87570762	87570777	GAAGTCAAATGACCG	482.886	+	chr2	91767921	91767930	CATCCCAGA	473.935	-	chr3	172365864	172365874	AGCAGGTGAT	118.619	-	chr2	40404785	40404795	TAGTACTTGG	160.341	-
chr4	9273937	9273948	GTGGGTGGGGT	498.075	+	chr2	91761090	91761100	GAGGCCATGG	1823.39	+	chr2	90383237	90383252	TTTCCGTTCGACCAT	131.894	-	chr2	91793928	91793937	TCTGCCAGA	140.454	-	chr3	193484820	193484830	ACCACCTGTG	139.73	+	chr2	40404725	40404735	TTGCACTTGT	134.691	-
chr4	9274111	9274122	TTGGGAGGTGA	722.495	+	chr2	91761102	91761112	CAGGTCTGGG	160.752	+	chr2	90401716	90401731	GGGGTAACAAATACA	240.712	+	chr2	91904241	91904250	TCTGGCATA	129.381	+	chr3	193484714	193484724	TGTAGGTGTG	143.428	-	chr2	40739622	40739632	GCATAGCTGG	108.804	-
chr4	9324820	9324831	GCGCAACCCTG	124.866	-	chr2	91761145	91761155	TGAGTCAGGG	144.236	+	chr2	90445305	90445320	GGGATCAGAAAGCCA	157.739	+	chr2	91996151	91996160	TTTGGCATG	213.023	+	chr3	195218324	195218334	TGCAGCTGCT	221.07	+	chr2	42090814	42090824	CAACACATGC	104.808	-
chr4	49272881	49272892	CTGGGTGCCCA	109.609	+	chr2	91761278	91761288	GAGTGCCAGG	185.379	+	chr2	90445364	90445379	AAGAGCAAAAGTAAA	431.251	+	chr2	92002135	92002144	TTTCTTAAC	134.165	-	chr3	195218324	195218334	TGCAGCTGCT	148.669	-	chr2	44603231	44603241	CCAGGTTCTA	195.004	+
chr4	49515058	49515069	TTGGTTGGTTG	150.28	+	chr2	91761284	91761294	CAGGGCAAGA	1086.07	+	chr2	90445290	90445305	AGAACGAATGACTTT	371.188	-	chr2	92030500	92030509	TCTGGGGAG	141.897	+	chr3	195231508	195231518	TGAAGCTGCT	251.238	+	chr2	45747509	45747519	TAGCACCTGC	1374.78	-
chr4	49515242	49515253	CAGTAGGGTCT	286.521	+	chr2	91761322	91761332	CAGGGCAGAG	121.286	+	chr2	90449788	90449803	CGACTTTTTCACCCC	4161.29	-	chr2	92030435	92030444	CTTACCAAA	662.115	-	chr3	195231556	195231566	CACAGTTGTA	876.626	+	chr2	50814254	50814264	TAACAGTTGG	297.302	-
chr4	49515252	49515263	TTGTCTGGCTC	159.378	+	chr2	91761330	91761340	AGGTTGGAGG	175.692	+	chr2	90449668	90449683	TGGCTTTTTGCCCGC	113.895	-	chr2	92083099	92083108	GCTGGGAAG	339.183	+	chr3	195231578	195231588	CTCCCCTGTA	137.935	+	chr2	74462909	74462919	CCAGGTTCTG	248.564	+
chr4	49515856	49515867	ATGAGCGGTCC	112.916	+	chr2	91761381	91761391	CCTTGACTTT	2413.25	-	chr2	90456524	90456539	NAGGCCATGAGGTCT	1058.17	+	chr2	92083129	92083138	GTTAGCAGG	259.195	+	chr3	195231556	195231566	CACAGTTGTA	511.517	-	chr2	74462916	74462926	CTGAACCTGG	129.711	-
chr4	49515408	49515419	TCACCACACTC	145.153	-	chr2	91761176	91761186	CCTGGAACTC	151.681	-	chr2	90458682	90458697	CAAGTCATAACATAA	230.83	+	chr2	92083351	92083360	CTTGGGATA	783.186	+	chr3	195231242	195231252	TGAAGCTGCC	185.14	-	chr2	87615081	87615091	CCAGCTGCCT	108.218	+
chr4	49515092	49515103	ATACCTNNNNN	149.336	-	chr2	91760862	91760872	CCTTGCCCAT	105.035	-	chr2	90490724	90490739	TAGCCCAGAAGCTAA	139.667	+	chr2	92083192	92083201	TCTCTCTAA	548.14	-	chr3	197827156	197827166	GACGCCTGCA	130.299	+	chr2	87615001	87615011	CCACAGTTGG	161.607	-
chr4	49515085	49515096	GGGGCACATAC	119.398	-	chr2	91760852	91760862	CCTTGCCCAT	105.035	-	chr2	90490891	90490906	TGACATTTCGGCCTC	1223.76	-	chr2	92187859	92187868	CCTCCCAGG	114.488	-	chr3	197828606	197828616	GACGCCTGCA	130.299	+	chr2	90287665	90287675	CTGNNNNNNN	110.698	-
chr4	49514939	49514950	GGAGCTCACGG	383.151	-	chr2	91760828	91760838	TCCTGCACTT	729.026	-	chr2	90531382	90531397	TTCTATTTTTACCTC	204.738	-	chr2	92192910	92192919	GTTAAGAAG	279.1	+	chr4	27970	27980	TGCACTTGTA	740.296	+	chr2	90287648	90287658	CTGCGCCTGC	203.939	-
chr4	49561170	49561181	GTGGGGGGTCG	233.845	+	chr2	91760658	91760668	CTCAGAACCC	129.028	-	chr2	91604725	91604740	TTTCCGTTCGACCAT	131.894	-	chr2	92192902	92192911	TACCTCAGG	156.896	-	chr4	27668	27678	TGCAGGTGCC	947.607	-	chr2	90319460	90319470	CTACCNNNNN	169.444	-
chr4	49563071	49563082	GTGGCTGGTCT	452.026	+	chr2	91760605	91760615	CACTGATTTC	107.812	-	chr2	91621304	91621319	GAGGTTATAAACTGA	281.897	+	chr2	92226679	92226688	GTTAAGAAA	134.165	+	chr4	28843	28853	TTCACCTGCC	275.289	+	chr2	90401655	90401665	ATTCAGCTGG	483.209	-
chr4	49572519	49572530	TAGGGTGGTGT	297.743	+	chr2	92002121	92002131	AAGTGCAGGG	479.839	+	chr2	91621316	91621331	TGAGTCAGTATCTCA	131.054	+	chr2	92256323	92256332	TTTGGCGGA	389.323	+	chr4	28995	29005	AACACTTGGT	267.246	+	chr2	90401629	90401639	GATCACTTGT	144.674	-
chr4	132664246	132664257	NNGTGTGTGCT	298.321	+	chr2	92067555	92067565	GACTTCATGG	281.725	+	chr2	91621324	91621339	TATCTCAAGATTTGA	175.486	+	chr2	92256464	92256473	TCTCCTTAA	565.59	-	chr4	549297	549307	CACACATGCA	113.398	+	chr2	90416807	90416817	CCAAGTGTTG	999.425	+
chr4	132664873	132664884	AGACTTCCCAG	399.347	-	chr2	92067551	92067561	AATTGACTTC	104.808	-	chr2	91630523	91630538	TCGGCCAGAATGTAA	172.777	+	chr2	92258345	92258354	TTTAGTAAA	204.595	+	chr4	1421959	1421969	TACATCTATA	160.313	+	chr2	90458708	90458718	GCAGATGTGT	128.796	+
chr4	132664567	132664578	AGACCTTCAAG	117.303	-	chr2	92083255	92083265	GAGGTCAGAG	643.306	+	chr2	91651465	91651480	GAGGGGAAAAGTGTA	227.132	+	chr2	92258395	92258404	GTTAGCAAA	169.433	+	chr4	1422006	1422016	TACATCTATA	160.313	+	chr2	91651433	91651443	CCAAGTGCTC	232.126	+
chr4	132664523	132664534	CGGCCTCCCAG	1222.17	-	chr2	92083200	92083210	ACTTGACGCC	130.115	-	chr2	91728372	91728387	GGGATCACCAGTTCA	171.523	+	chr2	97813979	97813988	TTTGGGTAG	278.565	+	chr4	1422052	1422062	TACATCTATA	160.313	+	chr2	91708783	91708793	GCAGATGTGG	143.383	+
chr4	132671681	132671692	NNGTGTGTGCT	298.321	+	chr2	92083108	92083118	CACTCAACTT	103.657	-	chr2	91761064	91761079	AGGGTGAGGAGGACA	2363.05	+	chr2	97814088	97814097	TTTGAGAAA	1284.37	+	chr4	1422697	1422707	TACATCTATA	160.313	+	chr2	91747873	91747883	CCAGGTGCCA	110.658	+
chr4	132671724	132671735	GAGGGTGGGTT	1313.75	+	chr2	92187837	92187847	AAGGTCAGAG	729.15	+	chr2	91761082	91761097	AGGCACAGGAGGCCA	141.514	+	chr2	97814227	97814236	CTTAGGAGG	502.301	+	chr4	1422743	1422753	TACATCTATA	160.313	+	chr2	91761101	91761111	GCAGGTCTGG	191.746	+
chr4	132671728	132671739	GTGGGTTTCTT	117.358	+	chr2	92187847	92187857	TGTTGAACCC	306.461	-	chr2	91761119	91761134	AGGCTCCAGAGCTCA	713.441	+	chr2	130822433	130822442	TACCCTAAA	301.256	-	chr4	1422835	1422845	TACATCTATA	160.313	+	chr2	91761219	91761229	CCAGCCTCAG	107.583	+
chr4	132671736	132671747	CTTGCAGGTCG	952.785	+	chr2	92188267	92188277	TCCTGAAATC	102.996	-	chr2	91761180	91761195	GAACTCAGTGGGTGA	429.254	+	chr2	132162778	132162787	TTTCCCAGA	989.698	-	chr4	1422881	1422891	TACATCTATA	160.313	+	chr2	91761326	91761336	GCAGAGGTTG	450.609	+
chr4	132671740	132671751	CAGGTCGGCCT	254.706	+	chr2	92188203	92188213	CATTGCACTT	148.216	-	chr2	91761188	91761203	TGGGTGAGGTGGACA	238.748	+	chr2	132765515	132765524	TCTCTCAAG	278.899	-	chr4	1422928	1422938	TACATCTATA	160.313	+	chr2	91760635	91760645	AATCATCTGT	951.986	-
chr4	132671783	132671794	CTGGGTCGTGT	1044.53	+	chr2	92188189	92188199	GCCTGACCTT	190.033	-	chr2	91761284	91761299	CAGGGCAAGAGGGGA	567.539	+	chr2	132770094	132770103	CTTGCTAAC	172.592	-	chr4	1422974	1422984	TACATCTATA	160.313	+	chr2	91767815	91767825	AAGCACCTTG	174.405	-
chr4	132671788	132671799	TCGTGTGGCCG	3149.38	+	chr2	92226692	92226702	CCCTGCACTT	479.839	-	chr2	91761314	91761329	AGTGTGAACAGGGCA	108.593	+	chr2	132775242	132775251	TATACCAAA	293.877	-	chr4	1423020	1423030	TACATCTATA	160.313	+	chr2	91904236	91904246	TAACATCTGG	913.607	-
chr4	132671828	132671839	TTTGGGGGTCT	1363.02	+	chr2	92256508	92256518	TCTTGATCTG	174.754	-	chr2	91760634	91760649	AAATCATCTGTCCCC	135.025	-	chr2	132779449	132779458	TTTGATAAA	102.332	+	chr4	9216616	9216626	GGCAGCTGCC	121.507	+	chr2	92001883	92001893	CATCAGCTGG	568.289	-
chr4	132671837	132671848	CTGTGAAGGCC	125.544	+	chr2	92258278	92258288	GTGTTCAAAG	258.227	+	chr2	91760600	91760615	TGTCCCACTGATTTC	193.338	-	chr2	132779574	132779583	CTTCCCATA	139.89	-	chr4	9216616	9216626	GGCAGCTGCC	160.779	-	chr2	92004809	92004819	GCAGATGCTC	274.319	+
chr4	132671991	132672002	GAGGGTGCCCG	263.273	+	chr2	97814424	97814434	CTTTGACTTT	1292.19	-	chr2	91793975	91793990	AGGGTTAGTGGGTCA	930.554	+	chr2	132779548	132779557	CATCCCAGC	355.975	-	chr4	9218395	9218405	AGCACTTGGT	135.261	+	chr2	92004726	92004736	CAGCAGCTGC	658.03	-
chr4	132672003	132672014	AGACCTTCAAG	117.303	-	chr2	97814417	97814427	ATTTGTACTT	232.6	-	chr2	92002113	92002128	AAAGCCAGAAGTGCA	286.807	+	chr2	132779458	132779467	TTTCCCAGC	356.705	-	chr4	9218541	9218551	TACAAGTGTG	279.519	-	chr2	92067492	92067502	GCAAGTGTAA	330.954	+
chr4	132671959	132671970	CGGCCTCCCAG	1222.17	-	chr2	131399553	131399563	CCATGACCTG	173.059	-	chr2	92002156	92002171	CAACCTCTAGTCCTC	560.876	-	chr2	132782813	132782822	GCTGGGAAG	269.614	+	chr4	9237375	9237385	AGCACTTGGT	135.261	+	chr2	92187733	92187743	CCAGGTGCCT	181.163	+
chr4	132672309	132672320	AGACTTCCCAG	399.347	-	chr2	131399493	131399503	AGATGAACTT	201.847	-	chr2	92004743	92004758	AAGGAGAGAGGTTCA	225.656	+	chr2	132804801	132804810	TCTCTCAAG	278.899	-	chr4	9237521	9237531	TACAAGTGTG	279.519	-	chr2	92187778	92187788	CCAGGTGCTG	1428	+
chr4	187293383	187293394	ACACCAGCCAG	100.217	-	chr2	132029834	132029844	ATGTTCAAGT	285.243	+	chr2	92067546	92067561	TCTTCAATTGACTTC	132.117	-	chr2	133022707	133022716	GTCGAGGGG	155.477	+	chr4	9245440	9245450	CGCACCTGAT	445.417	+	chr2	92187863	92187873	CCAGGTGGGT	126.621	+
chr4	187357732	187357743	TACCCACCCAT	107.234	-	chr2	132775217	132775227	CTTTGCCCTT	362.451	-	chr2	92083161	92083176	AGTTTTATGAGGTTA	237.484	+	chr2	133022740	133022749	TCAAGGAAG	358.113	+	chr4	9249838	9249848	GGCAGCTGCC	121.507	+	chr2	92187751	92187761	CTCCACCTGC	135.163	-
chr4	187357684	187357695	TAGCCACCCAT	354.543	-	chr2	132775183	132775193	TCTTGATATC	118.921	-	chr2	92187829	92187844	AAGGAAAAAAGGTCA	6875.98	+	chr2	133022751	133022760	TTTGAAAGA	179.069	+	chr4	9250000	9250010	GGCAACTGTG	131.278	+	chr2	92187704	92187714	GAGCAGCTGG	558.777	-
chr4	187357638	187357649	TACCCACCCAT	107.234	-	chr2	132779479	132779489	ACTTTAACTC	376.757	-	chr2	92187837	92187852	AAGGTCAGAGTGTTG	354.217	+	chr2	133022781	133022790	CTAAGGAAG	175.913	+	chr4	9250075	9250085	TTCAGGTGTT	397.995	-	chr2	92192919	92192929	CAGAACTTNN	179.26	-
chr4	187357592	187357603	TACCCACCCAT	107.234	-	chr2	133022635	133022645	GATGTTAAGG	234.501	+	chr2	92188270	92188285	TGAAATCTATACGTT	200.089	-	chr2	162135530	162135539	TTTGGGGAA	1671.37	+	chr4	9249838	9249848	GGCAGCTGCC	1179.93	-	chr2	92258520	92258530	TCAGGTGCTA	255.492	+
chr4	187357546	187357557	TACCCACCCAT	107.234	-	chr2	133022704	133022714	AACGTCGAGG	653.596	+	chr2	92188192	92188207	TGACCTTTCCACATT	286.822	-	chr2	162135631	162135640	TATCCCAGG	111.44	-	chr4	9251766	9251776	TACAAGTGTG	279.519	-	chr2	92258489	92258499	CTGCACCTAC	166.414	-
chr4	187357530	187357541	ACCCCACACAC	154.916	-	chr2	162136594	162136604	AAGGTCAGGA	2153.33	+	chr2	92226652	92226667	GAGGACTAGAGGTTG	560.876	+	chr2	162137776	162137785	TTTGGCGGA	420.805	+	chr4	9261260	9261270	TACAAGTGTG	279.519	-	chr2	97814413	97814423	ATACATTTGT	111.9	-
chr4	187357500	187357511	TACCCACCCAT	107.234	-	chr2	162137142	162137152	GAGTAAAAGA	101.546	+	chr2	92226695	92226710	TGCACTTCTGGCTTT	286.807	-	chr2	162138007	162138016	GTTAGAAAA	142.481	+	chr4	9273577	9273587	GGCAGCTGCC	121.507	+	chr2	130822382	130822392	GCAGTTGTAC	403.022	+
chr4	187357454	187357465	TACCCACCCAT	107.234	-	chr2	162137229	162137239	CCTTGATATT	128.379	-	chr2	92256345	92256360	AAGTAGTAGAGGTAG	118.231	+	chr2	162138178	162138187	CTTAAGAGG	2730.42	+	chr4	9273734	9273744	GGCAACTGTG	182.283	+	chr2	130822456	130822466	CCATCTGCTT	110.882	+
chr4	189427183	189427194	ATGGGAGGTAA	129.705	+	chr2	162136575	162136585	TTCTCAACCC	122.581	-	chr2	96616140	96616155	GATGTAAATAAGTAC	203.489	+	chr2	162138161	162138170	CCTCTCAGA	278.955	-	chr4	9273925	9273935	CGCACCTGAT	2273.67	+	chr2	130822538	130822548	TAGTACCTGG	638.326	-
chr4	190200581	190200592	CTGGGTGACGT	119.928	+	chr2	162137829	162137839	GGATTCAGAG	106.477	+	chr2	96616121	96616136	TGACTTTCTGAATTG	300.212	-	chr2	162137913	162137922	TTTCTTAAG	328.642	-	chr4	9274040	9274050	GCAACCTGCG	126.371	+	chr2	130822380	130822390	GAGCAGTTGT	202.547	-
chr4	190476225	190476236	TAGGTTGGTAA	102.347	+	chr2	162138004	162138014	CGGGTTAGAA	163.397	+	chr2	97814110	97814125	AGGCTGAAGATGTAG	100.949	+	chr2	162137747	162137756	CTTCGCAGA	525.437	-	chr4	9274167	9274177	TGCAGCTTTT	147.047	+	chr2	131399569	131399579	TCACAGCTGC	200.521	-
chr4	190621441	190621452	AAGCCACCAAA	263.504	-	chr2	162138005	162138015	GGGTTAGAAA	101.609	+	chr2	97814427	97814442	TGACTTTTGTACACT	206.211	-	chr2	173245529	173245538	CTTCCCAAA	7334.32	-	chr4	9273809	9273819	TTCAGGTGTT	397.995	-	chr2	132029962	132029972	CCAGGTAGTA	105.474	+
chr4	190626506	190626517	AAGGGAGGTCA	189.008	+	chr2	162138065	162138075	AAGAACAGTA	100.468	+	chr2	97814419	97814434	TTGTACTTTGACTTT	239.078	-	chr2	178811509	178811518	NNTGGGGGG	150.9	+	chr4	9273577	9273587	GGCAGCTGCC	571.606	-	chr2	132162754	132162764	CAACAGTTGT	248.437	-
chr4	190683403	190683414	CGACAACCCTT	182.312	-	chr2	162138176	162138186	GACTTAAGAG	105.803	+	chr2	97814412	97814427	TATACATTTGTACTT	283.792	-	chr2	216327224	216327233	GTTAGGAAG	888.398	+	chr4	9326726	9326736	CGCACCTGAT	445.417	+	chr2	132769999	132770009	GTAGGTGCAG	166.414	+
chr4	190817621	190817632	GACTGAGGTCT	175.442	+	chr2	162138364	162138374	ACGTTCATCA	104.308	+	chr2	97814362	97814377	TAATGTTTTAATCTT	238.963	-	chr2	216327246	216327255	GTCGAGAGA	174.206	+	chr4	9326610	9326620	TTCAGGTGTT	397.995	-	chr2	132769968	132769978	TAGCACCTGA	255.492	-
chr4	190817538	190817549	AGCCAACAAAG	109.868	-	chr2	162137789	162137799	GCGTGGACTT	118.839	-	chr2	97814022	97814037	AGACTAACTTACTTT	122.448	-	chr2	216327212	216327221	TTTGTCAAA	304.317	-	chr4	9876807	9876817	AGCATCTGTC	142.316	+	chr2	132782863	132782873	TTGCACCTGT	821.441	-
chr4	190817533	190817544	ATACCAGCCAA	223.594	-	chr2	162137733	162137743	GCCTGTACTC	240.745	-	chr2	112044287	112044302	TGACCTAATGAGTAA	478.593	-	chr2	237740891	237740900	TCAAGGAGA	145.616	+	chr4	20786718	20786728	AACACCTGTT	2307.02	+	chr2	132814454	132814464	GAGCACTTGG	232.126	-
chr4	190970843	190970854	TAGGGAGGCGC	160.254	+	chr2	162137713	162137723	ATTTAAACCC	309.662	-	chr2	112044279	112044294	TTATTCTGTGACCTA	159.065	-	chr2	237740989	237740998	CATCTCAGA	101.923	-	chr4	43460473	43460483	TCCACCTGGC	266.821	+	chr2	133022632	133022642	AAAGATGTTA	148.243	+
chr4	190982150	190982161	GTGGGTGGGCA	505.087	+	chr2	162138807	162138817	CAGTTCGAAG	236.151	+	chr2	116196620	116196635	TGGCTAAGATGGTCA	415.295	+	chr2	237918467	237918476	TATCCCAAG	420.599	-	chr4	43460520	43460530	GTTAGGTGCA	231.861	-	chr2	133022767	133022777	GCAAATGTGA	190.54	+
chr4	190982204	190982215	TGGCATCCCAG	162.138	-	chr2	173245541	173245551	CCTTGCCCCT	112.793	-	chr2	116196656	116196671	CGGCTAAGATGGTCA	675.66	+	chr2	240566298	240566307	TTTGGGACG	501.548	+	chr4	49236575	49236585	TCCACCTGCT	237.966	+	chr2	133022691	133022701	CAGCACCCGG	130.709	-
chr5	650124	650135	CTGTGAGGTGT	262.794	+	chr2	178922542	178922552	AAATGCAAGG	104.989	+	chr2	116196692	116196707	TGGCTAAGATGGTCA	415.295	+	chr2	240566363	240566372	TTTGGGACG	501.548	+	chr4	49272870	49272880	GGCGCCTGTA	764.674	+	chr2	133118639	133118649	CCAGGTGAGT	139.416	+
chr5	650137	650148	CTGTGAGGTGT	262.794	+	chr2	189092699	189092709	TAGTTCAAGA	4184.91	+	chr2	116196728	116196743	TGGCTAAGATGGTCA	415.295	+	chr2	240566428	240566437	TTTGGGACG	501.548	+	chr4	49273059	49273069	TGCAGCTGCT	139.275	+	chr2	162135545	162135555	ACAGGTGCTG	3771.62	+
chr5	650150	650161	CTGTGAGGCGT	863.851	+	chr2	216327161	216327171	CAGTTCAATA	482.794	+	chr2	116196764	116196779	TGGCTAAGATGGTCA	415.295	+	chr2	240566493	240566502	TTTGGGACG	501.548	+	chr4	49273387	49273397	TGCAGCTGCT	139.275	+	chr2	162135608	162135618	TCAGTTGTAA	167.143	+
chr5	650164	650175	CTGTGAGGTGT	262.794	+	chr2	232713464	232713474	TCCTGAAACC	140.029	-	chr2	116196800	116196815	TGGCTAAGATGGTCA	415.295	+	chr2	240566558	240566567	TTTGGGACG	501.548	+	chr4	49273492	49273502	GGCAGCTGCT	139.326	-	chr2	162135662	162135672	GCACACCTGT	363.362	-
chr5	650177	650188	CTGTGAGGTGT	262.794	+	chr2	241811665	241811675	GAGTTCGTGA	333.956	+	chr2	131399497	131399512	GAACTTAATAGATGA	190.543	+	chr2	240566623	240566632	TTTGGGACG	501.548	+	chr4	49273387	49273397	TGCAGCTGCT	143.037	-	chr2	162135616	162135626	AAGCATCTAT	103.805	-
chr5	650190	650201	CTGTGAGGCGT	863.851	+	chr2	241811694	241811704	GAGTTCGTGA	258.362	+	chr2	132162931	132162946	AAGGTACTATGGAAA	102.721	+	chr2	243154777	243154786	CCTCCTAAC	878.188	-	chr4	49273059	49273069	TGCAGCTGCT	143.037	-	chr2	162136583	162136593	CCAGGTGCCA	110.658	+
chr5	650203	650214	CTGTGAGGTGT	262.794	+	chr2	241811726	241811736	GAGTTCGTGA	258.362	+	chr2	132775197	132775212	GACTTCATTATTTCA	128.924	+	chr3	649609	649618	CTTCCCAGC	328.583	-	chr4	49272627	49272637	CGCAGGCGCG	292.63	-	chr2	162138038	162138048	GCAGGTTTCC	134.509	+
chr5	650217	650228	CTGTGAGGTGT	262.794	+	chr2	241811758	241811768	GAGTTCGTGA	258.362	+	chr2	132775431	132775446	CTATTTTTAGACCTA	263.096	-	chr3	649587	649596	TCTCCTAGG	125.14	-	chr4	49283318	49283328	NNNNNNNGCT	284.932	+	chr2	162138144	162138154	CCAGCTTCTC	719.236	+
chr5	650230	650241	CTGTGAGGCGT	863.851	+	chr2	241811790	241811800	GAGTTCGTGA	258.362	+	chr2	132775332	132775347	TCAACGTATTTCCTT	149.798	-	chr3	43768165	43768174	TTCGGCAAA	286.449	+	chr4	49289340	49289350	NNNNNNNGCT	284.932	+	chr2	162138382	162138392	CCACATGTTC	129.332	+
chr5	650244	650255	CTGTGAGGTGT	262.794	+	chr2	241811822	241811832	GAGTTCGTGA	258.362	+	chr2	132775258	132775273	TAAAACAATGATCTA	119.209	-	chr3	43768024	43768033	CTTATCAAA	139.858	-	chr4	49323573	49323583	TGCACCTAAG	139.04	+	chr2	162137848	162137858	GAACACTTGG	3904.91	-
chr5	650257	650268	CTGTGAGGCGT	863.851	+	chr3	23792729	23792739	AGGGTAAAGA	175.504	+	chr2	132775188	132775203	ATATCTTAAGACTTC	268.454	-	chr3	51347516	51347525	TCTAAGAGA	249.87	+	chr4	49330970	49330980	AGCNNNNNNN	284.932	-	chr2	162137771	162137781	GAGCGTTTGG	121.042	-
chr5	650271	650282	CTGTGAGGTGT	262.794	+	chr3	43768075	43768085	CAATGACCTC	505.021	-	chr2	132775186	132775201	TGATATCTTAAGACT	182.666	-	chr3	71193480	71193489	CTTCCCAAA	7334.32	-	chr4	49515230	49515240	TGCACCTAAG	624.624	+	chr2	162137762	162137772	CAGCGGCCGG	170.194	-
chr5	650306	650317	CTGTGAGGCGT	863.851	+	chr3	49812829	49812839	CCCTGCACTC	136.319	-	chr2	132779511	132779526	GAAGTCTGGAGATAT	111.133	+	chr3	75680112	75680121	CCTCCCTAG	195.58	-	chr4	49515553	49515563	ACCACATGTT	503.926	+	chr2	162137759	162137769	GAGCAGCGGC	352.359	-
chr5	650320	650331	CTGTGAGGTGT	262.794	+	chr3	49812737	49812747	ATTTGATCTT	133.059	-	chr2	132779474	132779489	TGTCTACTTTAACTC	160.851	-	chr3	75680066	75680075	TATCTCAGA	139.766	-	chr4	49515832	49515842	NNNNNNNNNA	200.495	+	chr2	162138782	162138792	ACAGCTACTC	116.492	+
chr5	650333	650344	CTGTGAGGCGT	863.851	+	chr3	71193423	71193433	TACTGAACTC	1176.71	-	chr2	132814417	132814432	TACACTTTTCCCCTC	227.132	-	chr3	75718418	75718427	TTTGAGAAG	1307.99	+	chr4	49515835	49515845	NNNNNNAGGT	389.689	+	chr2	162138891	162138901	CCAGCCGCAG	141.625	+
chr5	650347	650358	CTGTGAGGCGT	863.851	+	chr3	72834375	72834385	ATCTGACCTC	212.391	-	chr2	133022641	133022656	AAGGTGTTTAACTCA	241.826	+	chr3	75718477	75718486	CCTCCCGGA	292.049	-	chr4	49515864	49515874	TCCCCCAGCC	115.062	+	chr2	189092617	189092627	CCAGTTGTAG	696.683	+
chr5	650361	650372	CTGTGAGGTGT	262.794	+	chr3	75679986	75679996	CTATGCACTT	136.999	-	chr2	133022649	133022664	TAACTCAACGTGTCA	360.377	+	chr3	75736928	75736937	CCTAGGAGG	124.185	+	chr4	49515582	49515592	AGCNNNNNNN	284.932	-	chr2	189092754	189092764	GACCAGCTGG	156.952	-
chr5	650374	650385	CTGTGAGGCGT	863.851	+	chr3	75679854	75679864	CCATGGACTC	147.267	-	chr2	133022704	133022719	AACGTCGAGGGGTGG	155.109	+	chr3	75737410	75737419	TCTAGTATA	187.227	+	chr4	49515209	49515219	TGCAGGTTTC	240.087	-	chr2	237741039	237741049	GCAGGTGGGG	108.431	+
chr5	650388	650399	CTGTGAGGTGT	262.794	+	chr3	75737218	75737228	AATTAAACTT	266.952	-	chr2	133022747	133022762	AGGGTTTGAAAGATA	119.615	+	chr3	75737176	75737185	CTTGTCAAG	237.895	-	chr4	49514997	49515007	GGCAAGTGAA	2543.41	-	chr2	237918490	237918500	CCAGATTCGA	151.97	+
chr5	650401	650412	CTGTGAGGTGT	262.794	+	chr3	75737157	75737167	TCTTGCCTTC	210.148	-	chr2	133118601	133118616	TAACTCCATCGCCTA	149.717	-	chr3	75737163	75737172	CTTCTCAAA	8430.07	-	chr4	49514906	49514916	GGCCGGAGCG	165.834	-	chr2	237918512	237918522	CCAGGTGAAT	252.998	+
chr5	650414	650425	CTGTGAGGTGT	262.794	+	chr3	75737065	75737075	TTTTCACCTT	283.091	-	chr2	162135636	162135651	CAGGTCACTAAGTAT	1100.61	+	chr3	75737128	75737137	CATCACAAA	118.155	-	chr4	49514900	49514910	ATCAGCGGCC	290.484	-	chr2	237918545	237918555	CTGCATCTGC	284.155	-
chr5	650427	650438	CTGTGAGGCGT	863.851	+	chr3	75737053	75737063	TATTGTCCTT	414.428	-	chr2	162135951	162135966	TGATCTAATGGTATT	272.152	-	chr3	75737073	75737082	TTTCCTAGG	294.465	-	chr4	49572483	49572493	AACAGGTGGG	342.222	-	chr2	240566459	240566469	ACAGGTGAAG	102.958	+
chr5	650441	650452	CTGTGAGGTGT	262.794	+	chr3	75736922	75736932	CCACGACCTA	131.418	-	chr2	162135926	162135941	GGATACTTTAACCTG	225.045	-	chr3	75736941	75736950	CATGCCAGA	177.505	-	chr4	132664267	132664277	GACACATGTG	126.952	+	chr2	241811804	241811814	GCAGGTGGAG	121.065	+
chr5	650454	650465	CTGTGAGGCGT	863.851	+	chr3	75903036	75903046	CCTTGACCAT	692.557	-	chr2	162136586	162136601	GGTGCCATAAGGTCA	1544.8	+	chr3	75902970	75902979	TTTGGTAAA	476.921	+	chr4	132664957	132664967	GGCAGGTGTG	672.411	-	chr3	23792711	23792721	CTAGCTGTTC	136.803	+
chr5	650468	650479	CTGTGAGGTGT	262.794	+	chr3	75986631	75986641	GAGTTTAAGA	827.567	+	chr2	162136594	162136609	AAGGTCAGGATAAAG	100.612	+	chr3	75903033	75903042	CCTCCTTGA	174.689	-	chr4	132671702	132671712	GACACATGTG	126.952	+	chr3	23792556	23792566	TCATACCTGG	196.747	-
chr5	650481	650492	CTGTGAGGCGT	863.851	+	chr3	75986745	75986755	AAGGCCAAGG	532.749	+	chr2	162137142	162137157	GAGTAAAAGAATTTA	186.924	+	chr3	75908200	75908209	TACCCTAGA	109.381	-	chr4	132671859	132671869	GGCATCTGCG	576.353	+	chr3	49812757	49812767	CCAGCTGGTG	146.856	+
chr5	650495	650506	CTGTGAGGTGT	262.794	+	chr3	75986756	75986766	AAGTGCAAGG	2103.34	+	chr2	162136665	162136680	CAACATANNNNNNNN	240.789	-	chr3	75986634	75986643	TTTAAGATG	474.267	+	chr4	132672393	132672403	GGCAGGTGTG	672.411	-	chr3	72834392	72834402	CCAGCTGTAC	955.687	+
chr5	650508	650519	CTGTGAGGTGT	262.794	+	chr3	75986596	75986606	TATTGTACTT	271.63	-	chr2	162138004	162138019	CGGGTTAGAAAATTA	15655.7	+	chr3	75986577	75986586	TTTCTCTAA	259.024	-	chr4	175443183	175443193	TACACCTGCT	2727.36	+	chr3	72834390	72834400	ATCCAGCTGT	114.466	-
chr5	650540	650551	CTGTGAGGCGT	863.851	+	chr3	107839827	107839837	CCCTGACTTT	335.503	-	chr2	162138005	162138020	GGGTTAGAAAATTAG	217.805	+	chr3	107839835	107839844	TTTCCTAAG	245.408	-	chr4	190197999	190198009	TGCACATGTT	224.993	+	chr3	75718310	75718320	CAGCACCGGC	208.5	-
chr5	650565	650576	CTGTGAGGCGT	863.851	+	chr3	111044428	111044438	TAGTTGAAAG	109.116	+	chr2	162138065	162138080	AAGAACAGTAGGGTC	772.475	+	chr3	158678272	158678281	GCTGGGAAA	271.863	+	chr4	190198074	190198084	TGCACATGTT	224.993	+	chr3	75736877	75736887	GCAGATGTAA	400.27	+
chr5	650579	650590	CTGTGAGGTGT	262.794	+	chr3	132008677	132008687	AAGTGCAGGG	247.807	+	chr2	162138175	162138190	AGACTTAAGAGGAAG	230.124	+	chr3	172365830	172365839	TTTGCCAAA	1108.43	-	chr4	190198520	190198530	TGCACATGTT	224.993	+	chr3	75737121	75737131	GTAGGTGCAT	175.7	+
chr5	650592	650603	CTGTGAGGTGT	262.794	+	chr3	172365941	172365951	ACGTCAACTT	110.714	-	chr2	162138200	162138215	GGGATCCGGAGCTAC	465.532	+	chr3	184220819	184220828	GTAGAGAGG	149.144	+	chr4	190198670	190198680	TGCACATGTT	224.993	+	chr3	75737134	75737144	AAACATCTGC	1309.77	-
chr5	650606	650617	CTGTGAGGTGT	262.794	+	chr3	182735893	182735903	CAGGTCAAAT	119.081	+	chr2	162138300	162138315	ATGGGCAATCAATGA	106.734	+	chr3	195223951	195223960	TCTATGATA	306.084	+	chr4	190476235	190476245	AACACCTGGC	814.537	+	chr3	75737105	75737115	CTACAGCTGG	7095.81	-
chr5	650619	650630	CTGTGAGGTGT	262.794	+	chr3	182735992	182736002	CAGGTCAAAT	119.081	+	chr2	162137847	162137862	AGAACACTTGGGCAA	115.856	-	chr3	195231567	195231576	TTATAGAGA	105.06	+	chr4	190476261	190476271	GGCTGGTGTT	265.387	-	chr3	75737024	75737034	GCATACTTGG	368.872	-
chr5	650632	650643	CTGTGAGGCGT	863.851	+	chr3	182736058	182736068	CAGGTCAAAT	119.081	+	chr2	162137736	162137751	TGTACTCAGATCTTC	174.245	-	chr3	197117792	197117801	TTTGGGATA	3779.17	+	chr4	190612627	190612637	TACAGCTGAC	204.363	+	chr3	75736985	75736995	ATACTCTTGG	100.686	-
chr5	2490433	2490444	TAGGGTGGTAG	143.241	+	chr3	182736124	182736134	CAGGTCAAAT	119.081	+	chr2	178922549	178922564	AGGACTCTTGGCCTA	110.897	-	chr3	197117820	197117829	TTTGCGATA	155.353	+	chr4	190612645	190612655	TACATCTGCC	294.276	+	chr3	75736875	75736885	AAGCAGATGT	296.361	-
chr5	2490465	2490476	TGCCCTCACTG	164.984	-	chr3	187835047	187835057	AAGTTGAAGG	1292.72	+	chr2	178922499	178922514	TGACCAGTTGACCAG	384.902	-	chr3	197117848	197117857	TTTGGGATA	3779.17	+	chr4	190626584	190626594	CCCACCTGTA	470.248	+	chr3	111044435	111044445	AAGCAAATGG	105.223	-
chr5	3323765	3323776	ATGTGTGGCGT	216.801	+	chr3	187835025	187835035	TTCTGAATTT	101.383	-	chr2	189092495	189092510	CAGGACAGTAAGTAG	100.151	+	chr3	197117876	197117885	TTTGGGATA	3779.17	+	chr4	190643490	190643500	CACGCCTGTC	115.687	+	chr3	132008675	132008685	CCAAGTGCAG	499.931	+
chr5	3323772	3323783	GCGTGTGGTAT	136.599	+	chr3	193484684	193484694	CACTGAACTG	117.594	-	chr2	189092544	189092559	GAGCTCATCAGATGA	174.41	+	chr3	197117932	197117941	TTTGGGATA	3779.17	+	chr4	190643551	190643561	CACGCCTGTC	115.687	+	chr3	132008744	132008754	GCAGGTACAA	207.342	+
chr5	3323786	3323797	TTGTGTGGTAT	1307.46	+	chr3	195231524	195231534	GATATCAATA	470.897	+	chr2	189092624	189092639	TAGCTCATTATGATA	180.092	+	chr3	197117960	197117969	TTTGGGATA	3779.17	+	chr4	190643612	190643622	CACGCCTGTC	115.687	+	chr3	141189712	141189722	CCAGCTGTGA	326.484	+
chr5	3660266	3660277	TGACCTCACAG	719.625	-	chr3	195231277	195231287	TCGTGAAGCT	351.469	-	chr2	189092699	189092714	TAGTTCAAGAGCACA	970.276	+	chr3	197117988	197117997	TTTGGGATA	3779.17	+	chr4	190643673	190643683	CACGCCTGTC	115.687	+	chr3	141189671	141189681	ATACTCCTGG	129.01	-
chr5	3660209	3660220	TGACCACACAT	408.52	-	chr3	197947189	197947199	GAGGTCAGTG	285.36	+	chr2	216327161	216327176	CAGTTCAATAGTTTG	668.743	+	chr3	197118016	197118025	TTTGGGATA	3071.1	+	chr4	190967687	190967697	TACAGTTGAA	118.11	-	chr3	158678221	158678231	CCAACTGTTA	276.06	+
chr5	3660151	3660162	TGACCTCACAG	719.625	-	chr3	197947237	197947247	GAGGTCAGCG	579.166	+	chr2	241811657	241811672	GAGGATAAGAGTTCG	2630.92	+	chr3	197118044	197118053	TTTGGGATA	3779.17	+	chr4	190970758	190970768	GCCTGGTGCA	189.226	-	chr3	172365865	172365875	GCAGGTGATG	210.005	+
chr5	17518649	17518660	CAGTGAGGCCT	3611.18	+	chr3	197947286	197947296	GAGGTCAGTG	285.36	+	chr2	242530186	242530201	AGGGGCACTAGGACA	134.771	+	chr3	197118072	197118081	TTTGGGATA	3779.17	+	chr4	190970494	190970504	TCCAGGTGCA	896.86	-	chr3	172365997	172366007	AAGCAGCTGC	929.605	-
chr5	17518756	17518767	TGACAACCCTG	333.96	-	chr3	197947334	197947344	GAGGTCAGCG	579.166	+	chr3	43768078	43768093	TGACCTCTTAGCTTC	1070.9	-	chr3	197186442	197186451	GTCGGGAGG	392.973	+	chr4	190982309	190982319	AACAGGTACA	158.793	-	chr3	193484819	193484829	TACCACCTGT	137.392	-
chr5	17518631	17518642	GGACCTCACAG	529.498	-	chr4	27857	27867	GAGTTGAAAA	275.71	+	chr3	49812859	49812874	GTAACTACGTATCTT	151.622	-	chr3	197186457	197186466	GTTAGTAGG	123.867	+	chr4	190982164	190982174	AGCAAGTGTC	113.425	-	chr3	195218325	195218335	GCAGCTGCTC	327.632	+
chr5	17519400	17519411	CTGTATGGTTT	182.816	+	chr4	28093	28103	AAGAGCAAGG	118.195	+	chr3	72834426	72834441	TAACCTATAGTCACC	456.797	-	chr3	197186461	197186470	GTAGGGATG	138.111	+	chr5	2145904	2145914	TCCACCTACT	101.725	+	chr3	195218323	195218333	GTGCAGCTGC	269.414	-
chr5	17526268	17526279	CTGTATGGTTT	182.816	+	chr4	28201	28211	AGGGTGAAGG	123.899	+	chr3	72834378	72834393	TGACCTCCTGGTATC	257.992	-	chr3	197186472	197186481	GTCGGGAGG	421.18	+	chr5	2146147	2146157	TCCACCTACT	101.725	+	chr3	195223816	195223826	GCAGATACAG	134.956	+
chr5	17529108	17529119	GTGTGTCGCCG	107.259	+	chr4	9216587	9216597	TCTTGTCCTT	220.553	-	chr3	72834370	72834385	TCATCATCTGACCTC	920.033	-	chr3	197186487	197186496	GTTAGTAGG	123.867	+	chr5	2490571	2490581	GCCAGGCGCA	160.784	-	chr3	195224000	195224010	ACAGCGGCAG	193.348	+
chr5	17529302	17529313	AAGGGAGGCCG	221.927	+	chr4	9216579	9216589	TTTCGACTTC	126.974	-	chr3	75737385	75737400	AAACTGATAAATTTA	138.872	+	chr3	197186491	197186500	GTAGGGATG	138.111	+	chr5	3323794	3323804	TATCTGTGNN	100.433	-	chr3	195224006	195224016	GCAGATACGG	1378.48	+
chr5	17529058	17529069	TGACAACCCTG	333.96	-	chr4	9216578	9216588	CTTTCGACTT	117.021	-	chr3	75737393	75737408	AAATTTAATAGTTTA	2339.24	+	chr3	197186502	197186511	GTCGGGAGG	421.18	+	chr5	3323792	3323802	GGTATCTGTG	164.235	-	chr3	195224084	195224094	NNNNNNNGTG	330.987	+
chr5	17585577	17585588	CAGGGTTGTCA	333.96	+	chr4	9218349	9218359	GAGCTCAAGA	238.381	+	chr3	75737355	75737370	TGTCATACTTAGCTA	143.81	-	chr3	197186517	197186526	GTTAGTAGG	123.867	+	chr5	3323778	3323788	GGTATGAGTT	156.366	-	chr3	195231498	195231508	GTAGATATAG	292.066	+
chr5	17585684	17585695	AGGCCTCACTG	850.947	-	chr4	9218475	9218485	GAGTTCAACG	6310.5	+	chr3	75737092	75737107	AGACCCTGTGACACT	529.959	-	chr3	197186521	197186530	GTAGGGATG	138.111	+	chr5	3323771	3323781	GGCGTGTGGT	112.415	-	chr3	195231509	195231519	GAAGCTGCTC	238.942	+
chr5	17585527	17585538	CGGCGACACAC	107.259	-	chr4	9218490	9218500	AAAGTCGAAG	164.762	+	chr3	75737060	75737075	CTTAGTTTTCACCTT	108.277	-	chr3	197186532	197186541	GTCGGGAGG	421.18	+	chr5	3323753	3323763	AGGTGGTGTG	212.929	-	chr3	195231557	195231567	ACAGTTGTAG	5636.06	+
chr5	17585333	17585344	CGGCCTCCCTT	221.927	-	chr4	9218491	9218501	AAGTCGAAGG	210.284	+	chr3	75737048	75737063	TAAAATATTGTCCTT	11794.5	-	chr3	197186732	197186741	GTTAGTAGG	580.169	+	chr5	3323750	3323760	TGCAGGTGGT	20171.4	-	chr3	195231563	195231573	GTAGTTATAG	189.946	+
chr5	17593569	17593580	AAACCATACAG	182.816	-	chr4	9218626	9218636	CCATGAACAC	116.925	-	chr3	75736986	75737001	TACTCTTGGGACCCA	132.831	-	chr3	197186736	197186745	GTAGGGATG	646.886	+	chr5	17518439	17518449	TACAGCTGCT	2928.83	+	chr3	195231640	195231650	NNNNNNNNGT	564.573	+
chr5	17594213	17594224	CAGGGTTGTCA	333.96	+	chr4	9218602	9218612	CGACGACCCC	201.617	-	chr3	75984112	75984127	GGATATTTTGATACT	395.709	-	chr3	197186747	197186756	GTCAGGAGG	129.139	+	chr5	17518493	17518503	AACAGGTGTG	723.167	-	chr3	195231644	195231654	NNNNGTGAAG	123.605	+
chr5	17594338	17594349	CTGTGAGGTCC	529.498	+	chr4	9237329	9237339	GAGCTCAAGA	238.381	+	chr3	75986631	75986646	GAGTTTAAGATGCAA	106.639	+	chr3	197186763	197186772	GTTAGTAGG	580.169	+	chr5	17518439	17518449	TACAGCTGCT	246.022	-	chr3	195231555	195231565	TCACAGTTGT	215.299	-
chr5	17594320	17594331	AGGCCTCACTG	850.947	-	chr4	9237455	9237465	GAGTTCAACG	6310.5	+	chr3	75986591	75986606	TAATTTATTGTACTT	462.266	-	chr3	197186767	197186776	GTAGGGATG	646.886	+	chr5	17519171	17519181	CCCACCTGGA	111.293	+	chr3	195231241	195231251	GTGAAGCTGC	698.993	-
chr5	17594163	17594174	CGGCGACACAC	107.259	-	chr4	9237470	9237480	AAAGTCGAAG	164.762	+	chr3	182735885	182735900	GAGGCCTACAGGTCA	443.235	+	chr3	197186778	197186787	GTCGGGAGG	1905.33	+	chr5	17519361	17519371	GGCAGCTGCA	115.684	+	chr3	197117972	197117982	TAGTATCTGC	120.38	-
chr5	17597647	17597658	CAGGGTTGTCA	333.96	+	chr4	9237471	9237481	AAGTCGAAGG	210.284	+	chr3	182735984	182735999	GAGGCCTACAGGTCA	369.788	+	chr3	197186794	197186803	GTTAGTAGG	580.169	+	chr5	17519420	17519430	GCCTGGTGTA	275.856	-	chr3	197186551	197186561	GTANNNNNNN	122.834	-
chr5	17597772	17597783	CTGTGAGGTCC	529.498	+	chr4	9237606	9237616	CCATGAACAC	116.925	-	chr3	182736050	182736065	GAGGCCTACAGGTCA	369.788	+	chr3	197186798	197186807	GTAGGGATG	646.886	+	chr5	17519361	17519371	GGCAGCTGCA	295.882	-	chr4	27669	27679	GCAGGTGCCT	100.632	+
chr5	17597754	17597765	AGGCCTCACTG	850.947	-	chr4	9237582	9237592	CGACGACCCC	201.617	-	chr3	182736058	182736073	CAGGTCAAATGTACT	430.958	+	chr3	197186809	197186818	GTCGGGAGG	1905.33	+	chr5	17526229	17526239	GGCAGCTGCA	115.684	+	chr4	28068	28078	CAGCACCTTG	100.208	-
chr5	17597597	17597608	CGGCGACACAC	107.259	-	chr4	9245360	9245370	TGTTGAATTC	112.839	-	chr3	182736116	182736131	GAGGCCTACAGGTCA	369.788	+	chr3	197947279	197947288	GCTGAGAGA	177.918	+	chr5	17526704	17526714	TACACGTGGT	125.326	+	chr4	27969	27979	CTGCACTTGT	340.665	-
chr5	17597403	17597414	CGGCCTCCCTT	221.927	-	chr4	9249864	9249874	AAGTTCATCG	2448.13	+	chr3	187835039	187835054	GATTCCAAAAGTTGA	160.999	+	chr4	27768	27777	TTTGGGGGA	960.246	+	chr5	17526576	17526586	TATAGATGCA	103.689	-	chr4	28994	29004	TAACACTTGG	739.882	-
chr5	17599352	17599363	ATACCCCCCAA	612.335	-	chr4	9251851	9251861	CCATGAACAC	116.925	-	chr3	195223804	195223819	GATATCACAGTGGCA	116.952	+	chr4	27817	27826	GCTGGGAAG	339.183	+	chr5	17526288	17526298	GCCTGGTGTA	275.856	-	chr4	28842	28852	CTTCACCTGC	202.283	-
chr5	17599286	17599297	AGTCCTCCCTT	193.642	-	chr4	9251827	9251837	CGACGACCCC	201.617	-	chr3	195223994	195224009	GATATCACAGCGGCA	102.701	+	chr4	28129	28138	CTAGGGAGG	136.494	+	chr5	17526229	17526239	GGCAGCTGCA	295.882	-	chr4	1391369	1391379	CCGGGTGTTT	205.548	+
chr5	17598831	17598842	TTCCCACACAC	342.476	-	chr4	9261194	9261204	GAGTTCAACG	6310.5	+	chr3	195224004	195224019	CGGCAGATACGGTGA	148.514	+	chr4	28290	28299	TATGCCAAA	544.991	-	chr5	17529088	17529098	AGCAGCTGTC	167.098	+	chr4	1391414	1391424	CCGGGTGCTT	268.967	+
chr5	21492428	21492439	GGGCCAGCCAG	222.567	-	chr4	9261209	9261219	AAAGTCGAAG	164.762	+	chr3	195224032	195224047	GATATCACAGTGGCA	480.689	+	chr4	27627	27636	CCTCCCAGC	310.44	-	chr5	17584498	17584508	ACCACGTGTA	155.62	+	chr4	1391459	1391469	CCGGGTGTTT	205.548	+
chr5	21496473	21496484	GTGGGAGGGCT	435.293	+	chr4	9261210	9261220	AAGTCGAAGG	210.284	+	chr3	195231524	195231539	GATATCAATAGTGGA	1013.46	+	chr4	28870	28879	CCTTCCAAA	107.499	-	chr5	17584626	17584636	TGCATCTATA	366.365	+	chr4	1391504	1391514	CCGGGTGTTT	205.548	+
chr5	21521900	21521911	CTGGATGGCCC	226.214	+	chr4	9261345	9261355	CCATGAACAC	116.925	-	chr3	195231637	195231652	NNNNNNNNNNNGTGA	719.402	+	chr4	68179	68188	TCCCTCAAA	250.638	-	chr5	17584498	17584508	ACCACGTGTA	125.326	-	chr4	1391639	1391649	CCGGGTGTTT	205.548	+
chr5	21521971	21521982	GGCCCACCTTG	108.649	-	chr4	9261321	9261331	CGACGACCCC	201.617	-	chr3	195231272	195231287	AGATATCGTGAAGCT	408.663	-	chr4	9216512	9216521	TTAGGGAAG	1190.66	+	chr5	17585548	17585558	GACAGCTGCT	167.098	-	chr4	1391729	1391739	CCGGGTGTTT	205.548	+
chr5	21521961	21521972	AGGCAACCATG	137.695	-	chr4	9270244	9270254	CCTTGACATG	103.626	-	chr3	197186744	197186759	GTGGTCAGGAGGGGA	108.15	+	chr4	9216602	9216611	GCTGAGAGG	261.729	+	chr5	17585288	17585298	TGCAGTTGCT	121.666	-	chr4	1421939	1421949	CCCGGTGTTA	118.622	+
chr5	21533835	21533846	TGGCCACATTG	241.606	-	chr4	9273692	9273702	TAGGTAAAGA	267.776	+	chr3	197895644	197895659	AATGTAATAATATCC	266.462	+	chr4	9218647	9218656	CTTCCCTGC	162.708	-	chr5	17585163	17585173	TCCAGGTGGG	111.293	-	chr4	1421986	1421996	CCCGGTGTTA	118.622	+
chr5	21534442	21534453	TGACTTCCCAA	121.322	-	chr4	9273822	9273832	GAAGTCATGC	203.768	+	chr3	197895707	197895722	AATGTAATAATATCC	266.462	+	chr4	9218585	9218594	CCTGCTAAA	473.57	-	chr5	17593550	17593560	TACACCAGGC	275.856	+	chr4	1422032	1422042	CCCGGTGTTA	118.622	+
chr5	34179935	34179946	GTGGGAGGTAG	109.894	+	chr4	9273860	9273870	GATGCCAGGG	108.88	+	chr3	197895765	197895780	ATAGTAATGTAGTAA	118.548	+	chr4	9218508	9218517	CCTCCCGAC	683.284	-	chr5	17593609	17593619	TGCAGCTGCC	295.882	+	chr4	1422078	1422088	CCCGGTGTTA	118.622	+
chr5	34179779	34179790	TAGCCACCCTG	1481.2	-	chr4	9274126	9274136	CAGTTCAACC	186.569	+	chr3	197895833	197895848	AATGTAATAATATCC	266.462	+	chr4	9232180	9232189	TCTGCCAAG	126.067	-	chr5	17593609	17593619	TGCAGCTGCC	115.684	-	chr4	1422723	1422733	CCCGGTGTTA	118.622	+
chr5	34191463	34191474	AGGCCTCCCGG	477.154	-	chr4	9273845	9273855	TGTTGAATTC	112.839	-	chr3	197896148	197896163	AATGTAATAATATCC	266.462	+	chr4	9236131	9236140	CTTGGGAGG	1159.51	+	chr5	17594184	17594194	GACAGCTGCT	167.098	-	chr4	1422815	1422825	CCCGGTGTTA	118.622	+
chr5	60550198	60550209	AAGCCTCAAAG	247.998	-	chr4	9326646	9326656	TGTTGAATTC	112.839	-	chr4	28085	28100	GAGGTGCAAAGAGCA	134.824	+	chr4	9236035	9236044	TCTCTCGGA	148.82	-	chr5	17597911	17597921	CACACCTGTT	723.167	+	chr4	1422861	1422871	CCGGGTGTTA	167.15	+
chr5	69236771	69236782	CTGGATGGCCC	226.214	+	chr4	9357728	9357738	AAATTCAGAA	158.346	+	chr4	28265	28280	AGTGTAACAAGTTCC	194.745	+	chr4	9237565	9237574	CCTGCTAAA	473.57	-	chr5	17597618	17597628	GACAGCTGCT	167.098	-	chr4	9218542	9218552	ACAAGTGTGG	195.748	+
chr5	69236832	69236843	AGGCAACCTTG	197.743	-	chr4	9357740	9357750	CCCTGAAATC	214.646	-	chr4	28924	28939	TCAGCTTCTAAACTA	168.268	-	chr4	9237488	9237497	CCTCCCGAC	683.284	-	chr5	17597358	17597368	TGCAGTTGCT	121.666	-	chr4	9218394	9218404	GAGCACTTGG	272.904	-
chr5	69515797	69515808	TTGTGATGTCT	199.515	+	chr4	9370618	9370628	AAGCTCAAGA	509.526	+	chr4	1391750	1391765	GATGTGAGTAGATCA	374.627	+	chr4	9245625	9245634	CTTGGGAGG	1159.51	+	chr5	17598883	17598893	AACTTGTGGA	203.651	-	chr4	9232078	9232088	GAACAGTTGG	187.174	-
chr5	69515824	69515835	CTGGGCGGCCA	339.516	+	chr4	9370656	9370666	GAGGTCACCG	656.807	+	chr4	9216582	9216597	CGACTTCTTGTCCTT	11174.3	-	chr4	9245529	9245538	TCTCTCGGA	148.82	-	chr5	21522010	21522020	AGCAGCTGTA	846.551	+	chr4	9237522	9237532	ACAAGTGTGG	195.748	+
chr5	69786056	69786067	TTACCACTCAC	119.622	-	chr4	9370499	9370509	CCTTGACATG	103.626	-	chr4	9216574	9216589	CGCACTTTCGACTTC	775.564	-	chr4	9249824	9249833	GCTGAGAGG	261.729	+	chr5	21522010	21522020	AGCAGCTGTA	387.079	-	chr4	9237374	9237384	GAGCACTTGG	272.904	-
chr5	69805520	69805531	TCGGGTGGGCC	134.588	+	chr4	49238729	49238739	GAGGTCAGGC	148.118	+	chr4	9218490	9218505	AAAGTCGAAGGTACC	149.454	+	chr4	9249987	9249996	TTACCTAAA	108.249	-	chr5	21533782	21533792	GACACTTGTC	194.255	+	chr4	9245439	9245449	GCGCACCTGA	290.27	-
chr5	140255438	140255449	CGACAACCCGC	157.499	-	chr4	49273218	49273228	AAGTGCATGG	186.177	+	chr4	9218669	9218684	GAGATCCAAAGGGAA	167.371	+	chr4	9251872	9251881	CTTCCCTGC	162.708	-	chr5	21533679	21533689	AACTGCTGTC	122.776	-	chr4	9250001	9250011	GCAACTGTGT	194.862	+
chr5	143415671	143415682	ATGCCACCATG	105.112	-	chr4	49305753	49305763	CAGGTCATAG	180.843	+	chr4	9232165	9232180	TTAACTTTACACACT	164.992	-	chr4	9251810	9251819	CCTGCTAAA	473.57	-	chr5	21534199	21534209	AGCACTTGTG	110.19	+	chr4	9250076	9250086	TCAGGTGTTC	466.356	+
chr5	151275757	151275768	CAGTAAGGTAT	148.697	+	chr4	49323520	49323530	GAGTTAGAAA	130.923	+	chr4	9236083	9236098	AAACCTTGTGATCCT	478.196	-	chr4	9251733	9251742	CCTCCCGAC	683.284	-	chr5	21534484	21534494	TATTGGTGCA	134.111	-	chr4	9249854	9249864	ACATACTTGG	328.915	-
chr5	151275771	151275782	CAGTCTGGTCA	168.825	+	chr4	49514969	49514979	GGATTCAGAG	106.477	+	chr4	9237470	9237485	AAAGTCGAAGGTACC	149.454	+	chr4	9261366	9261375	CTTCCCTGC	162.708	-	chr5	21534234	21534244	AGCAGGTGTG	444.722	-	chr4	9249837	9249847	TGGCAGCTGC	382.244	-
chr5	151275776	151275787	TGGTCACCCAG	198.967	-	chr4	49515177	49515187	GAGTTAGAAA	588.16	+	chr4	9245577	9245592	AAACCTTGTGATCCT	739.83	-	chr4	9261304	9261313	CCTGCTAAA	473.57	-	chr5	34179960	34179970	GCTAGGTGCT	725.499	-	chr4	9251767	9251777	ACAAGTGTGG	195.748	+
chr5	169894535	169894546	GAGGGAGGCCC	200.245	+	chr4	49515237	49515247	AAGAACAGTA	111.668	+	chr4	9249958	9249973	TACGTAAAGATTTCT	833.164	+	chr4	9261227	9261236	CCTCCCGAC	683.284	-	chr5	34179888	34179898	TTCAGGTGGA	411.817	-	chr4	9261261	9261271	ACAAGTGTGG	195.748	+
chr5	173818078	173818089	CTGTGATGCCA	118.175	+	chr4	49515296	49515306	AAGGTCCATG	386.457	+	chr4	9251894	9251909	GAGATCCAAAGGGAA	167.371	+	chr4	9270356	9270365	TATGTCAAA	102.1	-	chr5	34179789	34179799	GCCAGGTACA	158.349	-	chr4	9273735	9273745	GCAACTGTGA	247.371	+
chr5	180900598	180900609	GAAGCAGGCAT	187.553	+	chr4	49515341	49515351	AAGCTCAGGC	112.703	+	chr4	9261209	9261224	AAAGTCGAAGGTACC	149.454	+	chr4	9273563	9273572	GCTGAGAGG	261.729	+	chr5	68929697	68929707	TGCAGCTGCC	225.072	+	chr4	9273810	9273820	TCAGGTGTTC	647.546	+
chr5	180900691	180900702	GAATCAGGCGT	1260.18	+	chr4	49515347	49515357	AGGCTTAAGG	129.262	+	chr4	9261388	9261403	GAGATCCAAAGGGAA	167.371	+	chr4	9274016	9274025	TCTCGGAAG	194.408	+	chr5	68929697	68929707	TGCAGCTGCC	313.444	-	chr4	9274162	9274172	CCCGATGCAG	287.643	+
chr5	180900773	180900784	NNNNNAGCCAT	127.986	+	chr4	49515485	49515495	GAAGCCATCG	101.209	+	chr4	9273684	9273699	NGGTTTCCTAGGTAA	110.334	+	chr4	9274110	9274119	CTTGGGAGG	6958.09	+	chr5	68929649	68929659	CACAGCTGCA	127.396	-	chr4	9274168	9274178	GCAGCTTTTG	539.838	+
chr5	180900784	180900795	GAATCAGGCAT	3006.34	+	chr4	49515536	49515546	ACGTTCATCA	115.936	+	chr4	9273692	9273707	TAGGTAAAGATTTCT	3237.12	+	chr4	9274201	9274210	CCTGAGAAG	147.977	+	chr5	69515808	69515818	TACACCAATT	209.229	+	chr4	9273924	9273934	GCGCACCTGA	290.27	-
chr5	180900866	180900877	NNNNNAGCCAT	574.966	+	chr4	49515840	49515850	NAGGTCTCGG	293.941	+	chr4	9273814	9273829	GTGTTCTGGAAGTCA	119.891	+	chr4	9274197	9274206	TCTCCCTGA	144.497	-	chr5	69515862	69515872	CGTAGTTGCG	157.087	-	chr4	9273589	9273599	AAGTACCTAC	436.121	-
chr5	180900873	180900884	CCATGAAGCAG	390.212	+	chr4	49515885	49515895	AGATTCATGC	790.843	+	chr4	9274062	9274077	AAACCTTGTGATCCT	478.196	-	chr4	9274014	9274023	TCTCTCGGA	148.82	-	chr5	69515852	69515862	TCCAGGTGCC	429.242	-	chr4	9273576	9273586	TGGCAGCTGC	185.175	-
chr5	180900877	180900888	GAAGCAGGCAT	22418.9	+	chr4	49515456	49515466	CCCTGTCCTC	115.701	-	chr4	9324917	9324932	TTATCGATTGGGCTC	159.819	-	chr4	9273721	9273730	TTACCTAAA	108.249	-	chr5	69515831	69515841	GCCAGCTGCA	135.36	-	chr4	9326611	9326621	TCAGGTGTTC	126.856	+
chr5	180900881	180900892	CAGGCATAAAT	197.475	+	chr4	49514953	49514963	CTTGCGACTT	126.669	-	chr4	9370618	9370633	AAGCTCAAGAAGGCC	241.759	+	chr4	9273687	9273696	TTTCCTAGG	110.312	-	chr5	69785954	69785964	AGCATCTGCT	103.363	+	chr4	9326725	9326735	GCGCACCTGA	271.38	-
chr5	180900954	180900965	NNNNNNNNNNA	109.605	+	chr4	49514952	49514962	TCTTGCGACT	151.308	-	chr4	9370536	9370551	GGACCTCTTGTCTAT	150.05	-	chr4	9273608	9273617	CATCCCAGN	147.05	-	chr5	140255368	140255378	TCCACCTGGA	219.919	+	chr4	9876806	9876816	TAGCATCTGT	406.052	-
chr5	180900958	180900969	NNNNNNAGCCA	138.522	+	chr4	49514929	49514939	GCGTGGACTT	395.99	-	chr4	9876650	9876665	AATGGCCATAGGTTA	222.469	+	chr4	9324931	9324940	CCCCTCAAA	179.556	-	chr5	140255398	140255408	TGCAGGTTTT	112.419	-	chr4	20786717	20786727	CAACACCTGT	1605.82	-
chr5	180900959	180900970	NNNNNAGCCAT	2582.98	+	chr4	71712127	71712137	TACTCAACTT	135.071	-	chr4	9876699	9876714	AATGGCCATAGGTTA	203.847	+	chr4	9326035	9326044	TTCCCCAAA	713.962	-	chr5	180473279	180473289	AACACCTCCT	202.615	+	chr4	43460481	43460491	GCAGCTGGTA	168.853	+
chr5	180900963	180900974	NAGCCATGAAT	189.271	+	chr4	132664515	132664525	AAGGACAACG	148.77	+	chr4	9876748	9876763	AATGGCCATAGGTTA	203.847	+	chr4	9370611	9370620	TATGTCAAA	102.1	-	chr5	180900783	180900793	TGAATCAGGC	598.915	+	chr4	43460472	43460482	ATCCACCTGG	231.107	-
chr5	180900970	180900981	GAATCAGGCAT	60673.4	+	chr4	132671819	132671829	CGGTTCCGGT	114.92	+	chr4	9876793	9876808	AATGGCCATAGGTTA	203.847	+	chr4	9370413	9370422	TCTGCCAAG	126.067	-	chr5	180900790	180900800	GGCATAAATA	256.377	+	chr4	49236465	49236475	CCATCTGCTT	110.882	+
chr5	180900974	180900985	CAGGCATAAAT	771.441	+	chr4	132671951	132671961	AAGGACAACG	1912.11	+	chr4	9876842	9876857	AATGGCCATAGGTTA	203.847	+	chr4	9876672	9876681	TCTAAGATG	103.017	+	chr5	180900862	180900872	NNNNNNNNNA	277.68	+	chr4	49236656	49236666	CCAGGTACTG	496.255	+
chr5	180900510	180900521	AGGCATAAATA	164.447	-	chr4	132672005	132672015	ACCTTCAAGA	163.156	+	chr4	9876891	9876906	AATGGCCATAGGTTA	203.847	+	chr4	9876721	9876730	TCTAAGATG	103.017	+	chr5	180900868	180900878	NNNAGCCATG	239.549	+	chr4	49236574	49236584	CTCCACCTGC	104.567	-
chr5	180900417	180900428	AGGCATAAATA	428.435	-	chr4	166151009	166151019	AAGGTCAGAT	291.754	+	chr4	9876940	9876955	AATGGCCATAGGTTA	203.847	+	chr4	9876766	9876775	TCTAAGATG	103.017	+	chr5	180900876	180900886	TGAAGCAGGC	7110.44	+	chr4	49236493	49236503	CATCAGCTGT	115.28	-
chr5	180900406	180900417	AGCCATGAATC	102.129	-	chr4	175443147	175443157	AGGTTCAAAC	157.676	+	chr4	49238663	49238678	GGGCTCAAAGTCTCA	308.54	+	chr4	9876815	9876824	TCTAAGATG	103.017	+	chr5	180900879	180900889	AGCAGGCATA	370.062	+	chr4	49272590	49272600	GCAGGTTCTC	125.68	+
chr5	180900324	180900335	AGGCATAAATA	1116.21	-	chr4	189427080	189427090	AAGGTCCGGG	214.187	+	chr4	49273144	49273159	GAGCTCGGGAGTTGC	102.831	+	chr4	9876864	9876873	TCTAAGATG	103.017	+	chr5	180900883	180900893	GGCATAAATA	903.973	+	chr4	49272628	49272638	GCAGGCGCGC	1068.64	+
chr5	180900313	180900324	AGCCATGAATC	266.078	-	chr4	189427187	189427197	GAGGTAATAG	101.438	+	chr4	49272813	49272828	CGACATCTAGCCCCA	190.292	-	chr4	9876913	9876922	TCTAAGATG	103.017	+	chr5	180900885	180900895	CATAAATATT	299.807	+	chr4	49272889	49272899	CCAGGTGGTG	202.451	+
chr6	11208606	11208617	CTGGAAGGTCC	109.924	+	chr4	190202684	190202694	CCTTGCACTA	237.802	-	chr4	49289366	49289381	AAGAACATGTGGTAT	323.322	+	chr4	9876962	9876971	TCTAAGATG	103.017	+	chr5	180900955	180900965	NNNNNNNNNA	979.087	+	chr4	49273060	49273070	GCAGCTGCTG	476.406	+
chr6	21602292	21602303	CAGCGTGGCCG	374.758	+	chr4	190476203	190476213	GGTTGAACTT	376.761	-	chr4	49305753	49305768	CAGGTCATAGGGAGA	153.036	+	chr4	20786726	20786735	TTTCTCAAA	1313.99	-	chr5	180900961	180900971	NNNAGCCATG	844.64	+	chr4	49273388	49273398	GCAGCTGCTG	476.406	+
chr6	28333481	28333492	GAGTGTGGCAA	126.538	+	chr4	190476119	190476129	TCTTGTACCT	218.372	-	chr4	49323519	49323534	CGAGTTAGAAAATTA	914.511	+	chr4	20786712	20786721	TCTCCCAAC	1066.69	-	chr5	180900962	180900972	NNAGCCATGA	102.924	+	chr4	49273493	49273503	GCAGCTGCTG	633.43	+
chr6	28333531	28333542	AGTCCACACTG	166.938	-	chr4	190573395	190573405	GGGGTCATGG	463.372	+	chr4	49323520	49323535	GAGTTAGAAAATTAG	141.099	+	chr4	20786628	20786637	TCCCCTAAC	151.05	-	chr5	180900963	180900973	NAGCCATGAA	245.732	+	chr4	49273386	49273396	GTGCAGCTGC	290.537	-
chr6	44149636	44149647	ACACCACACTN	317.698	-	chr4	190573484	190573494	GGGGTCATGG	463.372	+	chr4	49323580	49323595	AAGAACAGTAGGGTC	158.412	+	chr4	20786627	20786636	CTCCCCTAA	153.212	-	chr5	180900965	180900975	GCCATGAATC	295.379	+	chr4	49273058	49273068	GTGCAGCTGC	290.537	-
chr6	52630962	52630973	CTGGGGGGCCC	135.156	+	chr4	190604958	190604968	CCATGAAATC	171.099	-	chr4	49333382	49333397	GGACCATTTTCCCTT	100.864	-	chr4	49163709	49163718	CTCGGGAGA	116.025	+	chr5	180900969	180900979	TGAATCAGGC	7445.91	+	chr4	49272875	49272885	CTGTAGCTGG	116.283	-
chr6	57386940	57386951	GAGGTTGGCCA	104.437	+	chr4	190612654	190612664	CCTTGAAGCT	189.44	-	chr4	49515176	49515191	CGAGTTAGAAAATTA	4459.49	+	chr4	49236545	49236554	TTTCCTTGA	117.989	-	chr5	180900972	180900982	ATCAGGCATA	161.612	+	chr4	49272869	49272879	CGGCGCCTGT	147.16	-
chr6	57574815	57574826	CTGGGTTGTTT	359.107	+	chr4	190626510	190626520	GAGGTCAATG	1440	+	chr4	49515177	49515192	GAGTTAGAAAATTAG	688.049	+	chr4	49273282	49273291	CCTCCCGAC	421.18	-	chr5	180900976	180900986	GGCATAAATA	3187.36	+	chr4	49272577	49272587	GCGCCGCTGG	119.716	-
chr6	57574824	57574835	TTGGAAGGCCC	105.394	+	chr4	190626650	190626660	AAATGAACTT	202.733	-	chr4	49515237	49515252	AAGAACAGTAGGGTC	772.475	+	chr4	49272948	49272957	CCTGCCAGA	227.878	-	chr5	180900978	180900988	CATAAATATT	1057.11	+	chr4	49283067	49283077	CTNNNNNNNN	130.236	-
chr6	76540863	76540874	GTTGGAGGTTT	208.129	+	chr4	190626532	190626542	TCTTGCCCTT	542.23	-	chr4	49515296	49515311	AAGGTCCATGCGAGC	144.185	+	chr4	49282980	49282989	TCTGGGAGG	856.471	+	chr5	180900693	180900703	ATCAGGCGTA	9810.81	-	chr4	49282996	49283006	GAGAAGCTGG	196.676	-
chr6	106901844	106901855	AGGCGACCCTG	278.899	-	chr4	190626526	190626536	CAATGATCTT	111.945	-	chr4	49515347	49515362	AGGCTTAAGGGGAAG	206.368	+	chr4	49283056	49283065	TCTCCCGAG	446.554	-	chr5	180900600	180900610	AGCAGGCATA	1592.99	-	chr4	49289089	49289099	CTNNNNNNNN	130.236	-
chr6	110714209	110714220	GAGGGAGGGCT	161.417	+	chr4	190626467	190626477	CCCTGAAATT	132.472	-	chr4	49515372	49515387	GGGATCCGGAGCTGC	145.253	+	chr4	49289002	49289011	TCTGGGAGG	856.471	+	chr5	180900521	180900531	TTCNNNNNNN	8070.17	-	chr4	49289018	49289028	GAGAAGCTGG	196.676	-
chr6	110714388	110714399	CTTGGAGGACT	195.719	+	chr4	190683311	190683321	AAGTGCATGA	118.934	+	chr4	49515436	49515451	AATCCCACAAGCTCG	384.879	+	chr4	49289402	49289411	TCTGAGGAA	106.931	+	chr5	180900515	180900525	TAAATATTCN	119.96	-	chr4	49331221	49331231	NNNNNNNNAG	130.236	+
chr6	125905922	125905933	AGGCCTGCCTG	117.298	-	chr4	190767586	190767596	CCGTGTCCCT	128.699	-	chr4	49515472	49515487	ATGGGCAATCAATGA	106.734	+	chr4	49289078	49289087	TCTCCCGAG	446.554	-	chr5	180900507	180900517	ATCAGGCATA	2126.71	-	chr4	49331292	49331302	CCAGCTTCTC	196.676	+
chr6	132255219	132255230	CAGGGATGCCT	159.26	+	chr4	190767554	190767564	CCGTGTCCCT	128.699	-	chr4	49515528	49515543	GAGTCCCCACGTTCA	153.855	+	chr4	49308188	49308197	TCTGAGAGG	221.094	+	chr5	180900428	180900438	TTCNNNNNNN	526.752	-	chr4	49515210	49515220	GCAGGTTTCC	149.504	+
chr6	149042154	149042165	TGGGCACCCAG	109.609	-	chr4	190767522	190767532	CCGTGTCCCT	128.699	-	chr4	49515840	49515855	NAGGTCTCGGGAGAA	677.046	+	chr4	49311514	49311523	CCTCTCAGA	221.094	-	chr5	180900422	180900432	TAAATATTCN	534.125	-	chr4	49515316	49515326	CCAGCTTCTC	799.415	+
chr6	157735036	157735047	TAGCCTCATAG	142.842	-	chr4	190767490	190767500	CCGTGTCCCT	128.699	-	chr4	49515842	49515857	GGTCTCGGGAGAATA	245.714	+	chr4	49323420	49323429	TTTCTTAAG	352.084	-	chr5	180900420	180900430	CATAAATATT	293.559	-	chr4	49515554	49515564	CCACATGTTC	143.749	+
chr6	161034956	161034967	CAGGGTGGACT	364.607	+	chr4	190767458	190767468	CCCTGTCCCT	208.621	-	chr4	49515847	49515862	CGGGAGAATATGAGC	171.107	+	chr4	49331233	49331242	CTCGGGAGA	446.554	+	chr5	180900418	180900428	GGCATAAATA	144.813	-	chr4	49515833	49515843	NNNNNNNNAG	1817.49	+
chr6	161035037	161035048	TAGTTTGGGCT	116.223	+	chr4	190767395	190767405	CCGTGTCCCT	128.699	-	chr4	49515848	49515863	GGGAGAATATGAGCG	272.046	+	chr4	49331309	49331318	CCTCCCAGA	856.471	-	chr5	180900414	180900424	ATCAGGCATA	9469.2	-	chr4	49515836	49515846	NNNNNAGGTC	220.529	+
chr6	167756889	167756900	AGACCAGCGAG	152.658	-	chr4	190767363	190767373	CCGTGTCCCT	128.699	-	chr4	49515551	49515566	ATACCACATGTTCTT	323.322	-	chr4	49514916	49514925	TTTGGCGGA	420.805	+	chr5	180900407	180900417	GCCATGAATC	363.38	-	chr4	49515839	49515849	NNAGGTCTCG	209.328	+
chr7	3505924	3505935	TGACCTCACAA	1078.85	-	chr4	190817671	190817681	AAGATCTAGG	128.777	+	chr4	49515261	49515276	TCTTCTTATGAACGG	124.248	-	chr4	49515179	49515188	GTTAGAAAA	161.548	+	chr5	180900335	180900345	TTCNNNNNNN	2345.37	-	chr4	49514988	49514998	GAACACTTGG	13011.8	-
chr7	8594740	8594751	ATGCAACCCAG	358.949	-	chr4	190881031	190881041	TTATGACCTT	1649.83	-	chr4	49515092	49515107	ATACCTNNNNNNNNN	425.506	-	chr4	49515350	49515359	CTTAAGGGG	374.754	+	chr5	180900329	180900339	TAAATATTCN	2378.2	-	chr4	49514954	49514964	TTGCGACTTG	161.441	-
chr7	9994650	9994661	CATGGTGGTAC	135.6	+	chr4	190881022	190881032	CCTTCACCTT	319.641	-	chr4	49514987	49515002	AGAACACTTGGGCAA	1002.89	-	chr4	49515351	49515360	TTAAGGGGA	1421.23	+	chr5	180900327	180900337	CATAAATATT	1307.08	-	chr4	49514911	49514921	GAGCGTTTGG	403.332	-
chr7	12444114	12444125	ACGACTCCCAA	137.873	-	chr4	190967699	190967709	GTGGTCAAAG	226.936	+	chr4	49514949	49514964	GCGTCTTGCGACTTG	363.497	-	chr4	49515844	49515853	TCTCGGGAG	280.502	+	chr5	180900325	180900335	GGCATAAATA	644.781	-	chr4	49514902	49514912	CAGCGGCCGG	567.114	-
chr7	12444107	12444118	TGGCCACACGA	261.115	-	chr4	190982334	190982344	TCTTGAAGCT	109.964	-	chr4	49514947	49514962	CGGCGTCTTGCGACT	3078.05	-	chr4	49515845	49515854	CTCGGGAGA	7073.43	+	chr5	180900321	180900331	ATCAGGCATA	42161.8	-	chr4	49514899	49514909	GATCAGCGGC	249.059	-
chr7	12951859	12951870	CTGGGAGACCT	164.867	+	chr5	2490614	2490624	GAGGTCTCGG	129.009	+	chr4	49514939	49514954	GGAGCTCACGGCGTC	223.301	-	chr4	49515521	49515530	TTCCTCAGA	106.931	-	chr5	180900318	180900328	TGAATCAGGC	133.064	-	chr4	71712154	71712164	CCAGGTATGG	449.34	+
chr7	14227009	14227020	CTGGGTGGTCC	3026.37	+	chr5	2490670	2490680	GAGGTCTCGG	129.009	+	chr4	49514910	49514925	GGAGCGTTTGGCGGA	159.372	-	chr4	49515333	49515342	CCTCTCAGA	1003.22	-	chr5	180900314	180900324	GCCATGAATC	1617.96	-	chr4	132664530	132664540	CCAGGCGCTC	159.397	+
chr7	14226929	14226940	AAACCTCCCTG	253.225	-	chr5	2490591	2490601	ACTTTACCTT	197.83	-	chr4	49563035	49563050	TAACTGATTTACCCT	170.126	-	chr4	49515290	49515299	CTCCCCAAG	198.661	-	chr6	371323	371333	AGCAGTTGCA	250.002	-	chr4	132664958	132664968	GCAGGTGTGG	596.864	+
chr7	14281994	14282005	CTGTGAGGTAA	274.815	+	chr5	3660263	3660273	TTATGACCTC	726.566	-	chr4	132671784	132671799	TGGGTCGTGTGGCCG	166.228	+	chr4	49515276	49515285	TCCCCCAGC	170.317	-	chr6	52631211	52631221	AACACCTGGA	953.863	+	chr4	132664690	132664700	CAAAAGCTGG	190.332	-
chr7	18808016	18808027	CAGTGTGGCTG	139.575	+	chr5	3660148	3660158	TTATGACCTC	726.566	-	chr4	132671799	132671814	GATGGCAGTCGGTTT	336.272	+	chr4	49515215	49515224	TTTCCTAAT	121.083	-	chr6	52631148	52631158	ACCAGGTGAA	134.635	-	chr4	132671803	132671813	GCAGTCGGTT	215.046	+
chr7	20199284	20199295	CAGTGATGTCT	126.223	+	chr5	16080338	16080348	GCTTGACTTC	157.041	-	chr4	132671925	132671940	TAGATCCAGACGACC	361.322	+	chr4	49515077	49515086	TTTCTTAAG	1020.9	-	chr6	57386914	57386924	GACAGTTGCA	562.82	-	chr4	132671860	132671870	GCATCTGCGT	933.742	+
chr7	20199452	20199463	AAGCCTCCCGA	143.336	-	chr5	16080237	16080247	CTCTGAACCC	426.465	-	chr4	142124443	142124458	CGATATATATATCTT	306.351	-	chr4	49563329	49563338	TCTGGTAAG	102.84	+	chr6	76540913	76540923	CGGAGGTGTT	114.63	-	chr4	132671877	132671887	GCAGGGGTTT	1364.02	+
chr7	21018215	21018226	TGCCCTCACTG	158.243	-	chr5	16080225	16080235	TTGTGAACTC	245.238	-	chr4	142124407	142124422	CGATATATATATCTT	306.351	-	chr4	71712135	71712144	TTTAAGAAG	1101.99	+	chr6	132891782	132891792	CACACCTGCT	391.984	+	chr4	132671966	132671976	CCAGGCGCTC	2048.7	+
chr7	21131015	21131026	CTGGGTGTCCT	304.253	+	chr5	16315228	16315238	GAGTTAAAGA	602.966	+	chr4	142124371	142124386	CGATATATATATCTT	306.351	-	chr4	132664888	132664897	TCAGGGAGA	243.761	+	chr6	132891845	132891855	GACAGGTACA	136.774	-	chr4	132671987	132671997	GCAGGAGGGT	166.098	+
chr7	23807108	23807119	CTGGGTGGTCT	6173.61	+	chr5	17518284	17518294	AAATTCAGTG	386.418	+	chr4	142124335	142124350	CGATATATATATCTT	306.351	-	chr4	132664526	132664535	CCTCCCAGG	129.879	-	chr6	157732113	157732123	CACACCTAGC	107.556	+	chr4	132672394	132672404	GCAGGTGTGG	596.864	+
chr7	24169384	24169395	CTGGGTGACGT	116.583	+	chr5	17518528	17518538	GAGGTCTGAA	356.459	+	chr4	142124299	142124314	CGATATATATATCTT	306.351	-	chr4	132671828	132671837	TTTGGGGGT	644.072	+	chr6	161034881	161034891	CGCAGCTACT	107.993	+	chr4	175443182	175443192	GTACACCTGC	1506.82	-
chr7	24169389	24169400	TGACGTCCCAG	129.251	-	chr5	17518594	17518604	GGGATCAGGA	329.34	+	chr4	142124263	142124278	CGATATATATATCTT	306.351	-	chr4	132671836	132671845	TCTGTGAAG	360.896	+	chr6	161034743	161034753	GTCAGGTTTA	120.699	-	chr4	190476149	190476159	GCAGATGCTG	348.79	+
chr7	25862954	25862965	AGACCAACCTC	159.873	-	chr5	17518608	17518618	GAGCTCAGGA	252.073	+	chr4	147207313	147207328	GTGGTGAGAAGGACG	112.851	+	chr4	132672008	132672017	TTCAAGAAG	953.1	+	chr7	1156828	1156838	TACAACTCTA	108.674	+	chr4	190476234	190476244	AAACACCTGG	2026.77	-
chr7	27626601	27626612	GTGCCACCCAG	370.873	-	chr5	17518623	17518633	GATGTCATGG	737.783	+	chr4	166151001	166151016	GAGTGTAGAAGGTCA	400.611	+	chr4	132671962	132671971	CCTCCCAGG	129.879	-	chr7	2417496	2417506	AGCAGGCGCG	312.921	-	chr4	190612644	190612654	CTACATCTGC	638.173	-
chr7	28506760	28506771	AGCCCTCCAAC	1277.93	-	chr5	17518704	17518714	AAAGGCAAGA	566.196	+	chr4	166151009	166151024	AAGGTCAGATGGAGA	432.412	+	chr4	132671811	132671820	TTTCCCGGC	202.132	-	chr7	2417432	2417442	AGCAGGCGCG	283.012	-	chr4	190612626	190612636	GTACAGCTGA	101.718	-
chr7	28506744	28506755	GGGCCTTCCAC	376.749	-	chr5	17518461	17518471	ACTTGAATCT	175.989	-	chr4	187357702	187357717	ATACTTCCTAACGCC	113.753	-	chr4	132672324	132672333	TCAGGGAGA	243.761	+	chr7	2417368	2417378	AGCAGGCGCG	283.012	-	chr4	190621429	190621439	CCGTATCTGC	124.89	-
chr7	28515379	28515390	CAGGGTAGCCA	108.812	+	chr5	17517792	17517802	TCCTGAACCA	224.315	-	chr4	187357694	187357709	TAACCATCATACTTC	208.556	-	chr4	166150958	166150967	TTCCCCAGA	205.074	-	chr7	2417304	2417314	AGCAGGCGCG	283.012	-	chr4	190626583	190626593	CCCCACCTGT	167.305	-
chr7	28775727	28775738	CTATGTGGTAA	322.132	+	chr5	17526383	17526393	AATTTCAACG	234.002	+	chr4	187357648	187357663	TAACCATCATACTTC	208.556	-	chr4	187357705	187357714	CTTCCTAAC	1426.62	-	chr7	2417240	2417250	AGCAGGCGCG	283.012	-	chr4	190626439	190626449	CCACAGCTAG	105.01	-
chr7	28797805	28797816	AGACCTACTAA	129.115	-	chr5	17526773	17526783	TCTTGATTTT	170.489	-	chr4	187357602	187357617	TAACCATCATACTTC	208.556	-	chr4	187357613	187357622	CTTCCTAAC	1426.62	-	chr7	8594754	8594764	TGCTGGTGTC	156.482	-	chr4	190802454	190802464	CCAGGCGATA	127.457	+
chr7	29763511	29763522	CTAGTCGGCCA	499.596	+	chr5	17584215	17584225	AGGTTCACGC	171.025	+	chr4	187357556	187357571	TAACCATCATACTTC	208.556	-	chr4	187357567	187357576	CTTCCTAAC	1426.62	-	chr7	9994632	9994642	GCCAGCTGCA	135.36	-	chr4	190817548	190817558	GCAGGAGTGA	101.499	+
chr7	29763465	29763476	CAGCCAGCCAA	496.598	-	chr5	17584285	17584295	GAAGGCAAAG	152.292	+	chr4	187357510	187357525	TAACCATCATACTTC	208.556	-	chr4	187357521	187357530	CTTCCTAAC	400.575	-	chr7	9994593	9994603	TGCAGATGTT	126.758	-	chr4	190832730	190832740	ACAGCTACTA	188.508	+
chr7	29763454	29763465	ACTCATCCCTG	116.136	-	chr5	17594347	17594357	CCATGACATC	100.531	-	chr4	187357464	187357479	TAACCATCATACTTC	208.556	-	chr4	187357475	187357484	CTTCCTAAC	400.575	-	chr7	10554166	10554176	AGCACCTGTG	575.126	+	chr4	190943583	190943593	GCCGGTGCTG	208.5	+
chr7	29763352	29763363	AGCGAACCAAG	6152.91	-	chr5	17597781	17597791	CCATGACATC	100.531	-	chr4	187357418	187357433	TAACCATCATACTTC	208.556	-	chr4	187357429	187357438	CTTCCTAAC	1426.62	-	chr7	10554192	10554202	AACACCTGAA	770.832	+	chr4	190943664	190943674	CCAGCCGTTC	240.899	+
chr7	29763351	29763362	CAGCGAACCAA	333.219	-	chr5	17599343	17599353	TGGTTCAGGA	224.315	+	chr4	189426951	189426966	AATAGCATAAGGTCC	369.19	+	chr4	189427084	189427093	TCCGGGAAG	390.704	+	chr7	10554350	10554360	CACAGGTGTG	208.417	-	chr4	190967898	190967908	CTGCAGCTGG	763.292	-
chr7	29763305	29763316	TNNNNNNNNNN	100.15	-	chr5	17599472	17599482	NNNNNNNAGT	146.147	+	chr4	189427072	189427087	AAGAGCATAAGGTCC	1471.68	+	chr4	190202621	190202630	TCAGGGATA	141.574	+	chr7	10753624	10753634	TACACTTGGG	147.902	+	chr4	190970495	190970505	CCAGGTGCAC	625.505	+
chr7	29763301	29763312	TACGTNNNNNN	251.675	-	chr5	17598851	17598861	CACTGAATTT	833.547	-	chr4	189427132	189427147	AATCGCATAAGGTCC	686.942	+	chr4	190202698	190202707	GTTGGGGAA	130.295	+	chr7	10753767	10753777	GACAGTTGCA	468.806	-	chr4	190982310	190982320	ACAGGTACAT	154.787	+
chr7	29763262	29763273	CCACAACCTGA	127.281	-	chr5	21482686	21482696	CCTTGTCCTC	366.38	-	chr4	189427187	189427202	GAGGTAATAGCATAA	136.607	+	chr4	190202643	190202652	TTTACCAAA	439.431	-	chr7	12444045	12444055	GTCACCTGTA	293.665	+	chr4	190982359	190982369	CCAGCTGCTC	478.076	+
chr7	29763261	29763272	ACCACAACCTG	335.184	-	chr5	21496494	21496504	AAGGTGAGGG	117.996	+	chr4	189427192	189427207	AATAGCATAAGGTCC	369.19	+	chr4	190476228	190476237	GTTGGTAAA	153.6	+	chr7	12444079	12444089	TACAGTTGTC	175.174	+	chr5	2490572	2490582	CCAGGCGCAC	197.589	+
chr7	29763259	29763270	ACACCACAACC	1662.2	-	chr5	21521944	21521954	CTTTGAAATC	370.48	-	chr4	189427248	189427263	GAGGTAATAGCATAA	131.5	+	chr4	190626643	190626652	TTTGGGGAA	589.48	+	chr7	12444079	12444089	TACAGTTGTC	316.85	-	chr5	3323751	3323761	GCAGGTGGTG	162.679	+
chr7	29763257	29763268	ACACACCACAA	1642.62	-	chr5	21533845	21533855	GCATGAACTC	341.395	-	chr4	189427253	189427268	AATAGCATAAGGTCC	369.19	+	chr4	190626488	190626497	CCTCCCAAG	622.697	-	chr7	13679104	13679114	GTCACCTGTC	111.813	+	chr5	3323791	3323801	TGGTATCTGT	196.883	-
chr7	29763255	29763266	AAACACACCAC	106.066	-	chr5	21533566	21533576	CCTAGAACTC	319.885	-	chr4	189427314	189427329	AATAGCATAAGGTCC	173.827	+	chr4	190626403	190626412	CTTCCCAAG	823.143	-	chr7	14226971	14226981	CACACCTGCA	690.316	+	chr5	3323749	3323759	ATGCAGGTGG	1663.9	-
chr7	34821752	34821763	ATGCCTCACAT	120.913	-	chr5	21534439	21534449	CCATGACTTC	437.213	-	chr4	189427370	189427385	GAGGTAATAGCATAA	131.5	+	chr4	190767419	190767428	TCTCCTTGC	1389.29	-	chr7	14281947	14281957	GGCACCTGTC	939.587	+	chr5	16080363	16080373	GAACATCTGG	592.44	-
chr7	38266227	38266238	TTGGCTGGCTT	121.36	+	chr5	34179858	34179868	CCTTGAACAC	1196.66	-	chr4	189427375	189427390	AATAGCATAAGGTCC	369.19	+	chr4	190802602	190802611	CTTCTCTAA	253.355	-	chr7	17311381	17311391	GGCACCTGAT	128.316	+	chr5	17517802	17517812	ACGGCTGCTA	135.595	+
chr7	39018396	39018407	AGGCCTCACAA	1253.82	-	chr5	59451888	59451898	AGAATCAAGG	108.296	+	chr4	190198182	190198197	TAGGTGACAGGGTCT	173.242	+	chr4	190802473	190802482	CTTCTCTAA	253.355	-	chr7	18807769	18807779	AACAAGTTCN	136.077	-	chr5	17518365	17518375	ACAGCAGCTA	119.272	+
chr7	40134424	40134435	TATGGTGGTAA	124.596	+	chr5	68929745	68929755	GGGGTCACTA	155.535	+	chr4	190198190	190198205	AGGGTCTCATAGTCA	174.245	+	chr4	190802430	190802439	CTTCTCTAA	253.355	-	chr7	18885487	18885497	CGCATCTGCT	123.567	+	chr5	17518440	17518450	ACAGCTGCTG	7826.34	+
chr7	41680326	41680337	GTTGGTGACTT	327.082	+	chr5	68929786	68929796	TCTTGGCCTC	246.588	-	chr4	190198554	190198569	TAGGTGACAGGGTCT	173.242	+	chr4	190817602	190817611	TCTGAGAAA	2250.37	+	chr7	20816821	20816831	GGCAGGTACA	115.537	-	chr5	17518494	17518504	ACAGGTGTGT	2067.14	+
chr7	41680376	41680387	ATGTCTGGTCT	287.447	+	chr5	69236815	69236825	CTTTGAAATC	535.13	-	chr4	190198134	190198149	TCATCATGTGATCTT	107.145	-	chr4	190817656	190817665	GCTGAGAAG	551.51	+	chr7	21018333	21018343	AGCAGGTGCA	1709.04	-	chr5	17518438	17518448	GTACAGCTGC	688.131	-
chr7	46342287	46342298	GTGGGTTGGCT	182.6	+	chr5	69406018	69406028	GAGTTCAAGT	7155.09	+	chr4	190476188	190476203	TACGAAACAATGTCA	144.542	+	chr4	190832649	190832658	TACCCTAGA	136.439	-	chr7	21018236	21018246	TCCAGTTGCT	122.388	-	chr5	17517800	17517810	CAACGGCTGC	616.248	-
chr7	46355200	46355211	CTTTGAGGGCC	101.184	+	chr5	69405779	69405789	TCTTTAACTG	114.567	-	chr4	190476206	190476221	TGAACTTTGTACGAA	185.455	-	chr4	190881295	190881304	CTTAGGAGA	306.838	+	chr7	21130978	21130988	AACGCCTGGA	135.229	+	chr5	17519362	17519372	GCAGCTGCAT	515.759	+
chr7	46591496	46591507	GTGGGAGGTAG	125.583	+	chr5	69515727	69515737	AAGTTCAACA	1485.27	+	chr4	190612664	190612679	CAACTTCTTTGCCCT	145.616	-	chr4	190881135	190881144	CTTACTAAA	250.618	-	chr7	23807312	23807322	TAAACCTGTT	440.65	+	chr5	17526230	17526240	GCAGCTGCAT	515.759	+
chr7	48915087	48915098	GATGCTGGGCT	150.679	+	chr5	69805448	69805458	GAGGACAAGG	366.38	+	chr4	190612633	190612648	TGACACTTAGACTAC	274.305	-	chr4	190881068	190881077	CTTACTAAA	250.618	-	chr7	25719055	25719065	TGCACCAACT	145.409	+	chr5	17526703	17526713	CTACACGTGG	117.831	-
chr7	49001915	49001926	TGGCCACCTTC	130.646	-	chr5	79927135	79927145	AAAATCAAGA	175.755	+	chr4	190626653	190626668	TGAACTTTATTGCTC	269.39	-	chr4	190881047	190881056	TCTACCAGA	178.536	-	chr7	25719181	25719191	GCCAAGTGCT	280.44	-	chr5	17529087	17529097	GAGCAGCTGT	349.087	-
chr7	49438573	49438584	TATTGTGGCTT	116.655	+	chr5	79927227	79927237	AGGGTCAGAA	278.347	+	chr4	190767602	190767617	TCTCCTATTCTCCGT	159.407	-	chr4	190970429	190970438	TTTGGGAAA	5095.79	+	chr7	25843056	25843066	AACACCTGGG	333.132	+	chr5	17584499	17584509	CCACGTGTAG	416.331	+
chr7	49438590	49438601	AAACATCCCAG	103.5	-	chr5	79927263	79927273	TACTTCAAGG	155.106	+	chr4	190767589	190767604	TGTCCCTCGGCTCTC	287.882	-	chr4	191021005	191021014	TTAGGCAGA	197.025	+	chr7	28515472	28515482	GACACGTGCA	149.296	-	chr5	17585289	17585299	GCAGTTGCTG	524.922	+
chr7	51113139	51113150	CTGTATGGTCA	480.439	+	chr5	140255421	140255431	GAGGTGAAGG	281.508	+	chr4	190767557	190767572	TGTCCCTCGGCTCTC	287.882	-	chr5	552832	552841	CATCTCTAA	105.821	-	chr7	29763406	29763416	TGCAGCTAGC	1893.8	+	chr5	17585549	17585559	ACAGCTGCTC	349.087	+
chr7	52034973	52034984	CTGGGATGCCT	353.626	+	chr5	180900697	180900707	GGCGTAAATA	389.284	+	chr4	190767538	190767553	TCTCCTATTCTCCGT	159.407	-	chr5	552780	552789	CTTCTCTAA	299.355	-	chr7	29763427	29763437	CACACATACA	107.045	+	chr5	17585287	17585297	TTGCAGTTGC	142.771	-
chr7	52035032	52035043	AGCCCTCACTG	296.794	-	chr5	180900772	180900782	NNNNNNAGCC	186.081	+	chr4	190767525	190767540	TGTCCCTCGGCTCTC	287.882	-	chr5	552755	552764	CATCTCTAA	105.821	-	chr7	29763566	29763576	NNNNNNNATC	144.762	+	chr5	17593608	17593618	ATGCAGCTGC	515.759	-
chr7	52034978	52034989	ATGCCTCATAG	172.238	-	chr5	180900783	180900793	TGAATCAGGC	113.681	+	chr4	190767493	190767508	TGTCCCTCGGCTCTC	287.882	-	chr5	552729	552738	CATCTCTAA	105.821	-	chr7	29763572	29763582	NATCCCTGCA	351.412	+	chr5	17594185	17594195	ACAGCTGCTC	349.087	+
chr7	54034321	54034332	AGCCCTACCAG	183.167	-	chr5	180900790	180900800	GGCATAAATA	165.67	+	chr4	190767461	190767476	TGTCCCTCGGCTCTC	287.882	-	chr5	552704	552713	CATCTCTAA	105.821	-	chr7	29763471	29763481	GCCAAGTTTN	356.096	-	chr5	17597359	17597369	GCAGTTGCTG	524.922	+
chr7	54258506	54258517	CAGGGTTGCCC	286.389	+	chr5	180900865	180900875	NNNNNNAGCC	656.111	+	chr4	190767429	190767444	TGTCCCTCGGCTCTC	287.882	-	chr5	552679	552688	CATCTCTAA	105.821	-	chr7	29763414	29763424	GCCAAGTTTC	267.99	-	chr5	17597619	17597629	ACAGCTGCTC	349.087	+
chr7	54258512	54258523	TGCCCACCCAC	323.798	-	chr5	180900880	180900890	GCAGGCATAA	870.458	+	chr4	190767411	190767426	TCTCCCATTCTCCTT	273.792	-	chr5	552653	552662	CATCTCTAA	105.821	-	chr7	29763357	29763367	ACCAAGTTTN	880.976	-	chr5	17597910	17597920	ACACACCTGT	281.671	-
chr7	54598719	54598730	AGACTTCAAAG	169.19	-	chr5	180900882	180900892	AGGCATAAAT	121.751	+	chr4	190767398	190767413	TGTCCCTCGGCTCTC	287.882	-	chr5	552601	552610	CTTCTCTAA	299.355	-	chr7	29763299	29763309	TGTACGTNNN	1573	-	chr5	17597357	17597367	TTGCAGTTGC	142.771	-
chr7	54598698	54598709	GGACCACATTC	186.959	-	chr5	180900883	180900893	GGCATAAATA	584.146	+	chr4	190767366	190767381	TGTCCCTCGGCTCTC	1159.68	-	chr5	552576	552585	CATCTCTAA	105.821	-	chr7	29763295	29763305	GGCATGTACG	11230.7	-	chr5	17599335	17599345	GCAGCCGTTG	616.248	+
chr7	54598683	54598694	GAACCACAAAG	341.231	-	chr5	180900958	180900968	NNNNNNAGCC	2313.41	+	chr4	190817625	190817640	GAGGTCTATGAGTGC	176.244	+	chr5	552550	552559	CATCTCTAA	105.821	-	chr7	29763289	29763299	AGCAGGGGCA	58960.3	-	chr5	17599333	17599343	TAGCAGCCGT	292.493	-
chr7	54598673	54598684	TGGCCACATTG	472.425	-	chr5	180900962	180900972	NNAGCCATGA	190.795	+	chr4	190817654	190817669	AGGCTGAGAAGGTGG	190.41	+	chr5	552525	552534	CATCTCTAA	105.821	-	chr7	29763286	29763296	ACTAGCAGGG	164.762	-	chr5	21479590	21479600	TTACACTTGT	229.75	-
chr7	55812004	55812015	CCGTGAGGCCT	307.797	+	chr5	180900969	180900979	TGAATCAGGC	1413.32	+	chr4	190817665	190817680	GTGGACAAGATCTAG	129.623	+	chr5	552500	552509	CATCTCTAA	105.821	-	chr7	29763283	29763293	TGCACTAGCA	308.102	-	chr5	21522011	21522021	GCAGCTGTAA	605.994	+
chr7	55811998	55812009	AGGCCACCGTG	197.619	-	chr5	180900973	180900983	TCAGGCATAA	200.07	+	chr4	190832663	190832678	CCACCTTCTGTCCTT	378.07	-	chr5	552475	552484	CATCTCTAA	105.821	-	chr7	29763277	29763287	TGCATGTGCA	124866	-	chr5	21522009	21522019	TAGCAGCTGT	1076.71	-
chr7	56438264	56438275	GTGTGAGGCAA	128.079	+	chr5	180900974	180900984	CAGGCATAAA	191.786	+	chr4	190881026	190881041	CACCTTTATGACCTT	297.829	-	chr5	552450	552459	CATCTCTAA	105.821	-	chr7	29763264	29763274	ACAACCTGAA	131.612	-	chr5	21533793	21533803	GTAGATGTTC	116.222	+
chr7	56438412	56438423	CCGGGAGGCCG	421.378	+	chr5	180900975	180900985	AGGCATAAAT	418.016	+	chr4	190881017	190881032	TCAGCCCTTCACCTT	109.777	-	chr5	552424	552433	CATCTCTAA	105.821	-	chr7	33405821	33405831	TGCTGGTGTC	133.338	-	chr5	21534185	21534195	CCAGATGCTC	286.214	+
chr7	56438456	56438467	CTGGGAGGCAA	331.524	+	chr5	180900976	180900986	GGCATAAATA	2059.67	+	chr4	190967699	190967714	GTGGTCAAAGTTAGA	131.04	+	chr5	552398	552407	CTTCTCTAA	299.355	-	chr7	34821640	34821650	GGCACCTGTG	192.597	+	chr5	21534235	21534245	GCAGGTGTGT	323.84	+
chr7	56438730	56438741	GTTTGGGGCCT	153.4	+	chr5	180900780	180900790	CCATGAATCA	158.347	-	chr4	190970640	190970655	TAGCTCTGAAGCTTA	128.518	+	chr5	552373	552382	CATCTCTAA	105.821	-	chr7	34821790	34821800	TGCACCTTGA	103.807	+	chr5	21534198	21534208	AAGCACTTGT	201.033	-
chr7	56438783	56438794	CCGTGAGGCCT	307.797	+	chr5	180900687	180900697	CCATGAATCA	705.044	-	chr4	190970787	190970802	TAGCCCTTTGACCAA	506.047	-	chr5	754596	754605	TCAGGGAAA	116.671	+	chr7	34821739	34821749	TGCATGTGCA	112.701	-	chr5	34179790	34179800	CCAGGTACAC	218.656	+
chr7	56439325	56439336	CACGGTGGCCT	197.619	+	chr5	180900594	180900604	CCGTGAAGCA	687.547	-	chr4	191020971	191020986	AGGCTGAAGTTGTCA	187.789	+	chr5	847113	847122	TCAGGGAAA	116.671	+	chr7	35226721	35226731	AGCACCAGCC	123.964	+	chr5	34179961	34179971	CTAGGTGCTC	216.095	+
chr7	56439383	56439394	GTGTGAGGCAA	128.079	+	chr5	180900519	180900529	TATTCNNNNN	603.472	-	chr5	754176	754191	CAACCTCTCGTTCTT	131.071	-	chr5	847190	847199	TCAGGGAAA	116.671	+	chr7	38266271	38266281	AACACCAGCT	143.578	+	chr5	34180640	34180650	NNNNNTGTTG	405.763	+
chr7	56439431	56439442	GTGTGAGGCAA	128.079	+	chr5	180900512	180900522	GCATAAATAT	284.621	-	chr5	2146206	2146221	CGACCTAATCACTTC	3126.13	-	chr5	2146176	2146185	CTTCCCAGA	1322.22	-	chr7	39018253	39018263	TCCAGGTGGT	187.983	-	chr5	68929650	68929660	ACAGCTGCAA	277.403	+
chr7	56439480	56439491	GTGTGAGGCAA	128.079	+	chr5	180900501	180900511	CCATGAATCA	14703.5	-	chr5	2146189	2146204	CCACCTCCTGACCAT	192.566	-	chr5	2146135	2146144	CTTCCCGGA	354.958	-	chr7	40134412	40134422	CACAACTATA	102.905	+	chr5	68929698	68929708	GCAGCTGCCG	249.096	+
chr7	56439562	56439573	GTGTGAGGCAA	128.079	+	chr5	180900426	180900436	TATTCNNNNN	853.768	-	chr5	2146165	2146180	CGACCTAATCACTTC	2841.82	-	chr5	2146094	2146103	CTTCCCAGG	163.869	-	chr7	41291525	41291535	CACAGCTGTT	114.36	+	chr5	68929696	68929706	CTGCAGCTGC	604.1	-
chr7	56439710	56439721	CCGGGAGGCCG	421.378	+	chr5	180900420	180900430	CATAAATATT	179.634	-	chr5	2146124	2146139	CGACCTAAGCACTTC	380.917	-	chr5	2146053	2146062	CTTCCCAGA	1322.22	-	chr7	41291635	41291645	GACTGGTGGA	129.161	-	chr5	68929648	68929658	TCACAGCTGC	230.23	-
chr7	56439754	56439765	CTGGGAGGCAA	331.524	+	chr5	180900419	180900429	GCATAAATAT	1267.28	-	chr5	2146083	2146098	CGACCTAATCACTTC	2841.82	-	chr5	2145892	2145901	CTTCCCGGA	354.958	-	chr7	41680134	41680144	TATANNNNNN	327.458	-	chr5	69405906	69405916	AACCAGCTGG	153.958	-
chr7	56440028	56440039	GTTTGGGGCCT	153.4	+	chr5	180900408	180900418	CCATGAATCA	65467.5	-	chr5	2146042	2146057	CGACCTAATCACTTC	2841.82	-	chr5	2145851	2145860	CTTCCCGGA	354.958	-	chr7	46591508	46591518	CTCACCTGGC	100.208	+	chr5	69515832	69515842	CCAGCTGCAG	976.759	+
chr7	56440081	56440092	CCGTGAGGCCT	307.797	+	chr5	180900335	180900345	TTCNNNNNNN	205.123	-	chr5	2146002	2146017	CGACCTAATCACTTC	3126.13	-	chr5	2145810	2145819	CTTCCCGGA	354.958	-	chr7	46932786	46932796	TGCACCTGCT	1509.46	+	chr5	69515853	69515863	CCAGGTGCCC	107.873	+
chr7	56440623	56440634	CACGGTGGCCT	197.619	+	chr5	180900333	180900343	TATTCNNNNN	3801.42	-	chr5	2145962	2145977	CGACCTAATCACTTC	3126.13	-	chr5	2146982	2146991	CTTCCCAGA	1322.22	-	chr7	47032713	47032723	GACACCTGGT	289.89	+	chr5	69515863	69515873	GTAGTTGCGA	261.721	+
chr7	56440681	56440692	GTGTGAGGCAA	128.079	+	chr5	180900332	180900342	ATATTCNNNN	441.139	-	chr5	2145922	2145937	CGACCTAATCACTTC	3126.13	-	chr5	2146901	2146910	CTTCCCAGA	1322.22	-	chr7	48314458	48314468	CACGCCTGTT	113.584	+	chr5	69515884	69515894	GTAGCTGTTC	107.745	+
chr7	56440560	56440571	CGGCCTCCCGC	444.811	-	chr5	180900328	180900338	ATAAATATTC	141.626	-	chr5	2145881	2145896	CGACCTAATCACTTC	2841.82	-	chr5	2146860	2146869	CTTCCCAGA	1322.22	-	chr7	48676338	48676348	TCCACCTGGC	273.311	+	chr5	69515882	69515892	TAGTAGCTGT	230.677	-
chr7	56440517	56440528	TTGCCTCCCAG	331.524	-	chr5	180900327	180900337	CATAAATATT	799.823	-	chr5	2145840	2145855	CGACCTAATCACTTC	2841.82	-	chr5	2146819	2146828	CTTCCCAGA	796.144	-	chr7	49438612	49438622	AGCAGCTGTA	327.376	+	chr5	69515861	69515871	CCGTAGTTGC	287.68	-
chr7	56440075	56440086	AGGCCACCGTG	197.619	-	chr5	180900326	180900336	GCATAAATAT	5642.6	-	chr5	2145799	2145814	CGACCTAATCACTTC	2841.82	-	chr5	2146658	2146667	CTTCCCAGA	796.144	-	chr7	49438612	49438622	AGCAGCTGTA	399.087	-	chr5	69785953	69785963	TAGCATCTGC	456.167	-
chr7	56440009	56440020	AGCCCACCGAC	293.24	-	chr5	180900315	180900325	CCATGAATCA	291496	-	chr5	2145759	2145774	CGACCTAATCACTTC	3126.13	-	chr5	2146577	2146586	CTTCCCAGA	796.144	-	chr7	49438567	49438577	AACAGGTATT	124.02	-	chr5	140255399	140255409	GCAGGTTTTC	103.353	+
chr7	56439812	56439823	AGGCCACCGAG	899.915	-	chr6	11208722	11208732	AAGATCAGAA	172.295	+	chr5	2145719	2145734	CGACCTAATCACTTC	3126.13	-	chr5	2490487	2490496	TTTAGGATG	771.904	+	chr7	52722392	52722402	TGCAGTTGCT	157.647	-	chr5	140255367	140255377	ATCCACCTGG	135.195	-
chr7	56439671	56439682	AGGCCACCGTG	197.619	-	chr6	21602302	21602312	GGGGTCCGAG	132.074	+	chr5	2147012	2147027	CGACCTAATCACTTC	3126.13	-	chr5	2490543	2490552	TTTAGGATG	771.904	+	chr7	54034490	54034500	CCCAGGTGCA	566.575	-	chr5	177407588	177407598	GAGCACGTGG	199.288	-
chr7	56439262	56439273	CGGCCTCCCGC	444.811	-	chr6	28402539	28402549	GCCTGACCTC	148.118	-	chr5	2146971	2146986	CGACCTAATCACTTC	2841.82	-	chr5	2490599	2490608	TTTAGGATG	775.92	+	chr7	54258331	54258341	GGCACCTCGC	241.986	+	chr5	177407534	177407544	GAGCACGTGG	199.288	-
chr7	56439219	56439230	TTGCCTCCCAG	331.524	-	chr6	52630992	52631002	GAGGTCAGAA	557.304	+	chr5	2146931	2146946	CGACCTAATCACTTC	3126.13	-	chr5	2490655	2490664	TTTAGGATG	771.904	+	chr7	54598557	54598567	AACAGCTGGA	127.592	+	chr5	180900590	180900600	NNAGCCGTGA	261.311	+
chr7	56438777	56438788	AGGCCACCGTG	197.619	-	chr6	52631008	52631018	CAGTCCAAGG	100.356	+	chr5	2146923	2146938	CGCCATCACGACCTA	139.962	-	chr5	2490711	2490720	TTTAGGATG	771.904	+	chr7	54598588	54598598	ATCAGCTGCC	103.133	-	chr5	180900601	180900611	GCAGGCATAA	479.791	+
chr7	56438711	56438722	AGCCCACCGAC	293.24	-	chr6	57226227	57226237	CCTTGAAGTA	216.316	-	chr5	2146890	2146905	CGACCTAATCACTTC	2841.82	-	chr5	3324308	3324317	NNNNNNATA	692.245	+	chr7	54598557	54598567	AACAGCTGGA	271.793	-	chr5	180900694	180900704	TCAGGCGTAA	5915.96	+
chr7	56438514	56438525	AGGCCACCGAG	899.915	-	chr6	57574752	57574762	AGGGTCAGAA	335.556	+	chr5	2146849	2146864	CGACCTAATCACTTC	2841.82	-	chr5	16080256	16080265	CATCCCAGC	119.9	-	chr7	54624050	54624060	AACAGCTGCC	292.537	+	chr5	180900700	180900710	GTAAATATTC	193.51	+
chr7	56438373	56438384	AGGCCACCGTG	197.619	-	chr6	57574914	57574924	ATTTGAACTA	295.542	-	chr5	2146808	2146823	CTACCTAATCACTTC	317.602	-	chr5	17518380	17518389	TTTGAAAGG	103.688	+	chr7	54624050	54624060	AACAGCTGCC	129.374	-	chr5	180900770	180900780	NNNNNNNNAG	170.289	+
chr7	56441322	56441333	GTTTGGGGCCT	153.4	+	chr6	58147870	58147880	TCTTGTCCTT	218.534	-	chr5	2146768	2146783	TGAGCTAATCACTTC	341.252	-	chr5	17517790	17517799	TATCCTGAA	286.294	-	chr7	54624038	54624048	GGCAGCTGCT	139.326	-	chr5	180900776	180900786	NNAGCCATGA	357.663	+
chr7	56441375	56441386	CCGTGAGGCCT	307.797	+	chr6	76540975	76540985	TAGTTCGTAG	133.723	+	chr5	2146728	2146743	CGACCTAATCACTTC	3126.13	-	chr5	17526493	17526502	TTCCCCTAA	210.026	-	chr7	55812077	55812087	GGCAGGCGCT	118.634	-	chr5	180900787	180900797	TCAGGCATAA	1628.31	+
chr7	56441369	56441380	AGGCCACCGTG	197.619	-	chr6	76540832	76540842	TTTTGAAGTC	239.336	-	chr5	2146688	2146703	CGACCTAATCACTTC	3126.13	-	chr5	17529299	17529308	TTTAAGGGA	157.346	+	chr7	56440154	56440164	GGCAGGCGCT	118.634	-	chr5	180900791	180900801	GCATAAATAT	281.913	+
chr7	56441303	56441314	AGCCCACCGAC	293.24	-	chr6	110714381	110714391	GCCTGAACTT	583.97	-	chr5	2146647	2146662	CGACCTAATCACTTC	2841.82	-	chr5	17584208	17584217	GCTGGGAAG	1330.09	+	chr7	56438856	56438866	GGCAGGCGCT	118.634	-	chr5	180900793	180900803	ATAAATATTC	583.031	+
chr7	56442153	56442164	GTGTGAGGCAA	128.079	+	chr6	114460382	114460392	CCCTGATCTT	486.477	-	chr5	2146607	2146622	CGACCTAATCACTTC	3126.13	-	chr5	17584578	17584587	CTTGAGGAA	182.673	+	chr7	56441448	56441458	GGCAGGCGCT	118.634	-	chr5	180900863	180900873	NNNNNNNNAG	457.177	+
chr7	56442301	56442312	CCGGGAGGCCG	421.378	+	chr6	114460297	114460307	CCTTGATCTT	1846.21	-	chr5	16080233	16080248	TCACCTCTGAACCCC	164.5	-	chr5	17585298	17585307	GTTGGGGAA	157.367	+	chr7	56887552	56887562	GGCAGGAGTC	166.799	-	chr5	180900869	180900879	NNAGCCATGA	1261.1	+
chr7	56442345	56442356	CTGGGAGGCAA	331.524	+	chr6	132022043	132022053	AGGGTAAAGG	173.716	+	chr5	17518528	17518543	GAGGTCTGAAGGGCA	20811.1	+	chr5	17585338	17585347	TCCCTTAAA	157.346	-	chr7	57687256	57687266	AACACCAGCT	156.171	+	chr5	180900880	180900890	GCAGGCATAA	44133.7	+
chr7	56442262	56442273	AGGCCACCGTG	197.619	-	chr6	132022132	132022142	CAGGTCATGA	141.722	+	chr5	17518615	17518630	GGAGTGAGGATGTCA	431.005	+	chr5	17596278	17596287	GCTGGGAAG	223.232	+	chr7	57687193	57687203	TCCAGGTGGA	216.955	-	chr5	180900884	180900894	GCATAAATAT	994.013	+
chr7	56887414	56887425	GTCGGAGGGCA	129.376	+	chr6	132891887	132891897	AAGTTCACCG	568.71	+	chr5	17518705	17518720	AAGGCAAGAAGGAGA	313.525	+	chr5	17597368	17597377	GTTGGGGAA	157.367	+	chr7	57687139	57687149	TACAGGTGGA	1040.39	-	chr5	180900886	180900896	ATAAATATTC	2055.74	+
chr7	56887447	56887458	CCGTGAGGCCT	349.174	+	chr6	132891862	132891872	TACTGACCCC	191.508	-	chr5	17518744	17518759	AGGCTCAGAGGATGA	156.968	+	chr5	17597408	17597417	TCCCTTAAA	157.346	-	chr7	57696778	57696788	GGCCCCTGCC	177.468	+	chr5	180900956	180900966	NNNNNNNNAG	1611.98	+
chr7	56894141	56894152	TGACCTCCCTC	325.887	-	chr6	132891770	132891780	TTTTGTACTT	380.463	-	chr5	17526658	17526673	GCGGTTTGAAGGACA	103.616	+	chr5	17599346	17599355	TTCAGGATA	286.294	+	chr7	57753911	57753921	GATAGGTGCT	981.076	-	chr5	180900962	180900972	NNAGCCATGA	4446.58	+
chr7	56893855	56893866	AGGCCGCCCTG	177.351	-	chr6	144312680	144312690	CATTGCACTC	431.536	-	chr5	17526875	17526890	CGAGTGACAAAGTTA	139.162	+	chr5	17599289	17599298	CCTCCCTTA	109.215	-	chr7	57768709	57768719	AACACCTGGA	562.325	+	chr5	180900966	180900976	CCATGAATCA	1064.78	+
chr7	57137731	57137742	CTGGGAGGGCG	274.266	+	chr6	149042196	149042206	GAATTCATGA	340.457	+	chr5	17584350	17584365	TGGTCCAATACTTTA	146.062	+	chr5	17598830	17598839	CTTCCCACA	237.389	-	chr7	57888177	57888187	GACATCTTCC	115.258	+	chr5	180900973	180900983	TCAGGCATAA	20243.7	+
chr7	57137887	57137898	TAGGGAGGCCC	504.642	+	chr6	149042192	149042202	TGTTGAATTC	119.404	-	chr5	17584457	17584472	TGGAACTAAATTTCA	263.502	+	chr5	21482738	21482747	TCTGGGGGA	251.884	+	chr7	57888213	57888223	CCCAGCTGGC	121.172	+	chr5	180900977	180900987	GCATAAATAT	3504.84	+
chr7	57137774	57137785	TCGCCACCTTA	154.787	-	chr6	161034914	161034924	GAGTTGAAAG	575.685	+	chr5	17584518	17584533	AGTGTCAATAGGCTC	168.592	+	chr5	21482847	21482856	TTTGAGGAA	172.037	+	chr7	57905911	57905921	GCCAGGTGGG	179.39	-	chr5	180900979	180900989	ATAAATATTC	7248.43	+
chr7	57696717	57696728	CTAGGAAGTAT	110.749	+	chr6	170686501	170686511	CCCTAAACCC	101.542	-	chr5	17584550	17584565	CCGCCCATATGGTCG	139.146	+	chr5	21521998	21522007	TTTGCTAAA	457.094	-	chr7	57905813	57905823	GCCAGGTGGC	131.475	-	chr5	180900596	180900606	GTGAAGCAGG	329.284	-
chr7	57696748	57696759	AGGCAACCTTA	170.051	-	chr6	170686440	170686450	CCCTAAACCC	101.542	-	chr5	17584539	17584554	TGTCCTTCAAACCGC	103.616	-	chr5	21533718	21533727	CCTCTCAAC	475.72	-	chr7	57931537	57931547	GACAGCTGTC	113.197	+	chr5	180900520	180900530	ATTCNNNNNN	7761.41	-
chr7	57768428	57768439	CAGTCAGGCCT	128.458	+	chr7	507219	507229	CCATCACCTC	271.904	-	chr5	17584322	17584337	TAACTTTGTCACTCG	139.162	-	chr5	21534181	21534190	CTTCCCAGA	1320.74	-	chr7	57931537	57931547	GACAGCTGTC	113.197	-	chr5	180900514	180900524	ATAAATATTC	200.429	-
chr7	57768607	57768618	AGGCAACAAAG	248.494	-	chr7	2417287	2417297	GGTGTCAAGG	138.237	+	chr5	17584268	17584283	TTACTCTTTGCCATC	212.228	-	chr5	34180687	34180696	TCTATGAGA	151.342	+	chr7	61055886	61055896	NNCAGATTTA	276.16	+	chr5	180900512	180900522	GCATAAATAT	247.666	-
chr7	57768433	57768444	AGGCCTCAAAA	321.363	-	chr7	2417479	2417489	GGTGTCAAGG	138.237	+	chr5	17596338	17596353	TTACTCTTTGCCATC	193.062	-	chr5	34179844	34179853	CTTCCTGAA	355.413	-	chr7	61664320	61664330	TCCAAGTGCT	110.615	-	chr5	180900503	180900513	ATGAATCAGG	1070.87	-
chr7	57886398	57886409	AGACAAGCCAG	372.371	-	chr7	3446842	3446852	TCTGGAACTT	201.885	-	chr5	17597871	17597886	TGCCCTTCAGACCTC	4674	-	chr5	34179786	34179795	CCTGCCAGG	126.712	-	chr7	61735993	61736003	TGCAGCTGTT	405.078	+	chr5	180900427	180900437	ATTCNNNNNN	1267.88	-
chr7	57888128	57888139	CTGTGAGGGGT	338.587	+	chr7	3506014	3506024	CTCTGAAGTT	110.815	-	chr5	17599372	17599387	GAAGTCGGGCGGGCA	344.819	+	chr5	34179766	34179775	TCCCCCAGA	758.27	-	chr7	61735993	61736003	TGCAGCTGTT	210.446	-	chr5	180900423	180900433	AAATATTCNN	146.432	-
chr7	57888195	57888206	TAAGGTTGCCT	610.996	+	chr7	3505948	3505958	TCCTGAAGTC	112.675	-	chr5	17599492	17599507	GAATCGCAAAGTTCA	783.836	+	chr5	34191526	34191535	TTCCTCAAA	172.037	-	chr7	61735898	61735908	AGCAGATGTA	148.78	-	chr5	180900421	180900431	ATAAATATTC	892.414	-
chr7	57887910	57887921	ATANNNNNNNN	248.574	-	chr7	3505921	3505931	CTTTGACCTC	3400.1	-	chr5	17598854	17598869	TGAATTTTCTCGCTT	162.344	-	chr5	34191466	34191475	CCTCCCGGA	362.375	-	chr7	61735614	61735624	GACAGGTGGC	216.768	-	chr5	180900419	180900429	GCATAAATAT	1102.74	-
chr7	57905921	57905932	CAGGGAGGACT	159.504	+	chr7	8019870	8019880	TATTGACTTT	305.347	-	chr5	34180658	34180673	AATGACAAATGGTGG	168.56	+	chr5	60550268	60550277	CTTCCCTAA	1085.61	-	chr7	61765603	61765613	TTCAGGTGCT	196.335	-	chr5	180900410	180900420	ATGAATCAGG	4768.08	-
chr7	57927689	57927700	ATGCAACCAAG	168.129	-	chr7	9994527	9994537	GGGTTCAGCA	111.877	+	chr5	34179841	34179856	TCACTTCCTGAAATA	116.038	-	chr5	69785991	69786000	TCTGGGAAG	1058.82	+	chr7	61765384	61765394	AACAGTTGTC	186.997	-	chr5	180900334	180900344	ATTCNNNNNN	5645.25	-
chr7	61055879	61055890	NNNNNNNNNCA	104.749	+	chr7	11612914	11612924	GGATTCATGG	121.13	+	chr5	34181966	34181981	TGACCCTGGGACCTG	339.917	-	chr5	134263408	134263417	TTAAGGAGA	498.139	+	chr7	61805798	61805808	AACAGCTGCA	210.446	+	chr5	180900331	180900341	AATATTCNNN	225.859	-
chr7	61735732	61735743	GGAACTCCCAA	104.669	-	chr7	11612941	11612951	TCTTGGACTC	479.35	-	chr5	59451888	59451903	AGAATCAAGGGTACA	206.597	+	chr5	134263420	134263429	GTAGGGAGA	322.293	+	chr7	61805893	61805903	TACATCTGCT	148.78	+	chr5	180900330	180900340	AAATATTCNN	651.991	-
chr7	61806058	61806069	TTGGGAGTTCC	104.669	+	chr7	11670732	11670742	TCTTGCCCTT	383.466	-	chr5	59451910	59451925	GAGTTACTAGGGTAA	275.211	+	chr5	134263542	134263551	GTTAGGGGG	422.631	+	chr7	61806177	61806187	GCCACCTGTC	216.768	+	chr5	180900328	180900338	ATAAATATTC	3973.49	-
chr7	61817888	61817899	TTGTGAGGCCA	667.047	+	chr7	12444146	12444156	AAGATCAGAG	133.732	+	chr5	59451917	59451932	TAGGGTAAGAGGCCA	360.543	+	chr5	151275710	151275719	CTCCCCAAA	499.761	-	chr7	61805798	61805808	AACAGCTGCA	405.078	-	chr5	180900326	180900336	GCATAAATAT	4909.95	-
chr7	61818278	61818289	CAGGGTTGGCT	154.135	+	chr7	14281950	14281960	ACCTGTCCTT	111.146	-	chr5	69406018	69406033	GAGTTCAAGTTGCCA	567.415	+	chr5	180900508	180900517	TCAGGCATA	447.81	+	chr7	61816436	61816446	TTCAGGTGGA	153.835	-	chr5	180900324	180900334	AGGCATAAAT	193.243	-
chr7	61822341	61822352	CGGGGTGGGCT	153.014	+	chr7	14281865	14281875	CTTTGAATTA	696.028	-	chr5	79927219	79927234	GAAGTTTTAGGGTCA	311.731	+	chr5	180900593	180900602	GCCGTGAAG	161.235	+	chr7	61818395	61818405	TGCACCTACC	527.823	+	chr5	180900320	180900330	AATCAGGCAT	352.539	-
chr7	61822557	61822568	GAGTCTGGCCT	552.664	+	chr7	14281836	14281846	TCTTGATCTT	3634.26	-	chr5	79927227	79927242	AGGGTCAGAAGAAGA	628.226	+	chr5	180900601	180900610	GCAGGCATA	672.909	+	chr7	61822453	61822463	AACCCCTGTT	242.071	+	chr5	180900317	180900327	ATGAATCAGG	21230	-
chr7	61822547	61822558	ATACCACCTTG	292.174	-	chr7	17108987	17108997	GAAGTCACGG	236.035	+	chr5	79927134	79927149	TAAAATCAAGACTCT	150.612	-	chr5	180900694	180900703	TCAGGCGTA	4549.67	+	chr7	61822549	61822559	ACCACCTTGA	133.967	+	chr6	371324	371334	GCAGTTGCAG	319.28	+
chr7	62822675	62822686	AGAGCACCCTG	103.125	-	chr7	17108890	17108900	CATTGAACCC	812.934	-	chr5	134263510	134263525	GGAGTCAGGTAGTTA	370.332	+	chr5	180900776	180900785	NNAGCCATG	210.114	+	chr7	64604191	64604201	TGCACCAGCC	208.048	+	chr6	371322	371332	CAGCAGTTGC	158.909	-
chr7	63212760	63212771	GAGGGAGGTCA	325.887	+	chr7	18807865	18807875	NNNNNNTAAA	433.122	+	chr5	134263539	134263554	GTCGTTAGGGGGTCG	206.911	+	chr5	180900787	180900796	TCAGGCATA	44172.6	+	chr7	64604383	64604393	ACCAAGTGTT	134.945	-	chr6	11208660	11208670	CCAGATGGTA	162.613	+
chr7	63213868	63213879	AGGCCTCACGG	332.683	-	chr7	18807922	18807932	GAGTTCCAAA	207.655	+	chr5	169894587	169894602	CAGGACCATAGGTGA	120.753	+	chr5	180900869	180900878	NNAGCCATG	1062.71	+	chr7	64960783	64960793	TGAACTTGTA	138.959	+	chr6	21602342	21602352	CCAGCTGGAC	149.518	+
chr7	63219362	63219373	GTCGGTGGGCT	293.24	+	chr7	20199427	20199437	CGTTGACTTA	147.933	-	chr5	169894602	169894617	GCATCTTCTAACCCA	198.804	-	chr5	180900872	180900881	GCCATGAAG	2864.22	+	chr7	65018849	65018859	TACACCAGAT	108.852	+	chr6	28333384	28333394	GCACATCTGC	171.51	-
chr7	63219726	63219737	CACGGTGGCCT	254.279	+	chr7	20199309	20199319	TACTGACCCT	142.047	-	chr5	180900485	180900500	NNNNNNNNNNNNNNA	216.97	+	chr5	180900876	180900885	TGAAGCAGG	5683.71	+	chr7	76097472	76097482	AGCACCTGGG	145.595	+	chr6	52631020	52631030	CCAGATACTA	129.992	+
chr7	63219813	63219824	GAGGGAGGTCA	325.887	+	chr7	20199262	20199272	ACATGACCTT	615.866	-	chr5	180900578	180900593	NNNNNNNNNNNNNNA	797.642	+	chr5	180900880	180900889	GCAGGCATA	66376.6	+	chr7	76901854	76901864	TACAAGTGTG	205.408	-	chr6	52631149	52631159	CCAGGTGAAT	250.062	+
chr7	63219861	63219872	GAGGGAGGTCA	325.887	+	chr7	20816889	20816899	TCTTGATCTC	878.934	-	chr5	180900671	180900686	NNNNNNNNNNNNNNA	3372.13	+	chr5	180900962	180900971	NNAGCCATG	5374.98	+	chr7	76922953	76922963	TGCAGATGCT	148.786	-	chr6	52631210	52631220	CAACACCTGG	2175.73	-
chr7	63219662	63219673	CGGCCTCCCGG	245.469	-	chr7	20911635	20911645	AAGTTCAAAA	6351.52	+	chr5	180900690	180900705	TGAATCAGGCGTAAA	598.185	+	chr5	180900965	180900974	GCCATGAAT	293.471	+	chr7	77753481	77753491	TTCACCTGCA	306.731	+	chr6	57386915	57386925	ACAGTTGCAA	283.29	+
chr7	63219651	63219662	TCGCCTCACGG	108.198	-	chr7	21130972	21130982	GGGTTGAACG	108.753	+	chr5	180900695	180900710	CAGGCGTAAATATTC	711.091	+	chr5	180900969	180900978	TGAATCAGG	477.374	+	chr7	82219861	82219871	TGCAGCTGCC	223.907	+	chr6	57574809	57574819	CTTCACCTGG	268.828	-
chr7	63219619	63219630	TTGCCTCCCAG	331.524	-	chr7	21131057	21131067	CTTTCACCTT	145.223	-	chr5	180900764	180900779	NNNNNNNNNNNNNNA	19142	+	chr5	180900973	180900982	TCAGGCATA	1129990	+	chr7	82219861	82219871	TGCAGCTGCC	119.232	-	chr6	57574764	57574774	TCGAATCTGT	104.701	-
chr7	63219452	63219463	CGGCCTCCCAG	1754.2	-	chr7	25719079	25719089	CCTTGCCTTT	115.677	-	chr5	180900765	180900780	NNNNNNNNNNNNNAG	922.761	+	chr5	180900977	180900986	GCATAAATA	130.175	+	chr7	82474726	82474736	GACTGCTGTA	197.011	-	chr6	76540906	76540916	CCAAATGCGG	176.874	+
chr7	63219389	63219400	GGGCCTCCCGG	241.435	-	chr7	25862882	25862892	GAAGTCAGTG	105.598	+	chr5	180900783	180900798	TGAATCAGGCATAAA	165.1	+	chr5	180900429	180900438	TCNNNNNNN	323.753	-	chr7	82785039	82785049	AATAGGTGGT	129.685	-	chr6	106901712	106901722	CCAGTTGGTA	166.544	+
chr7	63221485	63221496	CGGCCTCCCGG	245.469	-	chr7	25862878	25862888	CATTGAAGTC	156.709	-	chr5	180900788	180900803	CAGGCATAAATATTC	1116.28	+	chr5	180900337	180900346	CNNNNNNNN	155.737	-	chr7	83457776	83457786	TCCAGGTGCT	484.918	-	chr6	106901750	106901760	GCAGATGAAC	116.078	+
chr7	63221474	63221485	TCGCCTCACGG	108.198	-	chr7	25862855	25862865	CTTTGCCCTC	200.307	-	chr5	180900857	180900872	NNNNNNNNNNNNNNA	44377.6	+	chr5	180900336	180900345	TCNNNNNNN	1639.31	-	chr7	85687765	85687775	GGCAGCTGTA	272.893	+	chr6	106901883	106901893	CCAGGCGCTG	349.695	+
chr7	63221442	63221453	TTGCCTCCCAG	331.524	-	chr7	28515361	28515371	GGGTTCAGAT	148.517	+	chr5	180900858	180900873	NNNNNNNNNNNNNAG	267.54	+	chr5	180900322	180900331	TCAGGCATA	203.316	-	chr7	85687765	85687775	GGCAGCTGTA	886.26	-	chr6	106901719	106901729	GTATACCTGG	373.381	-
chr7	63221275	63221286	CGGCCTCCCAG	1754.2	-	chr7	29763418	29763428	AGTTTCATAC	139.002	+	chr5	180900872	180900887	GCCATGAAGCAGGCA	123.116	+	chr6	11966266	11966275	TCCCCCAGA	151.666	-	chr7	85687737	85687747	CACAGGTGAA	108.047	-	chr6	132891846	132891856	ACAGGTACAT	241.044	+
chr7	63223778	63223789	CAGGGCGGCCT	177.351	+	chr7	29763515	29763525	TCGGCCAAGT	169.381	+	chr5	180900880	180900895	GCAGGCATAAATATT	581.511	+	chr6	11966193	11966202	CCTCTTAGA	284.104	-	chr7	90683965	90683975	TACATCTGCT	136.532	+	chr6	132891781	132891791	CCACACCTGC	530.659	-
chr7	64604430	64604441	GTTTGAGGTTC	166.846	+	chr7	29763521	29763531	AAGTTTCATA	233.01	+	chr5	180900881	180900896	CAGGCATAAATATTC	4719.23	+	chr6	57226187	57226196	CTTAGGATA	347.474	+	chr7	90683965	90683975	TACATCTGCT	114.734	-	chr6	149042161	149042171	CCAGCTGATC	122.804	+
chr7	64604450	64604461	CTGGGTGGTTG	2911.23	+	chr7	29763522	29763532	AGTTTCATAC	486.609	+	chr5	180900950	180900965	NNNNNNNNNNNNNNA	187612	+	chr6	57231160	57231169	CCTGGGATA	106.958	+	chr7	92354484	92354494	TACAGCTGGC	267.126	+	chr6	149042187	149042197	GTAGCTGTTG	121.292	+
chr7	64604465	64604476	GAGGCTGGTAT	200.437	+	chr7	29763403	29763413	CCTTGCAGCT	482.369	-	chr5	180900951	180900966	NNNNNNNNNNNNNAG	1101.36	+	chr6	57231248	57231257	GTTGGGGAA	283.712	+	chr7	93484682	93484692	AACTGCTGTT	121.654	-	chr6	149042185	149042195	ATGTAGCTGT	124.91	-
chr7	64604516	64604527	GAAGGAGGTGT	100.464	+	chr7	29763351	29763361	CAGCGAACCA	112.699	-	chr5	180900954	180900969	NNNNNNNNNNAGCCA	124.487	+	chr6	57574823	57574832	TTTGGAAGG	107.499	+	chr7	93484543	93484553	TACAAGTGGT	177.909	-	chr6	157731986	157731996	ACTCACCTGG	229.545	-
chr7	64604378	64604389	TTACAACCAAG	117.131	-	chr7	29763302	29763312	ACGTNNNNNN	121.524	-	chr5	180900957	180900972	NNNNNNNAGCCATGA	411.311	+	chr6	57574745	57574754	TTTCTCAAG	145.181	-	chr7	94024487	94024497	AAAACCTGTA	257.299	+	chr6	157731544	157731554	ACTCACCTGG	229.545	-
chr7	65019018	65019029	CAAGGTGGTAT	292.174	+	chr7	29763297	29763307	CATGTACGTN	150.319	-	chr5	180900961	180900976	NNNAGCCATGAATCA	138.052	+	chr6	58147940	58147949	TCTCCCAGC	342.393	-	chr7	94286285	94286295	TACAACTGGC	343.209	+	chr6	157731442	157731452	ACTCACCTGG	229.545	-
chr7	65019008	65019019	AGGCCAGACTC	149.992	-	chr7	29763296	29763306	GCATGTACGT	1370.06	-	chr5	180900965	180900980	GCCATGAATCAGGCA	262.505	+	chr6	106901715	106901724	GTTGGTATA	110.164	+	chr7	94585278	94585288	GCCAGGTTNN	778.329	-	chr6	157734384	157734394	GCTCACCTGG	163.964	-
chr7	65018962	65018973	AGACCCCACAA	239.298	-	chr7	29763280	29763290	ATGTGCACTA	550.942	-	chr5	180900967	180900982	CATGAATCAGGCATA	163.937	+	chr6	106901724	106901733	CCTGGGAGA	184.578	+	chr7	94874804	94874814	TACAGTTGGA	129.565	-	chr6	157734350	157734360	GCTCACCTGG	163.964	-
chr7	65018820	65018831	AGACCTTCAAG	117.303	-	chr7	29763274	29763284	CTATGCATGT	249.668	-	chr5	180900968	180900983	ATGAATCAGGCATAA	326.03	+	chr6	106901811	106901820	CTTGAGAGA	355.359	+	chr7	95753069	95753079	TGCACCAGGC	167.128	+	chr6	157734282	157734292	GCTCACCTGG	163.964	-
chr7	65113761	65113772	TTGTGGGGCCT	113.928	+	chr7	29763267	29763277	ACCTGAACTA	234889	-	chr5	180900969	180900984	TGAATCAGGCATAAA	2498.59	+	chr6	110714184	110714193	TCTCCCTGA	243.761	-	chr7	96357371	96357381	TGCACAAGTA	111.706	+	chr6	157734248	157734258	CCTCACCTGG	207.367	-
chr7	65537686	65537697	TGTCCTCCCAG	100.45	-	chr7	29763262	29763272	CCACAACCTG	531.785	-	chr5	180900973	180900988	TCAGGCATAAATATT	898.862	+	chr6	114460413	114460422	TCTGGGATG	466.879	+	chr7	96609471	96609481	CACAGGTGTA	1414.77	-	chr6	157734180	157734190	GCTCACCTGG	163.964	-
chr7	65537649	65537660	GGACCACACGG	297.918	-	chr7	29763261	29763271	ACCACAACCT	263.47	-	chr5	180900974	180900989	CAGGCATAAATATTC	16893.6	+	chr6	125905820	125905829	TTCGGCATA	113.513	+	chr7	100638191	100638201	AACACCTTCA	109.704	+	chr6	157734112	157734122	ACTCACCTGG	229.545	-
chr7	65537568	65537579	AGGCCTCCCAG	2060.86	-	chr7	35011067	35011077	GAAGTCATAA	219.816	+	chr5	180900700	180900715	GTAAATATTCNNNNN	181.65	-	chr6	132891758	132891767	TTTGGGAGG	4211.99	+	chr7	100643609	100643619	TACCCCTGCA	216.721	+	chr6	157734078	157734088	ACTCACCTGG	229.545	-
chr7	66628544	66628555	TGGCCACACTG	600.817	-	chr7	35011099	35011109	AAGATCAAGA	1176.84	+	chr5	180900607	180900622	ATAAATATTCNNNNN	1219.41	-	chr6	132891881	132891890	CCTACCAAG	138.693	-	chr7	100643738	100643748	GACAACAGTC	132.097	+	chr6	157733874	157733884	ACTCACCTGG	229.545	-
chr7	76097318	76097329	TTGGGTGATCT	373.419	+	chr7	35226681	35226691	GAAGTCATCG	212.659	+	chr5	180900516	180900531	AAATATTCNNNNNNN	106.504	-	chr6	144312644	144312653	TATCCCATA	124.406	-	chr7	100643762	100643772	TGCAACTGCA	638.275	+	chr6	157733772	157733782	GCTCACCTGG	163.964	-
chr7	76097407	76097418	GAGGGAGGCCA	240.18	+	chr7	39018249	39018259	AAGGTCCAGG	117.042	+	chr5	180900515	180900530	TAAATATTCNNNNNN	145.862	-	chr6	161034749	161034758	TTTAGTAGG	442.996	+	chr7	100643762	100643772	TGCAACTGCA	118.672	-	chr6	157733738	157733748	GCTCACCTGG	163.964	-
chr7	76506068	76506079	CAGTGTGGCCA	826.384	+	chr7	41291467	41291477	CTCTCAACTC	118.35	-	chr5	180900514	180900529	ATAAATATTCNNNNN	3624.42	-	chr6	161034773	161034782	CTTCTCAAA	1323.22	-	chr7	100645682	100645692	ACCAGATGCA	103.587	-	chr6	157735366	157735376	ACTCACCTGG	229.545	-
chr7	76922914	76922925	CAGTGAGGCCT	830.875	+	chr7	46342354	46342364	CCTTGACTTC	2259.39	-	chr5	180900423	180900438	AAATATTCNNNNNNN	329.231	-	chr6	167756922	167756931	GTTAAGAGG	257.276	+	chr7	100677899	100677909	GACACCAGCA	108.335	+	chr6	157735332	157735342	ACTCACCTGG	229.545	-
chr7	81192093	81192104	CAGGGTGGTTG	123.824	+	chr7	46355186	46355196	GAGTTTATGA	233.822	+	chr5	180900422	180900437	TAAATATTCNNNNNN	494.813	-	chr6	167756900	167756909	TCTCCCAGC	311.021	-	chr7	100677907	100677917	CACACCTGTG	183.178	+	chr6	157735298	157735308	GCTCACCTGG	163.964	-
chr7	81192122	81192133	GGGCCATCCAA	186.655	-	chr7	46416032	46416042	AAATTCAAGT	564.477	+	chr5	180900421	180900436	ATAAATATTCNNNNN	9862.75	-	chr6	170686455	170686464	CCTGGGAGA	148.81	+	chr7	100677946	100677956	TACAACTGCT	405.788	+	chr6	157735264	157735274	ACTCACCTGG	229.545	-
chr7	82219951	82219962	AGGCCACCCAC	3735.81	-	chr7	46416054	46416064	AAGATCAAAG	785.068	+	chr5	180900336	180900351	TCNNNNNNNNNNNNN	255.699	-	chr6	170686516	170686525	CCTGGGAGA	148.81	+	chr7	100678006	100678016	AACAAGTGTG	201.395	-	chr6	157735230	157735240	GCTCACCTGG	163.964	-
chr7	82422630	82422641	GTGTGTGGCCG	400.759	+	chr7	48676428	48676438	AAGTTCCAGG	199.829	+	chr5	180900335	180900350	TTCNNNNNNNNNNNN	175.746	-	chr7	2417291	2417300	TCAAGGAGG	127.091	+	chr7	104129165	104129175	TGCAAGCGTA	131.783	-	chr6	157734995	157735005	GCTCACCTGG	163.964	-
chr7	82450488	82450499	CTTGGTTGCCA	328.081	+	chr7	48915079	48915089	ATGGTCACGA	193.836	+	chr5	180900330	180900345	AAATATTCNNNNNNN	936.323	-	chr7	2417483	2417492	TCAAGGAGG	127.091	+	chr7	106272215	106272225	AACCCCTGCT	320.198	+	chr6	161034882	161034892	GCAGCTACTC	311.12	+
chr7	82785040	82785051	ATAGGTGGTTT	118.852	+	chr7	48914889	48914899	CTCTAAATTC	112.142	-	chr5	180900329	180900344	TAAATATTCNNNNNN	1407.23	-	chr7	3505968	3505977	CTTCTCAAA	1412.24	-	chr7	109513463	109513473	GACAGCTGCC	109.967	+	chr6	161034987	161034997	ACAGCTACGG	246.034	+
chr7	82785049	82785060	TTGGATGGGCT	147	+	chr7	48949370	48949380	CCCTGCCCTT	145.383	-	chr5	180900328	180900343	ATAAATATTCNNNNN	28049.3	-	chr7	3505909	3505918	TCTGCCAAA	974.476	-	chr7	109513463	109513473	GACAGCTGCC	133.396	-	chr6	161034880	161034890	CCGCAGCTAC	251.602	-
chr7	83457988	83457999	AAACCTACCAA	162.637	-	chr7	49438791	49438801	AAATTCAAAA	534.451	+	chr5	180900324	180900339	AGGCATAAATATTCN	182.915	-	chr7	8594808	8594817	GTTGGGGAA	283.712	+	chr7	113347818	113347828	GGCACCTGAA	248.87	+	chr6	167756979	167756989	CAGCATCTGC	354.639	-
chr7	88832500	88832511	ATGGGTGGGCT	707.134	+	chr7	50014731	50014741	GGGGTCAGGG	537.141	+	chr5	180900322	180900337	TCAGGCATAAATATT	235.632	-	chr7	10753657	10753666	TCTGAGATA	137.443	+	chr7	116302415	116302425	TGCATCTGCA	238.024	+	chr6	169332615	169332625	GAATAGCTGG	128.804	-
chr7	95753164	95753175	CAGGGACGTCT	114.769	+	chr7	50014622	50014632	CCCTGACATT	117.086	-	chr6	2376473	2376488	CAAACTCTAAACCTC	277.511	-	chr7	11612861	11612870	TCTGCTAGA	216.035	-	chr7	116339505	116339515	GACACCTACT	1564.4	+	chr6	169332321	169332331	GAATAGCTGG	128.804	-
chr7	96301662	96301673	GGCCCACCTAA	166.579	-	chr7	50207199	50207209	CCTTTACCCT	113.996	-	chr6	11208714	11208729	TGTGTGATAAGATCA	145.536	+	chr7	11670714	11670723	TTCCCCAGA	157.383	-	chr7	116339495	116339505	TCTAGTTGTC	143.778	-	chr6	169332272	169332282	GAATAGCTGG	128.804	-
chr7	96357578	96357589	TAGTGTGGCCA	728.05	+	chr7	50207128	50207138	GCGTGAACTC	169.07	-	chr6	11966171	11966186	TCATATTTTGGTCTT	178.6	-	chr7	11670657	11670666	TTCCCCAAC	157.367	-	chr7	120917553	120917563	TGCAAGTGTA	695.569	-	chr6	169956184	169956194	ACAGTTGCAT	124.598	+
chr7	96609260	96609271	TTGGGTTGGCA	309.909	+	chr7	51827132	51827142	CTCTTAACTT	298.073	-	chr6	11966081	11966096	TGAAACAATCACCTT	169.532	-	chr7	11670580	11670589	TCTCCCTAC	379.939	-	chr7	120917547	120917557	TAGAGGTGCA	516.957	-	chr7	2417241	2417251	GCAGGCGCGA	328.245	+
chr7	96609465	96609476	AGGCCACACAG	1855.58	-	chr7	51826987	51826997	CCTTGAACAC	627.699	-	chr6	21602180	21602195	TGAATGCTAGANNNN	195.041	-	chr7	12016046	12016055	TATGCTAAA	215.554	-	chr7	121700532	121700542	GGCATCTGTA	121.371	+	chr7	2417305	2417315	GCAGGCGCGA	328.245	+
chr7	96609403	96609414	TGGCCAGCCAG	247.173	-	chr7	52722446	52722456	TGATGAACTT	555.401	-	chr6	21602163	21602178	CTACCCCATGGGCTC	422.72	-	chr7	12444169	12444178	TCCCCCAAC	335.647	-	chr7	123213563	123213573	GGCTGGTGTG	104.85	-	chr7	2417369	2417379	GCAGGCGCGA	328.245	+
chr7	96609277	96609288	AGGCCTCACTC	394.004	-	chr7	53678836	53678846	CCTTGCCCTT	829.141	-	chr6	28402368	28402383	GAGGACTGAACGTCG	354.515	+	chr7	12509448	12509457	TTAGAGATG	100.486	+	chr7	123267159	123267169	GCCAGGTGGT	137.491	-	chr7	2417433	2417443	GCAGGCGCGA	328.245	+
chr7	100550764	100550775	AGATCTCCCAG	188.397	-	chr7	53678830	53678840	ACCTGACCTT	889.234	-	chr6	52630992	52631007	GAGGTCAGAATGTGG	433.343	+	chr7	12509713	12509722	GTTAAGAAA	162.041	+	chr7	126781177	126781187	TGCACCTATA	1138.5	+	chr7	2417497	2417507	GCAGGCGCGA	328.245	+
chr7	100643824	100643835	CGACCTACCAC	140.968	-	chr7	54034407	54034417	TAGTGCAAGG	149.816	+	chr6	57231329	57231344	AGGGTGAGTGGGTCA	289.968	+	chr7	12951847	12951856	CCTAGGAGG	119.19	+	chr7	126781214	126781224	ACCAGCTGCC	108.544	+	chr7	9994538	9994548	CAAGGTGCTG	135.805	+
chr7	100643656	100643667	CAACCTCCCAC	218.608	-	chr7	54258532	54258542	AGGGTCAAGG	3555.36	+	chr6	57386761	57386776	AACGTCAGAAACTCT	105.33	+	chr7	12951858	12951867	GCTGGGAGA	379.047	+	chr7	133336751	133336761	GGCAGGTGCG	3981.68	-	chr7	9994594	9994604	GCAGATGTTG	602.495	+
chr7	100643589	100643600	TGGCCTAACTC	268.685	-	chr7	54598720	54598730	GACTTCAAAG	473.39	+	chr6	57386926	57386941	TAGGTATTGAGGTTG	319.635	+	chr7	13679147	13679156	TATGCCAAA	442.385	-	chr7	133417297	133417307	AGCACCTGTC	1097.58	+	chr7	9994633	9994643	CCAGCTGCAG	1018.37	+
chr7	100643520	100643531	TCGCCACACAC	315.459	-	chr7	54598679	54598689	CATTGAACCA	228.876	-	chr6	57574720	57574735	TAGCTCAAAGTGACT	155.474	+	chr7	14281906	14281915	TCAGCCAAA	124.549	-	chr7	134399754	134399764	AGCAGCTGCG	116.156	+	chr7	9994609	9994619	CAGCACATGC	134.452	-
chr7	100643477	100643488	AGGCCTCCTTG	293.821	-	chr7	54598628	54598638	CTTTGCCCTC	830.601	-	chr6	57574752	57574767	AGGGTCAGAAAATCG	3875.3	+	chr7	14281862	14281871	TCTCTTTGA	163.148	-	chr7	134399754	134399764	AGCAGCTGCG	270.673	-	chr7	10554351	10554361	ACAGGTGTGC	173.008	+
chr7	100643296	100643307	GTACCACCATG	130.059	-	chr7	54623978	54623988	CTCTGAACTA	302.833	-	chr6	57574828	57574843	AAGGCCCATAGGTCT	430.764	+	chr7	17414455	17414464	CTTGAGAAG	297.293	+	chr7	134719243	134719253	TACACTTACA	113.353	+	chr7	10554372	10554382	GCAGCTGCTG	585.04	+
chr7	100645855	100645866	AGGCAACACTG	349.01	-	chr7	55812087	55812097	GAGTCCAAAG	306.743	+	chr6	57574909	57574924	TGTCCATTTGAACTA	1580.28	-	chr7	17414494	17414503	TTTAGCATG	154.01	+	chr7	134719249	134719259	TACACCAACC	206.651	+	chr7	10554370	10554380	CAGCAGCTGC	585.04	-
chr7	102456567	102456578	AGTCCACCCAC	276.799	-	chr7	56438242	56438252	GGGGTCAGTG	117.138	+	chr6	58147953	58147968	TTTCCTTTTCGCCTC	490.478	-	chr7	18807998	18808007	TCTGGGTAA	338.356	+	chr7	142008456	142008466	AGCAGGTGAG	120.482	-	chr7	10554191	10554201	TAACACCTGA	254.004	-
chr7	113347805	113347816	GGACCACTCAG	196.623	-	chr7	56438560	56438570	AAGTTCGGGG	1034.09	+	chr6	76540926	76540941	TAACCCTTTGCATTC	198.522	-	chr7	18885576	18885585	GCTGGGAGG	255.939	+	chr7	142163654	142163664	CAAACCTGCC	123.224	+	chr7	10554165	10554175	TAGCACCTGT	752.191	-
chr7	116302470	116302481	AGACCTCCTAC	1219.41	-	chr7	56438652	56438662	GACTTCAGGA	530.521	+	chr6	106901708	106901723	GAGGCCAGTTGGTAT	121.263	+	chr7	20199316	20199325	CCTCCTTGA	158.529	-	chr7	143826773	143826783	GACACCTGGC	469.2	+	chr7	10753768	10753778	ACAGTTGCAT	261.042	+
chr7	116339554	116339565	GGACCTGCCAG	125.133	-	chr7	56438866	56438876	GAGTCCAAAG	306.743	+	chr6	114460424	114460439	TAACATCATAGCCTA	275.931	-	chr7	20816969	20816978	GTCGGGAGA	455.78	+	chr7	143826917	143826927	TCCACCTGCT	234.011	+	chr7	10753623	10753633	TTACACTTGG	313.902	-
chr7	116339408	116339419	GGAACACCCAG	134.072	-	chr7	56439540	56439550	GGGGTCAGTG	117.138	+	chr6	132022075	132022090	AAGGATAAAAGGACT	534.713	+	chr7	25843060	25843069	CCTGGGAAG	113.712	+	chr7	143826786	143826796	ACCAGGTGGT	191.74	-	chr7	12444100	12444110	TAGCACATGG	153.327	-
chr7	123029529	123029540	GTTGGTGGCCA	806.19	+	chr7	56439858	56439868	AAGTTCGGGG	1034.09	+	chr6	132891865	132891880	TGACCCCCTGGTCTA	214.007	-	chr7	28797808	28797817	CCTACTAAC	332.54	-	chr7	143936028	143936038	TGAACCTGTC	194.694	+	chr7	12444078	12444088	TTACAGTTGT	132.006	-
chr7	123029617	123029628	CAACCACCAAG	169.152	-	chr7	56439950	56439960	GACTTCAGGA	530.521	+	chr6	132891765	132891780	GGAGTTTTTGTACTT	105.527	-	chr7	29763457	29763466	CATCCCTGC	240.478	-	chr7	143956001	143956011	AGCAGGTGCA	1093.72	-	chr7	13679086	13679096	CCATATGTTG	133.446	+
chr7	123029534	123029545	TGGCCACATAA	274.11	-	chr7	56440164	56440174	GAGTCCAAAG	306.743	+	chr6	144312643	144312658	TTATCCCATAACCTG	136.585	-	chr7	29763364	29763373	TTNNNNNNN	1911.36	-	chr7	144015431	144015441	TACACCCGCA	228.791	+	chr7	14226970	14226980	CCACACCTGC	432.123	-
chr7	123213578	123213589	CTGTGAGGGCT	367.124	+	chr7	56440699	56440709	CGCTGACCTC	537.06	-	chr6	149042195	149042210	TGAATTCATGATCTG	236.605	-	chr7	29763304	29763313	GTNNNNNNN	214.902	-	chr7	144015555	144015565	TGCTGGTGCT	127.265	-	chr7	14226906	14226916	CAACATCTGG	1247.74	-
chr7	123267123	123267134	ATACCATCCAG	381.32	-	chr7	56440651	56440661	CGCTGACCTC	537.06	-	chr6	161034746	161034761	AGGTTTAGTAGGTTT	142.752	+	chr7	29763265	29763274	CAACCTGAA	573.564	-	chr7	147272396	147272406	TTTAGGGGTA	151.507	-	chr7	14281946	14281956	GGGCACCTGT	245.26	-
chr7	130690089	130690100	TTGTGTGGTTT	460.195	+	chr7	56439581	56439591	CGCCGACCTC	123.96	-	chr6	161034971	161034986	GATCTGAAGAGGTCG	487.871	+	chr7	29763260	29763269	CACCACAAC	230.237	-	chr7	149725667	149725677	GGCACCTGTT	1054.2	+	chr7	17310844	17310854	ACATACCTGC	131.6	-
chr7	132526503	132526514	CTGGGTTGCTA	387.889	+	chr7	56439499	56439509	CGCTGACCTC	537.06	-	chr6	170707964	170707979	TATGTCATAACTTAG	126.433	+	chr7	30063099	30063108	CATCCCTAA	316.85	-	chr7	149725853	149725863	CACACCTGTG	157.067	+	chr7	18807863	18807873	NNNNNNNNTA	101.357	+
chr7	132526473	132526484	ATGCCACAAAG	344.006	-	chr7	56439450	56439460	CGCTGACCTC	537.06	-	chr6	170708235	170708250	TATGTCATAACTTAG	126.433	+	chr7	32696759	32696768	CTTGGCAAA	133.15	+	chr7	151561544	151561554	CACACCTGGC	326.024	+	chr7	18885486	18885496	GCGCATCTGC	484.385	-
chr7	134719143	134719154	GAACAACCCAG	119.483	-	chr7	56439401	56439411	CGCTGACCTC	537.06	-	chr7	3505916	3505931	AAAGACTTTGACCTC	263.062	-	chr7	33405668	33405677	GTTAGGGGA	151.05	+	chr7	151970850	151970860	GAAAGGTGCC	263.115	-	chr7	20199408	20199418	GCAGGAGCGG	119.393	+
chr7	136575419	136575430	CAGTGTGGTTT	548.781	+	chr7	56439353	56439363	CGCTGACCTC	537.06	-	chr7	8019879	8019894	TTAGTTTTTGCCTTA	129.434	-	chr7	33405669	33405678	TTAGGGGAA	221.426	+	chr7	152997616	152997626	CAAAGGTGCG	102.104	-	chr7	20816822	20816832	GCAGGTACAT	192.68	+
chr7	137154768	137154779	TGGCCACACGG	182.562	-	chr7	56438283	56438293	CGCCGACCTC	123.96	-	chr7	8019873	8019888	TGACTTTTAGTTTTT	209.395	-	chr7	34821593	34821602	TCTCCTTGA	231.135	-	chr7	154270427	154270437	CACACCTGCC	672.411	+	chr7	21018237	21018247	CCAGTTGCTT	659.037	+
chr7	138183271	138183282	CTGTGTGGGTT	126.05	+	chr7	56441152	56441162	AAGTTCGGGG	1034.09	+	chr7	8019865	8019880	GTTTCTATTGACTTT	139.058	-	chr7	36368054	36368063	TTTAGGAAA	2033.9	+	chr7	155120659	155120669	GACACCTACA	238.801	+	chr7	21018334	21018344	GCAGGTGCAT	806.981	+
chr7	142008432	142008443	CTGTGTGGTCT	3240.94	+	chr7	56441244	56441254	GACTTCAGGA	113.467	+	chr7	8594773	8594788	TGGTTCTAATGGTCA	535.607	+	chr7	39018337	39018346	CTAGGGAGG	119.868	+	chr7	155947974	155947984	CACAGGTGTG	128.101	-	chr7	21130990	21131000	CCAGCTGTGC	271.719	+
chr7	142008300	142008311	TGACCTCACTG	541.385	-	chr7	56441458	56441468	GAGTCCAAAG	306.743	+	chr7	10554406	10554421	ACGGTAACTATGCCA	159.542	+	chr7	39018443	39018452	TCTTCCAAA	128.275	-	chr7	155947942	155947952	TGCGGGTGTA	227.607	-	chr7	21130977	21130987	GAACGCCTGG	300.221	-
chr7	143498376	143498387	AGCCCACCCAA	2567.71	-	chr7	56441240	56441250	CGCTGACTTC	137.592	-	chr7	10554460	10554475	GGGGCCCAAAGTACA	381.401	+	chr7	39018388	39018397	TCTCTCAGA	234.358	-	chr7	155947925	155947935	CACAGGTGTG	128.101	-	chr7	22188557	22188567	CCAGTTGGTT	117.751	+
chr7	143657382	143657393	TTGGGTGGGAT	258.641	+	chr7	56442131	56442141	GGGGTCAGTG	117.138	+	chr7	12444138	12444153	GTTATTAGAAGATCA	127.864	+	chr7	39056597	39056606	TTTGGGAGG	5101.45	+	chr7	155947893	155947903	TGCGGGTGTA	227.607	-	chr7	23807311	23807321	ATAAACCTGT	286.392	-
chr7	143657489	143657500	TAGGTTGGCCA	137.863	+	chr7	56442172	56442182	CGCCGACCTC	123.96	-	chr7	12509504	12509519	GAGTTGAAACGGTAG	446.683	+	chr7	39056536	39056545	CTTGCCGAA	198.427	-	chr7	155947876	155947886	CACAGGTGTG	128.101	-	chr7	24169475	24169485	CCAGCTGGTT	162.899	+
chr7	143657645	143657656	CAATGAGGTCA	133.345	+	chr7	56887530	56887540	GAGTCCAAAG	306.743	+	chr7	14281997	14282012	TGAGGTAAGAGGTCA	140.217	+	chr7	41291515	41291524	TCTGGGAAA	717.111	+	chr7	155947844	155947854	TGCGGGTGTA	227.607	-	chr7	24169473	24169483	CCCCAGCTGG	130.368	-
chr7	143826757	143826768	CAAGTTGGCCT	100.206	+	chr7	56893806	56893816	AAGTGCAGGA	108.309	+	chr7	17414460	17414475	GAAGGGAAAAGTTCA	384.76	+	chr7	41507245	41507254	GTAGAGAGG	150.364	+	chr7	155947827	155947837	CACAGGTGTG	128.101	-	chr7	24169378	24169388	CAGAACCTGG	185.103	-
chr7	149700747	149700758	GTGTGTGGTAT	255.962	+	chr7	56894138	56894148	CGCTGACCTC	581.843	-	chr7	18807865	18807880	NNNNNNTAAAGGATA	1441.14	+	chr7	46342314	46342323	TCTCCCTAC	223.129	-	chr7	155947795	155947805	TGCGGGTGTA	227.607	-	chr7	25719182	25719192	CCAAGTGCTT	645.904	+
chr7	149713065	149713076	AGGCCTCAGAG	115.438	-	chr7	57137988	57137998	GAAGTCAAGA	5707.35	+	chr7	18807874	18807889	AGGATAAAAAGCTGA	154.205	+	chr7	46355275	46355284	CTTAAGAAG	129.649	+	chr7	155947778	155947788	CACAGGTGTG	128.101	-	chr7	25843055	25843065	GAACACCTGG	1040.11	-
chr7	149725674	149725685	GTTTGTGGGCT	126.639	+	chr7	57687128	57687138	AAGTTCTAGG	593.739	+	chr7	20199385	20199400	TGACTAATTGTATTC	140.255	-	chr7	46355177	46355186	TACCCTAAA	299.696	-	chr7	155947746	155947756	TGCGGGTGTA	227.607	-	chr7	27626608	27626618	CCAGCTGCTG	841.806	+
chr7	154157412	154157423	AGACTACCGAC	214.245	-	chr7	57696741	57696751	AACTGCAAGG	320.467	+	chr7	20911627	20911642	ATATTAAGAAGTTCA	267.993	+	chr7	46591537	46591546	TTTCCCTGA	158.344	-	chr7	155947729	155947739	CACAGGTGTG	128.101	-	chr7	27626523	27626533	CACCAGCTGG	131.445	-
chr7	156124583	156124594	CTGAGAGGTCA	103.858	+	chr7	57696826	57696836	TAGTTCCAGG	312.186	+	chr7	22782353	22782368	TAATATATTTATTTT	124.405	-	chr7	46932873	46932882	TTTCCCAGA	939.07	-	chr7	156559563	156559573	AACACCAGGT	118.061	+	chr7	29763394	29763404	NNNNNNNNTC	1062.71	+
chr7	156559487	156559498	CTAGGTTGTCA	320.634	+	chr7	57698146	57698156	AAGTGCATGA	123.146	+	chr7	25719081	25719096	TTGCCTTTTGAGTCA	106.839	-	chr7	47032692	47032701	TTTGCCAGA	269.511	-	chr7	156971848	156971858	TGCAGCTGCC	309.29	+	chr7	29763436	29763446	ACAAATGTGC	166.676	+
chr7	157941675	157941686	ACGCCACACAT	192.435	-	chr7	57753899	57753909	AGATTCAGGG	156.397	+	chr7	25862787	25862802	AAACCTGATGACCAA	122.287	-	chr7	47032671	47032680	TATCCTAAA	1022.6	-	chr7	156971848	156971858	TGCAGCTGCC	382.072	-	chr7	29763498	29763508	NNNNNNNNTC	3233.98	+
chr7	157943921	157943932	TGCCCACACTG	937.278	-	chr7	57768659	57768669	CAATGAATCC	108.112	-	chr7	29763514	29763529	GTCGGCCAAGTTTCA	1216.44	+	chr7	48314466	48314475	TTTCCTAAA	2000.09	-	chr7	157717823	157717833	TGCACCTGCA	2457.48	+	chr7	29763519	29763529	CCAAGTTTCA	322.935	+
chr7	157943890	157943901	ACACCACCCAC	1887.77	-	chr7	57768564	57768574	TCTTGAACTT	29054.3	-	chr7	29763355	29763370	GAACCAAGTTTNNNN	116.158	-	chr7	48914947	48914956	TTCCCTTAA	277.281	-	chr7	157717880	157717890	GGCACCTGCA	790.583	+	chr7	29763405	29763415	TTGCAGCTAG	3938.24	-
chr7	158218513	158218524	AGACCAGCCTA	256.031	-	chr7	57769111	57769121	AAGTTGATTA	141.894	+	chr7	29763275	29763290	TATGCATGTGCACTA	162.429	-	chr7	48914946	48914955	TTTCCCTTA	117.042	-	chr7	157717937	157717947	GGCACCTGCA	790.583	+	chr7	29763353	29763363	GCGAACCAAG	148.562	-
chr7	158515800	158515811	GTGTGTGGTGT	188.333	+	chr7	57886689	57886699	TCATGTACTT	205.534	-	chr7	29763270	29763285	TGAACTATGCATGTG	1145.27	-	chr7	48949318	48949327	TTTAGGGTA	248.73	+	chr7	157717994	157718004	GGCACCTGCG	633.703	+	chr7	29763303	29763313	CGTNNNNNNN	194.564	-
chr7	158515814	158515825	CTTGGTTGTCC	170.538	+	chr7	57887998	57888008	GGGTTCATAA	3999.52	+	chr7	29763262	29763277	CCACAACCTGAACTA	4012.7	-	chr7	48949392	48949401	GTCGGGAGA	267.669	+	chr7	157940651	157940661	GCCAGGTGTC	577.489	-	chr7	29763298	29763308	ATGTACGTNN	492.705	-
chr7	158516023	158516034	AGACCAGCCTC	137.882	-	chr7	57888036	57888046	GAGTGCAGTG	194.103	+	chr7	33405731	33405746	CTACTTCTTGAGCAA	159.752	-	chr7	49438593	49438602	CATCCCAGC	106.598	-	chr7	157940461	157940471	GCCACGTGTT	109.155	-	chr7	29763294	29763304	GGGCATGTAC	246.657	-
chr7	158995886	158995897	AGGACACCCTA	104.914	-	chr7	57931479	57931489	TTTTGATCTT	585.725	-	chr7	34996691	34996706	AGACTTACAAAGTCA	282.387	+	chr7	50014510	50014519	CATGCCAAA	256.672	-	chr7	158130221	158130231	GACACCTGCA	670.873	+	chr7	29763288	29763298	TAGCAGGGGC	403.534	-
chr8	1197036	1197047	ATCGGTGGCCG	100.897	+	chr7	61055591	61055601	NNAATCAACG	111.803	+	chr7	35011067	35011082	GAAGTCATAAGCTGC	291.014	+	chr7	51827131	51827140	TCTCTTAAC	449.178	-	chr7	158130267	158130277	GACACCTGCA	670.873	+	chr7	29763285	29763295	CACTAGCAGG	422.099	-
chr8	1197086	1197097	GTCGGTGGCCG	927.136	+	chr7	61055883	61055893	NNNNNCAGAT	173.007	+	chr7	35011099	35011114	AAGATCAAGATGGGA	286.415	+	chr7	52034972	52034981	TCTGGGATG	276.757	+	chr7	158130313	158130323	GACACCTGCA	771.526	+	chr7	29763282	29763292	GTGCACTAGC	2175.47	-
chr8	1197135	1197146	GTCGGTGGCCG	927.136	+	chr7	61055889	61055899	AGATTTATAA	1413.99	+	chr7	39018409	39018424	TGATTTTTAGAGCTT	504.824	-	chr7	52035015	52035024	TCTGCCAAC	440.98	-	chr7	158130359	158130369	GACACCTGCA	670.873	+	chr7	29763276	29763286	ATGCATGTGC	4642.18	-
chr8	1197232	1197243	GTCGGTGGCCG	927.136	+	chr7	61055890	61055900	GATTTATAAG	267.546	+	chr7	46342357	46342372	TGACTTCCTGAGCAA	220.512	-	chr7	52855891	52855900	CTTCCTAGA	589.291	-	chr7	158133938	158133948	GACACCTGCA	670.873	+	chr7	29763274	29763284	CTATGCATGT	783.577	-
chr8	6857196	6857207	AGAACACCCAG	366.138	-	chr7	61675468	61675478	AAGATCAAAG	1212.83	+	chr7	46342349	46342364	GCATCCCTTGACTTC	157.125	-	chr7	52855683	52855692	CCTCCTAAA	1824.64	-	chr7	158134049	158134059	AACACATGCA	158.644	+	chr7	29763263	29763273	CACAACCTGA	4588.51	-
chr8	6857082	6857093	ATGCCACCTAC	169.567	-	chr7	61735751	61735761	CCTTGAAACT	276.154	-	chr7	48915071	48915086	CAGTACAGATGGTCA	1142.98	+	chr7	54034433	54034442	TTTGAGAGA	1399.49	+	chr7	158134141	158134151	AACACCTTCA	217.259	+	chr7	29763262	29763272	CCACAACCTG	191.418	-
chr8	7146563	7146574	AGGCCCCAAAC	124.825	-	chr7	61765489	61765499	AAGTTTAAAG	1104.34	+	chr7	48914912	48914927	TTATTCTCAGTCCTC	155.372	-	chr7	54258536	54258545	TCAAGGAAA	158.923	+	chr7	158134325	158134335	AACACATGCA	158.644	+	chr7	33405727	33405737	GCAGCTACTT	216.918	+
chr8	7152287	7152298	CTAGGTAGTCA	281.488	+	chr7	61806040	61806050	AGTTTCAAGG	276.154	+	chr7	49002035	49002050	TTACTTCTTGTAGTT	321.61	-	chr7	54258525	54258534	TATCCTAAG	180.887	-	chr7	158134462	158134472	GACACCTGCA	810.264	+	chr7	33405725	33405735	CAGCAGCTAC	141.578	-
chr8	7152382	7152393	TGACCACACAG	1092.38	-	chr7	61817892	61817902	GAGGCCAAGT	107.542	+	chr7	49002027	49002042	TGCCCTCTTTACTTC	1571.54	-	chr7	54598713	54598722	TCTCTCAGA	1798.25	-	chr7	158134597	158134607	GACACCTGCA	810.264	+	chr7	34821570	34821580	GCATACCTGT	100.89	-
chr8	7409728	7409739	CTGTGTGGTCA	1092.38	+	chr7	61822444	61822454	NNNNNNAGGA	408.324	+	chr7	50014642	50014657	GGGGACAATAAGTTA	2164.84	+	chr7	54624031	54624040	GTTAAGAGG	178.117	+	chr7	158134689	158134699	GACACCTGCA	670.873	+	chr7	35226552	35226562	CAACACGTGG	183.459	-
chr8	7409823	7409834	TGACTACCTAG	281.488	-	chr7	61822484	61822494	GATATCAAAG	243.696	+	chr7	50014643	50014658	GGGACAATAAGTTAA	152.412	+	chr7	55812102	55812111	GTTGGGAGG	1624.15	+	chr7	158134187	158134197	GACACGTGCA	146.815	-	chr7	38266273	38266283	CACCAGCTGG	110.818	-
chr8	7431663	7431674	TTAGGAGGCCG	250.686	+	chr7	61822501	61822511	GAGTTCGGAT	315.702	+	chr7	50014589	50014604	TATCCTCTAGACCCA	541.926	-	chr7	56438455	56438464	CCTGGGAGG	103.036	+	chr7	158515795	158515805	TGCAAGTGTG	346.063	-	chr7	39018254	39018264	CCAGGTGGTC	245.565	+
chr8	7431431	7431442	AGGCTTCCCAA	231.431	-	chr7	61822373	61822383	CCCCGAATTT	196.545	-	chr7	50207212	50207227	CTGCTTAAAAGGTTA	408.552	+	chr7	56438626	56438635	GCTGGGAGG	392.093	+	chr8	2329423	2329433	TTCACCTGGC	164.508	+	chr7	41291526	41291536	ACAGCTGTTG	552.929	+
chr8	7438098	7438109	TTGTGTGGACC	102.99	+	chr7	61842266	61842276	AAGGTAAAGA	620.999	+	chr7	50207292	50207307	TCATCGTTTGTCCTT	1176.11	-	chr7	56438639	56438648	GCCGGGAGA	106.906	+	chr8	3819667	3819677	AGCACCTACT	344.633	+	chr7	41291524	41291534	CCACAGCTGT	476.444	-
chr8	7438141	7438152	AAACAACACAG	115.364	-	chr7	61842384	61842394	TCTTGATTTC	130.253	-	chr7	51827095	51827110	GAAGCCAAAATTTGA	234.919	+	chr7	56438881	56438890	GTTGGGAGG	1624.15	+	chr8	3819680	3819690	TAGACCTGCT	118.989	+	chr7	46355305	46355315	CCAAGTGTGG	213.862	+
chr8	7585523	7585534	GTGTGTGGTTC	173.74	+	chr7	62822763	62822773	AAGTTCCAAA	220.82	+	chr7	51827128	51827143	TATTCTCTTAACTTG	176.933	-	chr7	56438944	56438953	GCCGGGAGG	180.796	+	chr8	7152403	7152413	AGCAGGTGGC	164.681	-	chr7	46591507	46591517	ACTCACCTGG	239.324	-
chr8	7624313	7624324	AGGCCTTCCAA	372.442	-	chr7	62822681	62822691	CCCTGCACTT	247.807	-	chr7	52035063	52035078	ATGGTCACATGATTA	201.335	+	chr7	56439753	56439762	CCTGGGAGG	103.036	+	chr8	7152264	7152274	GGCAGGTGGG	215.53	-	chr7	46932785	46932795	CTGCACCTGC	923.518	-
chr8	7879424	7879435	AGGCTTCCCAA	231.431	-	chr7	62822623	62822633	CCCTGAAATC	141.499	-	chr7	52035136	52035151	ATGGACACAATATCA	117.129	+	chr7	56439924	56439933	GCTGGGAGG	392.093	+	chr8	7409708	7409718	GCCACCTGCT	192.649	+	chr7	47032712	47032722	TGACACCTGG	129.08	-
chr8	12454216	12454227	CTGTGTAGTCC	106.897	+	chr7	63212716	63212726	GAGGTCAGCG	597.187	+	chr7	52722449	52722464	TGAACTTAAGACTGC	309.68	-	chr7	56439937	56439946	GCCGGGAGA	106.906	+	chr8	7409847	7409857	CCCACCTGCC	215.53	+	chr7	48314539	48314549	GAGTACCTGG	533.591	-
chr8	20724143	20724154	AGACCACAAAT	237.002	-	chr7	63212764	63212774	GAGGTCAGCG	581.843	+	chr7	54034373	54034388	TGGCTTGAAAGGTTA	110.098	+	chr7	56440179	56440188	GTTGGGAGG	1624.15	+	chr8	7431639	7431649	TGCAGGTGCA	1570.92	-	chr7	48676337	48676347	GTCCACCTGG	194.61	-
chr8	80347891	80347902	TGGCCTCACTG	574.351	-	chr7	63213786	63213796	CTTTGGACTC	306.743	-	chr7	54034381	54034396	AAGGTTATTATTAAA	197.981	+	chr7	56440242	56440251	GCCGGGAGG	180.796	+	chr8	7431416	7431426	TCCAGGTGGC	123.928	-	chr7	48915075	48915085	ACAGATGGTC	372.945	+
chr8	86555512	86555523	CTTGAAGGTCT	117.303	+	chr7	63219817	63219827	GAGGTCAGCG	581.843	+	chr7	54034407	54034422	TAGTGCAAGGGGTAA	460.945	+	chr7	56440520	56440529	CCTCCCAGG	103.036	-	chr8	7585422	7585432	CGCACCTAGT	310.257	+	chr7	48915073	48915083	GTACAGATGG	101.488	-
chr8	86556037	86556048	CTTGGAGGCGC	201.391	+	chr7	63219865	63219875	GAGGTCAGCG	581.843	+	chr7	54034415	54034430	GGGGTAAATGATTCA	309.724	+	chr7	56440364	56440373	CCTCCCAGC	271.453	-	chr8	7585532	7585542	TCCAGTTGCG	323.128	-	chr7	48914923	48914933	CCTCGGCTGT	264.518	-
chr8	86555994	86556005	AGGCCACCTTC	266.233	-	chr7	63219516	63219526	CCCTGAACTT	4706.45	-	chr7	54598727	54598742	AAGAGCAGAATGTCA	568.181	+	chr7	56439589	56439598	TCTCTCAGC	177.918	-	chr8	7877497	7877507	GCCACCTGCA	227.045	+	chr7	49001927	49001937	CCAGCTGTTT	676.647	+
chr8	86574782	86574793	CTTGGAGGCGC	201.391	+	chr7	63221339	63221349	CCCTGAACTT	4706.45	-	chr7	54598846	54598861	NNNNNNNNNNNTTCT	319.801	+	chr7	56439222	56439231	CCTCCCAGG	103.036	-	chr8	7879409	7879419	TCCAGGTGGC	123.928	-	chr7	49438568	49438578	ACAGGTATTG	408.173	+
chr8	86575033	86575044	TGGCCACCCGG	648.142	-	chr7	63223828	63223838	TCCTGCACTT	108.309	-	chr7	54598623	54598638	TGGTCCTTTGCCCTC	381.118	-	chr7	56439066	56439075	CCTCCCAGC	271.453	-	chr8	11175192	11175202	TACACCTAGA	830.12	+	chr7	49438601	49438611	CTAGCTGCAG	130.622	+
chr8	86575525	86575536	TGGCCACCTTC	168.872	-	chr7	64604199	64604209	CCNNNNNNNN	1623.4	-	chr7	54623973	54623988	TGATTCTCTGAACTA	194.167	-	chr7	56438291	56438300	TCTCTCAGC	177.918	-	chr8	11175259	11175269	TATAGGTTCA	109.561	-	chr7	49438613	49438623	GCAGCTGTAC	688.131	+
chr8	86575387	86575398	CGGCCACCTTC	179.253	-	chr7	64960780	64960790	AGTTGAACTT	1035.22	-	chr7	56438234	56438249	TGAGCCAAGGGGTCA	160.193	+	chr7	56441218	56441227	GCTGGGAGG	392.093	+	chr8	11175251	11175261	ATCAAGTGTA	132.641	-	chr7	49438621	49438631	ACAGCTGGGT	107.658	+
chr8	86575947	86575958	GGAACTCCCGG	104.429	-	chr7	65018955	65018965	GAGGTCAAGA	8810.24	+	chr7	56439532	56439547	TGAGCCAAGGGGTCA	160.193	+	chr7	56441231	56441240	GCCGGGAGA	106.906	+	chr8	11175159	11175169	TACAGGTCTT	146.978	-	chr7	49438619	49438629	GTACAGCTGG	990.144	-
chr8	86726772	86726783	CCGGGTGGCCA	648.142	+	chr7	65113786	65113796	AAGTTCATGC	337.532	+	chr7	56439949	56439964	CGACTTCAGGACGAC	117.36	-	chr7	56441473	56441482	GTTGGGAGG	1624.15	+	chr8	12032778	12032788	GACACCAGCA	111.757	+	chr7	49438611	49438621	CAGCAGCTGT	1066.43	-
chr8	86727066	86727077	GAAGGTGGCCT	266.233	+	chr7	66628522	66628532	GAGTACATGA	170.194	+	chr7	56438651	56438666	CGACTTCAGGACGAC	117.36	-	chr7	56441536	56441545	GCCGGGAGG	180.796	+	chr8	12315714	12315724	AACAGGTTTT	178.681	-	chr7	50014564	50014574	GCAGTTGTGG	170.123	+
chr8	86727548	86727559	AGACCTTCAAG	117.303	-	chr7	66628634	66628644	TTCTGATCTT	104.204	-	chr7	56441243	56441258	TGACTTCAGGACGAC	125.305	-	chr7	56441658	56441667	CCTCCCAGC	271.453	-	chr8	12315635	12315645	GGCTGGTGCC	123.412	-	chr7	52034983	52034993	TCATAGCTGG	107.282	-
chr8	86727023	86727034	GCGCCTCCAAG	201.391	-	chr7	66628594	66628604	TACTGAACTC	1785.01	-	chr7	56442123	56442138	TGAGCCAAGGGGTCA	196.861	+	chr7	56442344	56442353	CCTGGGAGG	103.036	+	chr8	20724227	20724237	AACCCCTGTC	157.172	+	chr7	52722393	52722403	GCAGTTGCTG	396.704	+
chr8	86732856	86732867	AGACCAACCAA	846.085	-	chr7	75105742	75105752	GGGTTCAAAC	183.918	+	chr7	57137988	57138003	GAAGTCAAGAAAGAA	515.156	+	chr7	56442180	56442189	TCTCTCAGC	177.918	-	chr8	20724272	20724282	TGCACTTGAA	159.477	+	chr7	52722391	52722401	ATGCAGTTGC	131.558	-
chr8	86732822	86732833	TGACTTCCCAA	110.046	-	chr7	76097216	76097226	AAGGGCATGA	109.935	+	chr7	57687069	57687084	AAAGTCCCTAGGTAG	172.816	+	chr7	56887545	56887554	GTTGGGAGG	1624.15	+	chr8	20724183	20724193	AATAGTTGCA	121	-	chr7	52722364	52722374	CAGCACTTGG	334.759	-
chr8	86735523	86735534	AGACCCCACAC	189.591	-	chr7	76097230	76097240	TCCTGACCTG	199.555	-	chr7	57696763	57696778	GGGTGGAAGATGTCG	128.485	+	chr7	56887608	56887617	GCCGGGAGG	180.796	+	chr8	21302525	21302535	AGCTGGTGTT	109.675	-	chr7	54034491	54034501	CCAGGTGCAA	1108.31	+
chr8	86747220	86747231	CTAGGTAGCCC	230.675	+	chr7	76557388	76557398	AGGTTCTAGG	204.924	+	chr7	57698162	57698177	TAGCTCAGATGATGA	114.645	+	chr7	56893847	56893856	GCCGGGAGA	102.91	+	chr8	48522946	48522956	GCCAGATGCA	137.833	-	chr7	54258320	54258330	CCGTACTTGG	279.108	-
chr8	86747596	86747607	GAAGGTGGCCG	179.253	+	chr7	76827626	76827636	ACGTTCATGG	121.407	+	chr7	57768581	57768596	AAAATCAATAAATCA	685.213	+	chr7	56894098	56894107	TCTCTCAGC	177.918	-	chr8	86555558	86555568	CGCACGTGCT	130.157	+	chr7	54598587	54598597	CATCAGCTGC	559.129	-
chr8	86747734	86747745	GAAGGTGGCCA	168.872	+	chr7	76827615	76827625	CTTTCAACCT	126.671	-	chr7	57768559	57768574	ATCCTTCTTGAACTT	116.193	-	chr7	57137730	57137739	CCTGGGAGG	129.879	+	chr8	86555573	86555583	GCCACCTGGC	189.906	+	chr7	54598569	54598579	CCACCCCTGG	113.219	-
chr8	86747872	86747883	GAAGGTGGCCG	179.253	+	chr7	76827524	76827534	ATATGACCCT	108.937	-	chr7	57769118	57769133	TTATCTTTTCACTTG	542.875	-	chr7	57137886	57137895	CTAGGGAGG	135.717	+	chr8	86555599	86555609	AGCAGCTGCA	144.911	+	chr7	54624039	54624049	GCAGCTGCTG	633.43	+
chr8	86758852	86758863	CTGGGTGGGAC	168.184	+	chr7	76827451	76827461	CCTTGGATTC	310.533	-	chr7	57886656	57886671	NNNNNNNNGATATCA	553.621	+	chr7	57696716	57696725	TCTAGGAAG	2631.69	+	chr8	86555639	86555649	GCCACCTGGC	133.68	+	chr7	54624049	54624059	CAACAGCTGC	1250.39	-
chr8	86758992	86759003	CTAGGTTGCTT	179.519	+	chr7	76901929	76901939	CTCTAAACTT	291.611	-	chr7	57886668	57886683	TCATCATCTGAGCTA	114.645	-	chr7	57696801	57696810	TCTGGGGAA	764.911	+	chr8	86555610	86555620	AGCAGGTGTA	4329.12	-	chr7	55812078	55812088	GCAGGCGCTG	222.145	+
chr8	86767870	86767881	GTGTATGGCTT	107.197	+	chr7	82422540	82422550	GATGTCAAAG	227.851	+	chr7	57886445	57886460	TNNNNNNNNNNNNNN	221.004	-	chr7	57768457	57768466	TTTAGTAGG	252.681	+	chr8	86555599	86555609	AGCAGCTGCA	139.275	-	chr7	55812129	55812139	ACGCAGCCGG	105.727	-
chr8	86767914	86767925	TAAGGAGGTCC	101.942	+	chr7	82422589	82422599	CTTTGACCTT	5460.09	-	chr7	57888151	57888166	GATGTCTAGAAATGA	179.006	+	chr7	57768756	57768765	CTTCCTAAA	1812.28	-	chr8	86555379	86555389	CGAAGGTGTC	301.75	-	chr7	56438594	56438604	GCAGGAGTTG	168.442	+
chr8	86777220	86777231	CTGGGTGGGAC	168.184	+	chr7	82422516	82422526	TTTTGAAATT	262.731	-	chr7	57931474	57931489	AGAAGTTTTGATCTT	1173.39	-	chr7	57888229	57888238	CTTCCTAGA	640.289	-	chr8	86575856	86575866	GGTTGGTGCT	188.052	-	chr7	56438857	56438867	GCAGGCGCTG	222.145	+
chr8	86777050	86777061	CGGCCACCTTC	179.253	-	chr7	82422491	82422501	CCTAGAACTC	367.878	-	chr7	61055882	61055897	NNNNNNCAGATTTAT	117.737	+	chr7	57888144	57888153	TTCCCCAGA	186.103	-	chr8	86727451	86727461	TACACCTGCT	4329.12	+	chr7	56439025	56439035	CCAGCTGTTC	648.194	+
chr8	86776912	86776923	TGGCCACCTTC	168.872	-	chr7	87179499	87179509	GGGGTCATAG	344.123	+	chr7	61664353	61664368	GAGGGGAAAAGTGTA	227.132	+	chr7	57888065	57888074	CACCCCAAA	223.802	-	chr8	86727462	86727472	TGCAGCTGCT	139.275	+	chr7	56439892	56439902	GCAGGAGTTG	168.442	+
chr8	86776774	86776785	CGGCCACCTTC	179.253	-	chr7	87202647	87202657	TACTGACCCC	222.714	-	chr7	61735567	61735582	AGACCTTTAAACCAA	383.404	-	chr7	57887957	57887966	TCTCCCAGA	1182.69	-	chr8	86727682	86727692	GACACCTTCG	301.75	+	chr7	56440155	56440165	GCAGGCGCTG	222.145	+
chr8	86804688	86804699	CTGGGTGGGAC	168.184	+	chr7	90490194	90490204	CAGTTTAAGA	165.901	+	chr7	61739686	61739701	TGAGATTGTGCCATT	136.231	-	chr7	57922079	57922088	CCTCTTAAC	147.475	-	chr8	86727503	86727513	AGCACGTGCG	130.157	-	chr7	56440323	56440333	CCAGCTGTTC	648.194	+
chr8	86804828	86804839	CTAGGTTGCTT	179.519	+	chr7	90490231	90490241	TCTTGAAATT	676.106	-	chr7	61765482	61765497	AAAGCCAAAGTTTAA	303.548	+	chr7	57922038	57922047	CTTCCCATA	129.566	-	chr8	86727488	86727498	GCCAGGTGGC	189.906	-	chr7	56440206	56440216	ACGCAGCCGG	105.727	-
chr8	86804518	86804529	CGGCCACCTTC	179.253	-	chr7	90683989	90683999	CCNNNNNNNN	290.064	-	chr7	61765568	61765583	ACACCTTTTAACATA	160.191	-	chr7	57927800	57927809	CTTGCCAGA	298.688	-	chr8	86727462	86727472	TGCAGCTGCT	144.911	-	chr7	56438908	56438918	ACGCAGCCGG	105.727	-
chr8	86804380	86804391	TGGCCACCTTC	168.872	-	chr7	90683974	90683984	TTATGAGCTT	229.745	-	chr7	61803616	61803631	TAAATTTTGGTCCTA	192.347	-	chr7	61055595	61055604	TCAACGAAG	334.29	+	chr8	86727422	86727432	GCCAGGTGGC	133.68	-	chr7	56441186	56441196	GCAGGAGTTG	168.442	+
chr8	86804242	86804253	CGGCCACCTTC	179.253	-	chr7	92340212	92340222	GAAGTCAGAA	135.952	+	chr7	61806219	61806234	TTGGTTTAAAGGTCT	383.404	+	chr7	61055140	61055149	TCCGTTAGA	8362.73	-	chr8	86747070	86747080	CGCAGCGGCG	183.142	-	chr7	56441449	56441459	GCAGGCGCTG	222.145	+
chr8	86816881	86816892	CTGGGTGGGAC	168.184	+	chr7	92354456	92354466	AAGTTCACTG	286.79	+	chr7	61820325	61820340	AACATCAAGATAACA	127.345	+	chr7	61676605	61676614	TTTGAGGGA	160.164	+	chr8	86758818	86758828	GCCACTTGTC	144.359	+	chr7	56441617	56441627	CCAGCTGTTC	648.194	+
chr8	86817021	86817032	CTAGGTTGCTT	179.519	+	chr7	92354566	92354576	CAGGTCAACG	417.665	+	chr7	61822436	61822451	NNNNNNNNNNNNNNA	103.801	+	chr7	61735942	61735951	GCTGGGAAG	269.614	+	chr8	86767883	86767893	TACACCTGGG	520.058	+	chr7	56441500	56441510	ACGCAGCCGG	105.727	-
chr8	86817087	86817098	GGGCTACCTAG	230.675	-	chr7	92354594	92354604	CCCTGACCTT	3015.53	-	chr7	61822484	61822499	GATATCAAAGGAGAA	159.415	+	chr7	61765394	61765403	TTTGAGAAA	1191.86	+	chr8	86777186	86777196	GCCACTTGTC	144.359	+	chr7	56887572	56887582	ACGCAGCCGG	105.727	-
chr8	86816995	86817006	GGAACTCCCGG	118.897	-	chr7	93122888	93122898	CCTCCAACTC	119.931	-	chr7	61822538	61822553	TAAGACATTATACCA	137.247	+	chr7	61765471	61765480	TTTGCTAAA	395.468	-	chr8	86804654	86804664	GCCACTTGTC	144.359	+	chr7	57687140	57687150	ACAGGTGGAC	173.35	+
chr8	86839686	86839697	CTTGAAGGTCT	117.303	+	chr7	94286532	94286542	ACATGAACTG	147.3	-	chr7	61842266	61842281	AAGGTAAAGATTTTC	508.818	+	chr7	61803633	61803642	TTTAGGGAG	216.498	+	chr8	86816904	86816914	GGTTGGTGCT	202.314	-	chr7	57687194	57687204	CCAGGTGGAC	118.695	+
chr8	86840211	86840222	CTTGGAGGCGC	201.391	+	chr7	94585161	94585171	AAGTTTAGGT	144.374	+	chr7	61842379	61842394	TTAAGTCTTGATTTC	268.586	-	chr7	61803634	61803643	TTAGGGAGG	1171.76	+	chr8	86839553	86839563	CGAAGGTGTC	301.75	-	chr7	57687056	57687066	CCCCACCTGG	177.31	-
chr8	86840462	86840473	TGGCCACCCGG	648.142	-	chr7	94585251	94585261	ACTTTAACTG	117.791	-	chr7	62822661	62822676	GAGGACAGAAACTCA	229.938	+	chr7	61803664	61803673	CTTGGGAAA	662.122	+	chr8	86839217	86839227	GGCAGGCGTT	365.498	-	chr7	57696732	57696742	CCAGCTGGGA	391.517	+
chr8	101563412	101563423	GATTGTGGTCA	158.157	+	chr7	95536422	95536432	CTTTGAAATC	1732.2	-	chr7	62822750	62822765	GGGGTCACAAGGTAA	18826.3	+	chr7	61805850	61805859	CTTCCCAGC	269.614	-	chr8	97712790	97712800	TGCACCTTCT	122.761	+	chr7	57696822	57696832	ACAGTAGTTC	107.994	+
chr8	101563480	101563491	GTTGGTGGTAC	348.027	+	chr7	96301572	96301582	AAGGTCACTG	132.232	+	chr7	62822789	62822804	AGCGTCAGCAGATCG	128.925	+	chr7	61816379	61816388	TCTCCTTAA	565.59	-	chr8	97712708	97712718	TGCAGTTGTC	127.783	-	chr7	57753912	57753922	ATAGGTGCTA	203.668	+
chr8	145180864	145180875	TGACAACCCTC	692.806	-	chr7	96357457	96357467	TTCTGAATTC	120.419	-	chr7	64960783	64960798	TGAACTTGTAATCTA	3352.43	-	chr7	61818251	61818260	TTTAGTAAA	204.595	+	chr8	128294611	128294621	CCCAGGTGCC	165.839	-	chr7	57768708	57768718	AAACACCTGG	1236.15	-
chr8	145913290	145913301	TGACCACACAC	820.538	-	chr7	96609245	96609255	AAGGTCAAAG	5460.09	+	chr7	65018955	65018970	GAGGTCAAGACCCCA	236.749	+	chr7	61818301	61818310	GTTAGCAAG	184.98	+	chr8	139218547	139218557	TCCACCTACC	112.932	+	chr7	57888148	57888158	CCAGATGTCT	289.328	+
chr8	145913255	145913266	TGACCACACAT	249.413	-	chr7	98855012	98855022	AAGTTCAAGC	2591.49	+	chr7	65019023	65019038	TGGTATAATGACTTA	259.12	-	chr7	61822461	61822470	TTAAGGAAA	1395.04	+	chr8	139218575	139218585	TCCACCTACC	112.932	+	chr7	57905912	57905922	CCAGGTGGGC	195.662	+
chr8	145913220	145913231	TGACCACACAC	902.601	-	chr7	98854992	98855002	TCATGCACTT	183.738	-	chr7	65113778	65113793	TGTCTTAAAAGTTCA	345.99	+	chr7	61822532	61822541	CTTGGGTAA	113.927	+	chr8	139218603	139218613	TCCACCTACC	112.932	+	chr7	57927776	57927786	CCAGGAGCGC	142.347	+
chr8	145913184	145913195	TGACCACACAC	820.538	-	chr7	98854930	98854940	CTTTGACGTA	124.928	-	chr7	66628629	66628644	CAAATTTCTGATCTT	110.816	-	chr7	61822363	61822372	TCCCCTTAC	140.441	-	chr8	139218911	139218921	TCCACCTACC	112.932	+	chr7	61055887	61055897	NCAGATTTAT	22606.4	+
chr8	145913149	145913160	TGACCACACAC	820.538	-	chr7	100638176	100638186	AAGCTCAAGT	246.15	+	chr7	66628589	66628604	GGTTCTACTGAACTC	200.029	-	chr7	62822656	62822665	TCAAGGAGG	127.091	+	chr8	139218977	139218987	CACAACTGTA	168.023	+	chr7	61664321	61664331	CCAAGTGCTC	232.126	+
chr8	145913113	145913124	TGACCACACAT	249.413	-	chr7	100638195	100638205	CCTTCACCTC	255.906	-	chr7	66628578	66628593	TGATCTTCTTAGGTT	196.299	-	chr7	63212805	63212814	GCTGAGAGA	177.918	+	chr8	144940746	144940756	TGCAGCTGGT	155.384	+	chr7	61735899	61735909	GCAGATGTAT	434.484	+
chr8	145913078	145913089	TGACCACACAC	902.601	-	chr7	100677974	100677984	ACCTCAACTT	185.382	-	chr7	74922591	74922606	TTACTTTTTGGTCCT	1008.31	-	chr7	63213558	63213567	TTCGGCAGG	205.939	+	chr8	144940473	144940483	GCCCGGTGTA	120.227	-	chr7	61735994	61736004	GCAGCTGTTT	815.67	+
chr8	145913043	145913054	TGACCACACAC	902.601	-	chr7	101988983	101988993	GGGTTCATGG	4639.73	+	chr7	75105868	75105883	GAGCTGATAAAATCA	172.249	+	chr7	63213772	63213781	CCTCCCAAC	1624.15	-	chr9	33523677	33523687	AGCAGCTGCA	143.037	+	chr7	61735992	61736002	TTGCAGCTGT	449.641	-
chr8	145913007	145913018	TGACCACACAC	820.538	-	chr7	102219090	102219100	CAGGTCAGGG	237.273	+	chr7	76097256	76097271	GAGGTCCAGATGGCA	357.319	+	chr7	63213709	63213718	CCTCCCGGC	180.796	-	chr9	33523866	33523876	TACAGGCGCC	764.674	-	chr7	61765604	61765614	TCAGGTGCTG	126.928	+
chr8	145912972	145912983	TGACCACACAC	820.538	-	chr7	102219097	102219107	GGGGTCATGT	107.59	+	chr7	76097225	76097240	AAACATCCTGACCTG	219.792	-	chr7	63219690	63219699	CCTCCCAGC	271.453	-	chr9	33523677	33523687	AGCAGCTGCA	144.611	-	chr7	61765415	61765425	CTGCATCTGT	164.434	-
chr8	145912937	145912948	TGACCACACAC	820.538	-	chr7	102219141	102219151	AAGGACAAAG	295.052	+	chr7	76827611	76827626	TGTCCTTTCAACCTC	349.88	-	chr7	63219622	63219631	CCTCCCAGG	103.036	-	chr9	33523459	33523469	GGCAGGTGGC	183.111	-	chr7	61765383	61765393	GAACAGTTGT	119.265	-
chr8	145912902	145912913	TGACCACACAC	820.538	-	chr7	102456544	102456554	CCCTTACCCT	106.896	-	chr7	76827519	76827534	TGAAAATATGACCCT	1813.35	-	chr7	63219455	63219464	CCTCCCAGC	392.093	-	chr9	44889931	44889941	TGCACCTTTT	125.845	+	chr7	61805799	61805809	ACAGCTGCAA	449.641	+
chr8	145912867	145912878	TGACCACACAC	820.538	-	chr7	102456467	102456477	TGTTGAACCC	360.954	-	chr7	76827447	76827462	TGAACCTTGGATTCG	137.757	-	chr7	63219392	63219401	CCTCCCGGC	222.185	-	chr9	44889942	44889952	TGCAGGTGAA	284.09	-	chr7	61805892	61805902	ATACATCTGC	434.484	-
chr9	28073141	28073152	TGACCACCCAC	2809.64	-	chr7	104129191	104129201	AGGGTCAAGG	2295.07	+	chr7	76901817	76901832	TGGGTCTAAATTTTG	224.252	+	chr7	63221513	63221522	CCTCCCAGC	271.453	-	chr9	45352587	45352597	GACACCTGGC	484.022	+	chr7	61805797	61805807	AAACAGCTGC	815.67	-
chr9	28073092	28073103	ATACCAACTAG	147.401	-	chr7	104129250	104129260	AAGTTCAAAG	18126.9	+	chr7	76901841	76901856	CAACCTTAGGGCCTA	258.625	-	chr7	63221445	63221454	CCTCCCAGG	103.036	-	chr9	45352729	45352739	CGCACCAGGC	219.939	+	chr7	61818394	61818404	CTGCACCTAC	166.414	-
chr9	33523827	33523838	AGGCCGCCCAG	378.316	-	chr7	106361413	106361423	AAGGTCAATG	1839.01	+	chr7	76922773	76922788	GAACATCATGGCCTT	111.532	-	chr7	63221278	63221287	CCTCCCAGC	392.093	-	chr9	45352643	45352653	GGCAGCTGCT	139.326	-	chr7	61842301	61842311	TACTACCTGC	103.799	-
chr9	33523511	33523522	AGGCCACCCAG	6487.48	-	chr7	108014399	108014409	GAGTACAAAA	274.986	+	chr7	78725311	78725326	ATGTTGAAAAGGTCC	240.358	+	chr7	63223788	63223797	TCTCCCGGC	102.91	-	chr9	45362492	45362502	ACCACCAGCC	105.042	+	chr7	62822683	62822693	CTGCACTTGG	308.589	-
chr9	34350356	34350367	GAGGGTGACGA	124.579	+	chr7	110752413	110752423	ACTTTAACTC	342.503	-	chr7	82219882	82219897	GAGGACATGAGTTAC	351.989	+	chr7	64574958	64574967	TCTCCCTGA	244.035	-	chr9	45362412	45362422	TGCAGGTGGT	443.732	-	chr7	63213748	63213758	CTGCATCTGC	301.379	-
chr9	34350369	34350380	ACGACTCCCAG	117.007	-	chr7	113347699	113347709	CATTTACCTT	135.767	-	chr7	82219833	82219848	TAATCGTCTCACCAT	136.059	-	chr7	64604318	64604327	GTTGGGGAG	573.02	+	chr9	45363888	45363898	AGCACCTGCT	707.367	+	chr7	64604384	64604394	CCAAGTGTTG	3590.94	+
chr9	45352706	45352717	CTGGGTGGCCT	6487.48	+	chr7	113433713	113433723	GAGATCAATG	202.563	+	chr7	82422592	82422607	TGACCTTCCCACCTG	134.937	-	chr7	64604319	64604328	TTGGGGAGA	211.106	+	chr9	45363996	45364006	TGCAGGTGGC	227.045	-	chr7	65537602	65537612	CTAGCTGTTG	259.644	+
chr9	45362310	45362321	TTGGGTGGCTG	111.117	+	chr7	113433738	113433748	CCTTGCCCTC	498.139	-	chr7	84687272	84687287	TTAACGTTGGATTCC	186.808	-	chr7	64960584	64960593	CTTCCCATA	129.566	-	chr9	45376220	45376230	TCAAGGTGCA	143.392	-	chr7	65537700	65537710	TCAGCTGCAG	102.71	+
chr9	45362431	45362442	CATGGTGGCTT	121.008	+	chr7	113433616	113433626	CCTTGTACTA	310.009	-	chr7	87179390	87179405	TGACTTTCATACATT	224.941	-	chr7	65018910	65018919	GCTAGGAAA	175.256	+	chr9	45376180	45376190	TACATGTGCA	292.121	-	chr7	74922542	74922552	CCTCACCTGG	218.593	-
chr9	45362646	45362657	AGACCACCTTC	413.882	-	chr7	114723938	114723948	AATTTCAATG	126.478	+	chr7	87202650	87202665	TGACCCCTTATGCTC	237.781	-	chr7	65055092	65055101	TCCCCCAAC	232.242	-	chr9	45379162	45379172	GACAGTTGTG	123.423	-	chr7	75105758	75105768	ATACAGCTAG	117.228	-
chr9	45364096	45364107	CAGTGTTGCCC	132.408	+	chr7	116302303	116302313	AATTTCAAAA	194.523	+	chr7	87202642	87202657	TCAGTTACTGACCCC	334.601	-	chr7	66628624	66628633	TCTGCCAAA	843.095	-	chr9	46904151	46904161	TGCAGCTGCC	267.832	+	chr7	76097471	76097481	GAGCACCTGG	924.109	-
chr9	45379021	45379032	CAACCACCCAA	587.978	-	chr7	116302329	116302339	GATATCAAGG	166.886	+	chr7	87202586	87202601	GGACCTCATTATCCT	178.204	-	chr7	76097282	76097291	TTTGAGGGG	314.795	+	chr9	46904151	46904161	TGCAGCTGCC	136.254	-	chr7	76506026	76506036	CCAGCTTTTG	149.369	+
chr9	45728087	45728098	AAGCCACCCTT	154.445	-	chr7	116302298	116302308	TTATGAATTT	179.851	-	chr7	90490194	90490209	CAGTTTAAGAGGTAA	2210.69	+	chr7	76097317	76097326	TTTGGGTGA	157.868	+	chr9	46904114	46904124	AGCAGGTGGA	435.01	-	chr7	76557490	76557500	CCAGCTACTG	299.065	+
chr9	45728073	45728084	TGGCCTCCCTG	397.566	-	chr7	116339385	116339395	GAGTACAAGA	820.48	+	chr7	90490227	90490242	AAGGTCTTGAAATTG	112.199	+	chr7	76097483	76097492	CTTCCCAGG	102.338	-	chr9	66455842	66455852	GGCGCCTGGC	566.196	+	chr7	76827469	76827479	CCAGGTACAT	358.504	+
chr9	47204097	47204108	AGACCACAAAG	1659.27	-	chr7	123029390	123029400	TTCGGAACTC	104.437	-	chr7	90683969	90683984	TCTGCTTATGAGCTT	460.572	-	chr7	76506049	76506058	TCTCCCAGA	918.416	-	chr9	66455868	66455878	TCCAGCTACG	316.094	+	chr7	76827493	76827503	CCAGGAGTAT	194.519	+
chr9	66455508	66455519	GAGGGAGGCTC	303.354	+	chr7	124095718	124095728	TTATAAACTC	168.11	-	chr7	90683956	90683971	TAACTGCTTTACATC	318.981	-	chr7	76557392	76557401	TCTAGGGGA	192.241	+	chr9	66455874	66455884	TACGCCTGCC	6957.05	+	chr7	76827647	76827657	CCAAATGCGG	191.989	+
chr9	66455546	66455557	CAGGGTAGGGT	105.227	+	chr7	126781270	126781280	CTTTAAACCT	225.906	-	chr7	93484466	93484481	TGGCCCAAGAGGTAA	426.644	+	chr7	79316934	79316943	TTAAAGAGA	656.104	+	chr9	66455898	66455908	ACCACCAACC	117.539	+	chr7	76901855	76901865	ACAAGTGTGT	148.134	+
chr9	66455648	66455659	GTTGGTTGCTT	1084.19	+	chr7	129826686	129826696	AGAGTCAAAG	225.457	+	chr7	94024444	94024459	TGGGTAGAGAGGTTA	344.378	+	chr7	79999023	79999032	TCAAGGAAG	101.414	+	chr9	66455984	66455994	AGCACCACCA	177.957	+	chr7	76922954	76922964	GCAGATGCTT	447.927	+
chr9	66455685	66455696	CTTTGTTGGCT	678.836	+	chr7	132719539	132719549	TCCTGGCCTC	191.049	-	chr7	94024387	94024402	TAACCTTATGCCTAG	280.768	-	chr7	79999074	79999083	GCTGGGAGA	293.245	+	chr9	66455811	66455821	TCCAGGTGGT	293.108	-	chr7	77753457	77753467	TTGCACATGG	109.743	-
chr9	66455812	66455823	CCAGGTGGTAT	202.298	+	chr7	133417286	133417296	CATTCAACTT	275.495	-	chr7	94585246	94585261	GGACAACTTTAACTG	354.916	-	chr7	79999112	79999121	GTTAGGGGA	166.161	+	chr9	66455196	66455206	TACTGATGGN	312.143	-	chr7	79999038	79999048	CTAGCTGCTG	151.171	+
chr9	66455838	66455849	CAGTGGCGCCT	107.638	+	chr7	133417256	133417266	TCCTGAACTA	541.65	-	chr7	94585229	94585244	TGCCTTCATGATTAC	152.056	-	chr7	82538289	82538298	TTTATCAAA	135.057	-	chr9	66455150	66455160	CCCAGGCGTT	645.819	-	chr7	81155416	81155426	CCAGCTGTGT	357.101	+
chr9	66455847	66455858	CTGGCTGGCCC	1791.56	+	chr7	133417751	133417761	TTTTTACCTT	144.956	-	chr7	95271446	95271461	TACGTTATAAGGTGA	1510.63	+	chr7	82785230	82785239	GTTGAGAAG	416.427	+	chr9	66455137	66455147	GGCAACTGTG	292.654	-	chr7	82219915	82219925	CCAGGTTCAT	208.803	+
chr9	66455918	66455929	GAGGCTGGGAT	184.893	+	chr7	134719084	134719094	GAGGCCAAGG	464.091	+	chr7	95536533	95536548	CGAGCATATATCCTT	215.558	-	chr7	83458001	83458010	TCACCCAAA	128.844	-	chr9	66455111	66455121	CACAACTGCG	162.969	-	chr7	82219860	82219870	CTGCAGCTGC	568.585	-
chr9	66455896	66455907	TCACCACCAAC	114.589	-	chr7	134719296	134719306	ACGGTCAAAG	758.369	+	chr7	96609245	96609260	AAGGTCAAAGGCAAC	218.818	+	chr7	83457991	83458000	CCTACCAAG	138.693	-	chr9	66454957	66454967	TGTCGGTGCT	124.557	-	chr7	82219854	82219864	CCACATCTGC	173.175	-
chr9	66455592	66455603	GGGCCGCCCAC	173.124	-	chr7	136530440	136530450	CCCTGCCCTT	119.693	-	chr7	98855040	98855055	AAGCTGAAGTGGACA	147.651	+	chr7	87202688	87202697	TTTCCCAGA	1228.02	-	chr9	66454851	66454861	GCCTGTTGCT	102.838	-	chr7	82474700	82474710	CAACAACTGA	117.688	-
chr9	66455144	66455155	GTGACACCCAG	301.56	-	chr7	137154895	137154905	CACTGAACCT	270.608	-	chr7	98854933	98854948	TGACGTACTGGGCTT	342.808	-	chr7	90490197	90490206	TTTAAGAGG	1350.8	+	chr9	66454844	66454854	TAAAGGTGCC	2021.77	-	chr7	82538318	82538328	GCAGATGATA	144.308	+
chr9	66454945	66454956	AGACCAGCATC	2689.09	-	chr7	141501969	141501979	AAATTCGAAG	202.822	+	chr7	98854925	98854940	GAAGCCTTTGACGTA	219.836	-	chr7	90988941	90988950	CATCCCAGA	276.757	-	chr9	66454759	66454769	TCGAGGCGGA	163.745	-	chr7	82538391	82538401	GCAGATGTTC	352.496	+
chr9	66454869	66454880	TGCCCCCCGAA	138.827	-	chr7	141501958	141501968	CGTTGAATTG	180.55	-	chr7	100643816	100643831	AGAATCTACGACCTA	163.974	-	chr7	92354591	92354600	CTTCCCTGA	232.849	-	chr9	66463481	66463491	GCCAGGTGGG	157.666	-	chr7	82785022	82785032	CCAGGAGTTG	177.948	+
chr9	66454797	66454808	AGGCCAACTGA	123.45	-	chr7	142046790	142046800	GGGGTCAAGC	250.455	+	chr7	100677915	100677930	TGACCACTTATTCTC	456.012	-	chr7	92354541	92354550	TTTCTCAAA	1293.54	-	chr9	66508210	66508220	GCAAGGTGGT	108.452	-	chr7	82785194	82785204	CTGTACCTGG	222.559	-
chr9	66454743	66454754	AGCCCTGCAAC	251.678	-	chr7	142047067	142047077	ACTTGAATTT	605.376	-	chr7	102456646	102456661	GGGAGCAAAGGATCA	184.844	+	chr7	93484453	93484462	TCAGGGAAA	158.344	+	chr9	66513423	66513433	AACACCTGCC	1984.89	+	chr7	83457777	83457787	CCAGGTGCTC	1114.57	+
chr9	66463465	66463476	AGGGCACCCAG	177.06	-	chr7	142046862	142046872	ACTTGACCCC	1129.73	-	chr7	102456539	102456554	TGTCCCCCTTACCCT	369.98	-	chr7	93484653	93484662	TTACCTAAA	108.249	-	chr9	66513805	66513815	TGCAGGTATT	119.152	-	chr7	85687766	85687776	GCAGCTGTAC	773.983	+
chr9	66506284	66506295	ATGCCACTCAA	101.194	-	chr7	142046857	142046867	CTTTGACTTG	246.514	-	chr7	104129191	104129206	AGGGTCAAGGAATCA	1294.49	+	chr7	94024432	94024441	TTTGGGGGA	1016.49	+	chr9	66574671	66574681	GCCAGGTGTG	346.849	-	chr7	87179517	87179527	CATCAGCTGG	174.309	-
chr9	66506137	66506148	GTANNNNNNNN	837.767	-	chr7	143657597	143657607	CTGTGAACTC	248.9	-	chr7	108014338	108014353	AAGCTCAGATTTTAA	256.4	+	chr7	94585154	94585163	GTTGGGGAA	267.961	+	chr9	67047235	67047245	TACAGCTGGC	303.223	+	chr7	87905304	87905314	CCAGTTGTGC	219.006	+
chr9	66508211	66508222	CAAGGTGGTCT	1291.05	+	chr7	143657420	143657430	CTATGACCGC	140.207	-	chr7	110197280	110197295	AAACCTTAATACTCT	107.938	-	chr7	95753093	95753102	GCTGGGAAA	271.863	+	chr9	67047251	67047261	GCCACCTACC	109.619	+	chr7	88832456	88832466	GCAGCTGTGA	194.255	+
chr9	66508653	66508664	CTGTTAGATCT	122.221	+	chr7	143657374	143657384	CCCTGGCCTT	124.303	-	chr7	113138114	113138129	AAGCTGAAAAACTCA	207.62	+	chr7	95753159	95753168	GTTGGCAGG	286.589	+	chr9	68358251	68358261	TGCACCTTGA	143.392	+	chr7	88832454	88832464	AAGCAGCTGT	403.167	-
chr9	66513524	66513535	TGACCTCACCG	138.53	-	chr7	143826715	143826725	TCATGAAATC	145.965	-	chr7	113347797	113347812	TCACCTCTGGACCAC	242.572	-	chr7	95753172	95753181	TCTGGTAGA	146.401	+	chr9	68358291	68358301	TGCACATGTA	292.121	+	chr7	90490211	90490221	CCAGCTATTC	170.69	+
chr9	66574713	66574724	CTGGTTGGCCC	308.635	+	chr7	143935975	143935985	GATTTCATGA	114.676	+	chr7	114723895	114723910	TTTCCTATGTACCTA	223	-	chr7	95753046	95753055	TTTGCTAAG	100.418	-	chr9	68358153	68358163	GGCAGGTGTT	1984.89	-	chr7	90683964	90683974	TTACATCTGC	1367.8	-
chr9	66574915	66574926	CAGTAAGGCCT	223.232	+	chr7	143936019	143936029	TGGTTCAAGT	210.785	+	chr7	116339448	116339463	AAAGCCAATTTATCA	121.767	+	chr7	96301681	96301690	TTTGAGGGA	236.517	+	chr9	68372035	68372045	ACCACCTGCA	443.732	+	chr7	90683953	90683963	CAGTAACTGC	251.487	-
chr9	67047249	67047260	TTGCCACCTAC	228.926	-	chr7	143935881	143935891	TCTTAACCCC	147.833	-	chr7	116339491	116339506	TGGCTCTAGTTGTCG	165.652	+	chr7	96301697	96301706	GTAGGTAGG	110.824	+	chr9	68380549	68380559	GCCAGGTGGC	150.358	-	chr7	90988958	90988968	CCAGGTGGAT	144.232	+
chr9	68358051	68358062	CAGTGAGGTCA	505.895	+	chr7	143956021	143956031	CTCTGAACTT	1948.24	-	chr7	120917509	120917524	AGACTCATTGACATC	174.791	-	chr7	96301614	96301623	CTACCCAAA	272.285	-	chr9	68380412	68380422	GGCAGGTGTG	548.408	-	chr7	92354483	92354493	TTACAGCTGG	1109.79	-
chr9	68362909	68362920	ATACCACATAA	165.914	-	chr7	144015418	144015428	CGTCGACATC	103.726	-	chr7	120981965	120981980	TGACAGCCTGCCCTT	158.415	-	chr7	96357420	96357429	TTTAGGATA	1022.6	+	chr9	68400235	68400245	TGCACCTGTT	1547.74	+	chr7	94024486	94024496	GAAAACCTGT	150.357	-
chr9	68372136	68372147	CAGCCACCCAA	111.117	-	chr7	145791360	145791370	TCCTGGACTT	102.984	-	chr7	123029582	123029597	AAGATCCAAAAGTCT	843.348	+	chr7	96357571	96357580	CTTAGGATA	207.021	+	chr9	68400217	68400227	AACAGGAGTA	181.02	-	chr7	94286284	94286294	CTACAACTGG	936.875	-
chr9	68372015	68372026	AAGCCACCATG	121.008	-	chr7	147272505	147272515	AGCTTTAGGG	179.517	+	chr7	123329014	123329029	AACGTCAAACATTCA	486.433	+	chr7	96357546	96357555	CTTCCTAGG	120.434	-	chr9	68403548	68403558	AACACTGGTT	119.825	+	chr7	94585309	94585319	NNNNNNNTAC	1739.88	+
chr9	68400106	68400117	TGCCCTCCTAG	117.64	-	chr7	147521532	147521542	AAGTTCCAAA	104.931	+	chr7	123388279	123388294	CAGATCAAGCAGTAA	163.699	+	chr7	96609222	96609231	GTTGGGTAG	123.217	+	chr9	68403573	68403583	TTCAGCTGCA	1773.13	+	chr7	94585238	94585248	GATTACCTGG	159.939	-
chr9	68403491	68403502	NNNNNNNNTCT	122.853	+	chr7	151360234	151360244	AAGGGCAAGT	201.984	+	chr7	123388376	123388391	TAAAGTTTTAACCAG	123.771	-	chr7	96609314	96609323	TATCTCAGA	231.861	-	chr9	68403579	68403589	TGCAGCAACA	282.871	+	chr7	94874803	94874813	CTACAGTTGG	304.637	-
chr9	68403512	68403523	CACTGAGGCTA	627.065	+	chr7	151970759	151970769	AAGTTTAAAA	435.947	+	chr7	124121079	124121094	GGGGGAACAAGATCG	140.018	+	chr7	96609200	96609209	CCCCCCAAA	945.525	-	chr9	68403585	68403595	AACACTTACA	2319.69	+	chr7	95495255	95495265	CAGTATCTGG	108.836	-
chr9	68403566	68403577	CTTTTTGTTCA	243.389	+	chr7	151970959	151970969	GGGGTAAAGG	174.215	+	chr7	129826678	129826693	AAGACCTAAGAGTCA	170.794	+	chr7	98855000	98855009	TTTGGGAAC	144.884	+	chr9	68403657	68403667	CCCACCTGGC	6386.04	+	chr7	96357438	96357448	CAAGCTGTAG	118.932	+
chr9	68403666	68403677	CAGTGTCTCCT	265.371	+	chr7	152997709	152997719	AGGGGCAAGA	109.938	+	chr7	132719534	132719549	CAAGCTCCTGGCCTC	188.005	-	chr7	100550767	100550776	TCTCCCAGC	379.047	-	chr9	68403678	68403688	ACTACCTGTA	2069.02	+	chr7	96609410	96609420	CCAGGTACAG	334.377	+
chr9	68403689	68403700	GATGGAGCCCA	910.424	+	chr7	154157427	154157437	AAGGTCAAAA	4456.24	+	chr7	134719296	134719311	ACGGTCAAAGTTTTG	571.503	+	chr7	100643561	100643570	TCAGGGAGA	202.907	+	chr9	68403696	68403706	CCCACCTGGC	6386.04	+	chr7	96609472	96609482	ACAGGTGTAC	520.62	+
chr9	68403701	68403712	CTGGCTTGGCC	1588.84	+	chr7	154157371	154157381	TCATGTACTT	162.617	-	chr7	136530610	136530625	TGAGCTCCTGAGCCA	128.274	-	chr7	100643480	100643489	CCTCCTTGA	159.784	-	chr9	68403725	68403735	CTGACCTGGC	126.031	+	chr7	100550873	100550883	GCAGCTTCAC	104.569	+
chr9	68403711	68403722	CTGGGTGCCCT	20482	+	chr7	155120828	155120838	TCCTGATCTC	139.656	-	chr7	136530435	136530450	CGAACCCCTGCCCTT	463.312	-	chr7	102219014	102219023	TTTCCCTAC	357.863	-	chr9	68403770	68403780	TCCTCCTGGA	175.925	+	chr7	100643757	100643767	CCAGTTGCAA	436.239	+
chr9	68403753	68403764	CTGCTTTGCCT	238.302	+	chr7	155128064	155128074	CATTGATCTC	202.563	-	chr7	136575494	136575509	TGACTTTATTAAATA	290.006	-	chr7	102456510	102456519	TTTCTTTAA	131.464	-	chr9	68403373	68403383	TATAGCNNNN	419.088	-	chr7	100643763	100643773	GCAACTGCAA	202.82	+
chr9	68403793	68403804	CTCTGAGCTTT	111.067	+	chr7	155128048	155128058	CATTGACCTC	1395.91	-	chr7	136644881	136644896	TTAACTCTTTACCAG	691.498	-	chr7	106271870	106271879	TCCCTCAAA	1222.58	-	chr9	68403209	68403219	AGCAGCAGCA	407.451	-	chr7	100643761	100643771	TTGCAACTGC	463.836	-
chr9	68403506	68403517	ATACCTCACTG	347.12	-	chr7	155128016	155128026	CATTGATCTC	202.563	-	chr7	137154776	137154791	CGGGACATACGGTAC	143.108	+	chr7	107943803	107943812	GTTGGCAAA	418.48	+	chr9	68424336	68424346	TGCTCCTATC	100.035	+	chr7	100643488	100643498	AAGCATCTAC	147.658	-
chr9	68413359	68413370	TAGGGAGGTCA	614.23	+	chr7	155128000	155128010	CATTGATCTC	202.563	-	chr7	142047085	142047100	TTTACTCTTAAGTTC	123.304	-	chr7	109513456	109513465	GCTGGGAGA	316.236	+	chr9	68424481	68424491	TGTACATGTT	354.944	+	chr7	100645683	100645693	CCAGATGCAA	437.768	+
chr9	68414069	68414080	CTGGCTGGGCT	124.916	+	chr7	155127968	155127978	CATTGATCTC	202.563	-	chr7	142163602	142163617	TATCCTTTTATCCGT	138.269	-	chr7	116302379	116302388	CCTGCCTAA	246.049	-	chr9	68424631	68424641	TGCGCATGTT	1139.08	+	chr7	100677947	100677957	ACAACTGCTG	278.086	+
chr9	68424357	68424368	AAGTGTGGTCT	1795.57	+	chr7	155127824	155127834	CATTGATCTC	202.563	-	chr7	143657702	143657717	GGTTCTTTTGTCCTA	361.192	-	chr7	116302220	116302229	CCTCCCTGA	128.246	-	chr9	68424784	68424794	TGCGCATGTT	1139.08	+	chr7	100678007	100678017	ACAAGTGTGC	115.298	+
chr9	68424651	68424662	CAGTGGGGCCC	513.87	+	chr7	155127792	155127802	CATTGATCTC	202.563	-	chr7	144015565	144015580	GATGTCCTACGATCG	245.16	+	chr7	116339557	116339566	CCTGCCAGC	157.674	-	chr9	68424859	68424869	TGCACATGTT	6212.01	+	chr7	100677945	100677955	CTACAACTGC	591.174	-
chr9	68424060	68424071	CACCCACCCAG	484.714	-	chr7	155127712	155127722	CATTGATCTC	202.563	-	chr7	145791442	145791457	TAATTTCCTGACTAT	131.632	-	chr7	120217952	120217961	TTTAAGAAA	503.634	+	chr9	68426082	68426092	TCCACTTGTC	106.129	+	chr7	100677906	100677916	GCACACCTGT	224.173	-
chr9	68424056	68424067	AGCTCACCCAC	776.021	-	chr7	156124587	156124597	GAGGTCACAG	110.043	+	chr7	145791401	145791416	TGATCTCATATTCTC	107.165	-	chr7	120917542	120917551	TTTGGTAGA	728.509	+	chr9	68426479	68426489	NNNNNNNGGA	120.619	+	chr7	100677888	100677898	CAACTCCTGC	149.758	-
chr9	68424002	68424013	TGATCTCCCTC	310.114	-	chr7	156124659	156124669	CAGGTCATGG	252.321	+	chr7	145791363	145791378	TGGACTTCTGAGCCC	181.419	-	chr7	121700512	121700521	CTCCCCAAA	825.773	-	chr9	68426315	68426325	AGCTAGTGTT	351.535	-	chr7	102456580	102456590	ACAGCTTTAG	100.467	+
chr9	68423950	68423961	TGGCATCACGA	243.272	-	chr7	156124687	156124697	GAGATCATGG	275.209	+	chr7	147272433	147272448	NNNNNNNNNNNNNNA	111.679	+	chr7	122493917	122493926	CATGCCAAA	261.01	-	chr9	68426294	68426304	GGCAGATGGT	215.233	-	chr7	106361450	106361460	AAACAGCTGG	797.419	-
chr9	68426589	68426600	GTGGGAAGGCT	156.449	+	chr7	156124729	156124739	CAGGTCATGG	249.393	+	chr7	147399694	147399709	AAGACCAACAGTTCA	475.444	+	chr7	123029612	123029621	TCCCCCAAC	383.565	-	chr9	68431643	68431653	CGCATGTGCC	108.701	-	chr7	113433567	113433577	CCAACTGCTG	329.093	+
chr9	68457102	68457113	TTGGCTGGTCG	479.743	+	chr7	158708127	158708137	GAGATTAAGG	122.811	+	chr7	147521671	147521686	TATCAAAAAAGGTAA	176.278	+	chr7	123029553	123029562	TTTGCCAAA	1116.35	-	chr9	68447509	68447519	TGCACCAGTG	135.016	+	chr7	116302392	116302402	GCAAATGCGG	275.942	+
chr9	68478133	68478144	CTGTGTGGGCA	334.361	+	chr7	158708241	158708251	GAGATTAAGG	122.811	+	chr7	151970758	151970773	GAAGTTTAAAAGTCT	282.17	+	chr7	123213627	123213636	CATCCCAAA	1886.22	-	chr9	68705570	68705580	GACACTTGTC	273.251	+	chr7	116302414	116302424	TTGCATCTGC	308.2	-
chr9	68484039	68484050	GTGGGAGGTCT	1257.8	+	chr7	158708279	158708289	GAGATTAAGG	122.811	+	chr7	151970759	151970774	AAGTTTAAAAGTCTA	535.446	+	chr7	123213588	123213597	TTTCTCTAA	281.122	-	chr9	69031664	69031674	CGCAGCTGTC	540.476	+	chr7	116339504	116339514	CGACACCTAC	122.703	-
chr9	68695791	68695802	CTGGCTGGCTT	119.831	+	chr7	158708465	158708475	GAGATTAAGG	122.811	+	chr7	154157419	154157434	CGACTACGAAGGTCA	519.694	+	chr7	123267180	123267189	TTTGGCGGA	389.323	+	chr9	69031664	69031674	CGCAGCTGTC	137.273	-	chr7	120917554	120917564	GCAAGTGTAT	257.629	+
chr9	68695754	68695765	TCGCCAGCCAA	133.687	-	chr7	158708579	158708589	GAGATTAAGG	122.811	+	chr7	154157427	154157442	AAGGTCAAAATTTAG	7350.4	+	chr7	123329031	123329040	TTTATTAAA	180.816	-	chr9	69044588	69044598	GACACTTGTC	273.251	+	chr7	123029517	123029527	AAACATCTGG	408.45	-
chr9	68705539	68705550	TTGGGATGCCA	190.064	+	chr8	45773	45783	GAGTTCATGA	2011.45	+	chr7	154157447	154157462	TTACATTTTCTCCCA	119.693	-	chr7	123328940	123328949	CATCCTAGA	972.082	-	chr9	69784422	69784432	TGTTGGTGTC	113.685	-	chr7	123267160	123267170	CCAGGTGGTG	305.253	+
chr9	69031675	69031686	AAACCTCACAG	676.573	-	chr8	45877	45887	GAGTTCATGG	3119.85	+	chr7	154157375	154157390	GTACTTTTTAATATC	109.582	-	chr7	123388244	123388253	CTCCTCAAA	173.204	-	chr9	70411961	70411971	GACAGTTGCA	300.017	-	chr7	123388248	123388258	TCAAACCTGG	194.441	-
chr9	69031587	69031598	TAGCCTCCCAG	595.285	-	chr8	1197108	1197118	GAGATCAGAG	141.609	+	chr7	154453832	154453847	GTATTCATATAGTCA	181.401	+	chr7	124095769	124095778	GTTAGCAGA	140.687	+	chr9	70411866	70411876	GACAGATGCA	175.391	-	chr7	124121195	124121205	AAGAAGCTGG	149.665	-
chr9	69044557	69044568	TTGGGATGCCA	190.064	+	chr8	3819603	3819613	ACTTGAGCTT	246.15	-	chr7	154453876	154453891	GTGTTCATATAGTCA	370.721	+	chr7	126781284	126781293	CCTCCCTAG	135.717	-	chr9	70836864	70836874	TACAAGTGAA	144.39	-	chr7	126781215	126781225	CCAGCTGCCT	110.094	+
chr9	69048980	69048991	GTGGGAGTCCA	102.964	+	chr8	7152221	7152231	GGGTTGAAAG	168.847	+	chr7	154453964	154453979	GTGTTCATATAGTCA	370.721	+	chr7	126781267	126781276	TTTCTTTAA	129.418	-	chr9	70836716	70836726	ATCAGGTGTC	751.807	-	chr7	126781213	126781223	TACCAGCTGC	147.759	-
chr9	69048873	69048884	AGGCCACCAAC	1771.67	-	chr8	7431655	7431665	CCATGTCCTT	124.828	-	chr7	154454008	154454023	GTGTTCATATAGTCA	370.721	+	chr7	130690062	130690071	CTTCTTTAA	132.387	-	chr9	73244871	73244881	GATAGGTGTC	330.749	-	chr7	126781176	126781186	CTGCACCTAT	177.346	-
chr9	80835400	80835411	AAGCCACCAAG	580.651	-	chr8	7438066	7438076	GAGGACAGGG	171.826	+	chr7	154454096	154454111	GTGTTCATATAGTCA	370.721	+	chr7	132719692	132719701	TCAGGGAAG	212.98	+	chr9	80835458	80835468	TGCAGATGTT	144.675	-	chr7	129826659	129826669	CTATAGCTGG	218.248	-
chr9	99984290	99984301	CTGGGCGGCCT	378.316	+	chr8	7438916	7438926	AAGGTCAGGC	196.763	+	chr7	154454139	154454154	GTGTTCATATAGTCA	370.721	+	chr7	132719733	132719742	CTTATCAAA	108.566	-	chr9	99984252	99984262	GGCGCCTGTA	228.707	+	chr7	130626271	130626281	CCAGGTTTGC	189.142	+
chr9	108194844	108194855	CTTTGTTGCCA	162.294	+	chr8	7877480	7877490	GAGGCCAAGG	427.892	+	chr7	154454183	154454198	GTGTTCATATAGTCA	370.721	+	chr7	137154873	137154882	CATCTCTAA	145.454	-	chr9	130899837	130899847	AGCGCCTGGC	242.235	+	chr7	132526538	132526548	GTGCAGCTAG	107.571	-
chr9	130899870	130899881	GTGTGTGGTAG	431.946	+	chr8	7879260	7879270	AAGGTCAGGC	196.763	+	chr7	154454080	154454095	TGGCGTATTGGCCCT	291.8	-	chr7	141502114	141502123	TCTAGCAAG	178.292	+	chr9	130899914	130899924	ACCACCGGTA	163.503	+	chr7	132719535	132719545	AAGCTCCTGG	119.119	-
chr9	130899977	130899988	TGCNNNNNNNN	299.391	-	chr8	7886908	7886918	AAGGTCAGGC	196.763	+	chr7	154454036	154454051	TGGCATATTGGCCCT	429.023	-	chr7	142008319	142008328	CCTCTCAGC	190.831	-	chr9	130899865	130899875	TGCTGGTGTG	217.87	-	chr7	133336752	133336762	GCAGGTGCGA	2074.01	+
chr9	130899843	130899854	TGGCTACACAC	255.87	-	chr8	12032745	12032755	GAATTCAGAG	117.708	+	chr7	154453904	154453919	TGGCATATTGGCCGT	191.502	-	chr7	142046840	142046849	ATTGGGAGA	143.997	+	chr9	130899693	130899703	TTNNNNNNNN	168.683	-	chr7	133417296	133417306	CAGCACCTGT	951.377	-
chr9	130899650	130899661	AGCCCTACCTC	507.928	-	chr8	12032875	12032885	AGGTTCTAAG	111.069	+	chr7	154453860	154453875	TGGCATATTGGCCGT	191.502	-	chr7	142163589	142163598	TTTGATAAA	135.057	+	chr9	139997209	139997219	CACACTTGCA	121.277	+	chr7	134399723	134399733	CCAGCTGTGG	570.978	+
chr9	139997192	139997203	GTCGGTGGTGT	116.558	+	chr8	12032903	12032913	GATGTCAACA	141.623	+	chr7	155120823	155120838	TCACATCCTGATCTC	213.181	-	chr7	143826890	143826899	TCTGGGGAG	163.861	+	chr9	139997337	139997347	TGCAGGCGTG	154.699	-	chr7	134399755	134399765	GCAGCTGCGT	817.573	+
chr9	139997228	139997239	GTCGGTGGTGT	116.558	+	chr8	12315620	12315630	GAGGTCTAGG	169.62	+	chr7	155127986	155128001	TTACCGTCAGTCCTC	270.37	-	chr7	143936003	143936012	TTCCCCAAG	115.987	-	chr9	139997299	139997309	TGCAGGCGTG	154.699	-	chr7	134399753	134399763	GAGCAGCTGC	876.871	-
chr9	139997270	139997281	GTCGGTGGTGT	116.558	+	chr8	12315627	12315637	AGGGTGAAGG	149.039	+	chr7	155127978	155127993	AGTCCTCATTACCGT	132.91	-	chr7	147272397	147272406	TTAGGGGTA	159.731	+	chr9	139997257	139997267	TGCAGGCGTG	154.699	-	chr7	135651348	135651358	AACCACCTGG	316.258	-
chr9	139997312	139997323	GTCGGTGGTGT	116.558	+	chr8	12315689	12315699	AAGTTCATAG	3720.71	+	chr7	156124587	156124602	GAGGTCACAGGATCA	1387.99	+	chr7	147272492	147272501	NNNNNNATT	116.978	+	chr9	139997215	139997225	TGCAGGCGTG	154.699	-	chr7	136644845	136644855	CAAGCTGCGC	109.494	+
chr9	140615676	140615687	ACCCCTCCCAG	126.538	-	chr8	29277012	29277022	AAGGTCATGC	189.973	+	chr7	156124636	156124651	CAGGTTATGGGATCA	296.866	+	chr7	147272448	147272457	TTCCCTAGC	143.462	-	chr9	139997179	139997189	TGCAGGCGTG	154.699	-	chr7	136644923	136644933	CTGTACCTGG	271.738	-
chr9	140615652	140615663	ACCCCTCCCAG	126.538	-	chr8	48523003	48523013	GAGATCAAGC	123.162	+	chr7	156124679	156124694	CAGATCATGAGATCA	840.671	+	chr7	147272387	147272396	TTCCCTAGC	590.577	-	chr9	140912400	140912410	GCCACCTGCC	243.464	+	chr7	141502056	141502066	CCAGTTGATT	116.474	+
chr9	140615603	140615614	ACCCCTCCCAG	126.538	-	chr8	80348169	80348179	CTCTAACCTC	127.576	-	chr7	156124710	156124725	CAGGTCACAGGATCA	400.25	+	chr7	147521643	147521652	TTTGGCATG	278.57	+	chr9	140912437	140912447	GCCACCTGCC	243.464	+	chr7	142008457	142008467	GCAGGTGAGT	142.396	+
chr9	140740513	140740524	AAGCCTCCTAA	131.603	-	chr8	80347945	80347955	CAATGACCTC	592.677	-	chr7	156124729	156124744	CAGGTCATGGGATCA	941.59	+	chr7	147521575	147521584	CTTACCAAA	507.852	-	chr9	140912474	140912484	GCCACCTGCC	243.464	+	chr7	142047028	142047038	CCAGCTGTGA	190.189	+
chr9	140912393	140912404	CAGTTAGGCCA	107.444	+	chr8	80347918	80347928	TCTTGAACTC	14942.4	-	chr7	158108002	158108017	TGAACCCGGGACCCC	451.006	-	chr7	149015618	149015627	TCCCCCAAC	390.673	-	chr9	140912511	140912521	GCCACCTGCC	243.464	+	chr7	142046753	142046763	AAGCAGCTGG	1003.83	-
chr9	140912430	140912441	CAGTTAGGCCA	107.444	+	chr8	86555355	86555365	CCACGATCTC	107.131	-	chr7	158107973	158107988	TGAACCCGGGACCCC	451.006	-	chr7	149015593	149015602	CTTCTCAAA	1434.56	-	chr9	140912496	140912506	GCCAGGTGCA	1255.46	-	chr7	142163653	142163663	TCAAACCTGC	119.423	-
chr9	140912467	140912478	CAGTTAGGCCA	107.444	+	chr8	86555279	86555289	GCTTGGACTT	108.409	-	chr7	158107944	158107959	TGAACCCGGGACCCC	451.006	-	chr7	149725741	149725750	TCTGGGAAG	1058.82	+	chr9	140912459	140912469	GTCAGGTGCA	562.347	-	chr7	143826787	143826797	CCAGGTGGTC	329.847	+
chr9	140912504	140912515	CAGTTAGGCCA	107.444	+	chr8	86574965	86574975	CCCTGACCTG	239.221	-	chr7	158107915	158107930	TGAACCCGGGACCCC	451.006	-	chr7	151561507	151561516	TCTCCCAGG	118.055	-	chr9	140912422	140912432	GCCAGGTGCA	1255.46	-	chr7	143826916	143826926	CTCCACCTGC	104.567	-
chr10	243033	243044	GAAGGTGGCGT	126.622	+	chr8	86575959	86575969	TGCTAAACTT	165.263	-	chr7	158107857	158107872	TGAACCCGGGACCCC	451.006	-	chr7	152997589	152997598	TCCGAGAAG	129.007	+	chr9	140912385	140912395	GCCAGGTGCA	1255.46	-	chr7	143826772	143826782	TGACACCTGG	116.267	-
chr10	1659131	1659142	GCACCACCCTG	175.883	-	chr8	86575944	86575954	ACTGGAACTC	156.286	-	chr7	158134583	158134598	TCACCATATGAGCTG	179.6	-	chr7	152997684	152997693	GTTAGGGGA	100.608	+	chr10	1364058	1364068	GGCATGTGTG	114.771	-	chr7	143956002	143956012	GCAGGTGCAG	1106.95	+
chr10	11326225	11326236	CTGTGTGGTAG	772.413	+	chr8	86726841	86726851	CAGGTCAGGG	239.221	+	chr7	158515988	158516003	NNNNNNNNATGGTTC	116.808	+	chr7	152997685	152997694	TTAGGGGAA	161.093	+	chr10	10308768	10308778	GCCTCGTGTT	288.891	-	chr7	144015451	144015461	CCAGATGCTG	445.867	+
chr10	11326260	11326271	GTGGGTGGCTG	327.7	+	chr8	86727706	86727716	GAGATCGTGG	107.131	+	chr8	45924	45939	TGTCCACATGTCCTC	227.032	-	chr7	155120841	155120850	CTCCCCAAA	491.455	-	chr10	10308761	10308771	TTCATGTGCC	158.273	-	chr7	144015430	144015440	CTACACCCGC	192.462	-
chr10	11326454	11326465	GTGTGTGGTGG	291.932	+	chr8	86727782	86727792	AAGTCCAAGC	108.409	+	chr8	45857	45872	TGATGTTGTGTTCTC	321.942	-	chr7	155120809	155120818	CTCCCCAAA	491.455	-	chr10	10308753	10308763	CCCTGGTGTT	510.668	-	chr7	145791479	145791489	CCAGTTGTGG	230.654	+
chr10	38541760	38541771	GTGTGTTGTCA	319.478	+	chr8	86732832	86732842	AGAGTCAAAG	356.117	+	chr8	45822	45837	TGTCCACATGTCCTC	206.391	-	chr7	155120777	155120786	CTCCCCAAA	491.455	-	chr10	10308738	10308748	CCCTGGTGTT	510.668	-	chr7	145791356	145791366	AAACTCCTGG	129.02	-
chr10	38541641	38541652	TAACCTCCCTG	215.422	-	chr8	86732893	86732903	CTTCGAACTG	237.805	-	chr8	45753	45768	TGATGTTGTGTTCTC	321.942	-	chr7	155120745	155120754	CTCCCCAAA	491.455	-	chr10	10308723	10308733	CGCTGGTGTT	2796.43	-	chr7	147272503	147272513	CTAGCTTTAG	528.874	+
chr10	38818638	38818649	ATGTATGTCAT	114.752	+	chr8	86732810	86732820	CGCTGACCTA	102.688	-	chr8	45718	45733	TGTCCACATGTCCTC	206.391	-	chr7	155120684	155120693	CCTCCCAGA	788.254	-	chr10	10308708	10308718	CCCTGGTGTT	510.668	-	chr7	147272368	147272378	ACGCATATGT	312.355	-
chr10	38816042	38816053	GGACTATACAC	336.999	-	chr8	86747057	86747067	TCCTCAATTT	168.236	-	chr8	3819598	3819613	AGATAACTTGAGCTT	508.589	-	chr7	155120650	155120659	CTCCCCAAA	491.455	-	chr10	10308453	10308463	CCCTGGCGTT	341.542	-	chr7	149264769	149264779	CCAAGTGTTA	522.685	+
chr10	38816021	38816032	CGGGCTCCAAT	134.626	-	chr8	86747052	86747062	TCCTGTCCTC	310.722	-	chr8	3819538	3819553	TCATCTTATTTCCTC	183.437	-	chr7	155120616	155120625	CTCCCCAAA	491.455	-	chr10	11326231	11326241	GGTAGGTGGA	502.196	-	chr7	149725731	149725741	GCAGCTGCTG	585.04	+
chr10	42651901	42651912	CATGGTGGCCG	173.99	+	chr8	86747005	86747015	TGTTGAACAT	415.844	-	chr8	6857135	6857150	GAGGACCTGGGGTCT	114.928	+	chr7	155120584	155120593	CTCCCCAAA	491.455	-	chr10	38818665	38818675	GACACAAACA	340.726	+	chr7	149725852	149725862	CCACACCTGT	292.434	-
chr10	42656849	42656860	AGGCCTACCAT	102.479	-	chr8	86759008	86759018	GAGTTAAGTA	133.712	+	chr8	7146655	7146670	AAGGGCATTAGTCCG	158.495	+	chr7	155120550	155120559	CTCCCCAAA	491.455	-	chr10	38816777	38816787	TAGTGGAGTA	211.328	-	chr7	149725729	149725739	CAGCAGCTGC	585.04	-
chr10	42712296	42712307	TAACCACCCAT	388.748	-	chr8	86817037	86817047	GAGTTAAGTA	133.712	+	chr8	7152220	7152235	GGGGTTGAAAGCTCA	376.859	+	chr7	155120518	155120527	CTCCCCAAA	491.455	-	chr10	42632406	42632416	TCCAGCTGCT	105.757	-	chr7	151561543	151561553	CCACACCTGG	1069.02	-
chr10	47769241	47769252	ATGCCTCCCTG	135.172	-	chr8	86817007	86817017	TGCTAAACTT	177.797	-	chr8	7152275	7152290	TTTACTCTTGGACTA	136.986	-	chr7	155120484	155120493	CCCCCCAGA	138.733	-	chr10	42680988	42680998	TGCATCTGTA	223.656	+	chr7	151970928	151970938	CAAGGTGCTT	121.966	+
chr10	47769017	47769028	GGGCCAGCCAG	223.842	-	chr8	86816992	86817002	ACTGGAACTC	168.139	-	chr8	7409831	7409846	TAGTCCAAGAGTAAA	136.986	+	chr7	155120450	155120459	CTCCCCAAA	491.455	-	chr10	42680937	42680947	TTCAGGTGCC	208.723	-	chr7	151970884	151970894	ATACATCTGG	568.334	-
chr10	47769004	47769015	GGCCCACCCTG	292.057	-	chr8	86839529	86839539	CCACGATCTC	107.131	-	chr8	7431650	7431665	AGACACCATGTCCTT	108.634	-	chr7	155120416	155120425	CTCCCCAAA	491.455	-	chr10	42712778	42712788	GCCACCTGCT	158.075	+	chr7	152997617	152997627	AAAGGTGCGG	150.912	+
chr10	79279832	79279843	GTGTGAGGTCT	1178.81	+	chr8	86839453	86839463	GCTTGGACTT	108.409	-	chr8	7438149	7438164	CAGGTTAGAAGTTCC	635.461	+	chr7	155120384	155120393	CCCCCCAGA	138.733	-	chr10	42712815	42712825	AGCACCTGGG	142.684	+	chr7	154270276	154270286	CCAGTTGATC	109.792	+
chr10	79279868	79279879	GTGTGAGGTCC	419.616	+	chr8	86840394	86840404	CCCTGACCTG	239.221	-	chr8	7624260	7624275	AAGGAAACGATGTGA	100.24	+	chr7	155120349	155120358	CTCCCCAAA	491.455	-	chr10	42712860	42712870	GGCACCTGGC	457.803	+	chr7	154270457	154270467	GTAGCTGCTG	118.118	+
chr10	79279904	79279915	GTGTGAGGTCT	1178.81	+	chr8	101563630	101563640	ATGGTCATGA	100.05	+	chr8	7624465	7624480	TGGTTCCAAAGCTCG	250.01	+	chr7	155120317	155120326	CTCCCCAAA	491.455	-	chr10	42712840	42712850	AGCAGGTGGA	235.229	-	chr7	154270455	154270465	CAGTAGCTGC	168.909	-
chr10	79279925	79279936	GTGTGAGGGCT	248.92	+	chr8	101563822	101563832	GAGGTCAATG	2016.28	+	chr8	7624482	7624497	AAGACCATGGGGTCA	418.732	+	chr7	155120285	155120294	CTCCCCAAA	491.455	-	chr10	42775595	42775605	GGCAACTGCA	354.777	+	chr7	154270426	154270436	CCACACCTGC	634.147	-
chr10	79279961	79279972	GTGTGAGGTCT	1178.81	+	chr8	101563833	101563843	AGGGTCATTG	159.921	+	chr8	7871048	7871063	TTGTTCAAAAGATCG	2173.17	+	chr7	155120251	155120260	CTCCCCAAA	491.455	-	chr10	42775568	42775578	AGCAGGAGTA	127.982	-	chr7	155947730	155947740	ACAGGTGTGG	284.755	+
chr10	79279997	79280008	GTGTGAGGTCT	1178.81	+	chr8	102939909	102939919	GATTGCAAGG	105.816	+	chr8	7871119	7871134	CGGACTAATGCCCTT	158.495	-	chr7	155121566	155121575	CTCCCCAAA	491.455	-	chr10	47769160	47769170	TGCGCCTGGC	117.003	+	chr7	155947747	155947757	GCGGGTGTAG	110.323	+
chr10	127585118	127585129	CCGGGTTGTCA	136.419	+	chr8	128294542	128294552	ATTTGAACCC	714.676	-	chr8	7871009	7871024	TGCGCTCTCGAGCTA	138.421	-	chr7	155121534	155121543	CTCCCCAAA	491.455	-	chr10	47769221	47769231	CGCAGTTGCT	129.772	-	chr7	155947779	155947789	ACAGGTGTGG	284.755	+
chr10	127585271	127585282	NNNNNNNNCCC	159.985	+	chr8	139218741	139218751	CCTCGACCTA	318.977	-	chr8	12032875	12032890	AGGTTCTAAGGGGCA	250.773	+	chr7	155121500	155121509	CTCCCCAAA	491.455	-	chr10	47769136	47769146	AACAGGAGTC	193.868	-	chr7	155947796	155947806	GCGGGTGTAG	145.451	+
chr10	127585289	127585300	GAGTGTGGGCG	945.903	+	chr8	144940369	144940379	GGGGTCGATG	233.698	+	chr8	12032903	12032918	GATGTCAACAGCACA	195.625	+	chr7	155121468	155121477	CTCCCCAAA	491.455	-	chr10	126196309	126196319	TTCAGGTGTG	150.475	-	chr7	155947828	155947838	ACAGGTGTGG	284.755	+
chr10	128298397	128298408	CTGTGAGGCAT	320.15	+	chr8	144940597	144940607	GGGGTCGATG	233.698	+	chr8	12315689	12315704	AAGTTCATAGTGATA	236.697	+	chr7	155121434	155121443	CTCCCCAAA	491.455	-	chr10	126196260	126196270	TTCAGGTGTG	150.475	-	chr7	155947845	155947855	GCGGGTGTAG	110.323	+
chr10	135469807	135469818	AAGCCACCCGG	311.949	-	chr9	15150949	15150959	CCATGAACAC	140.148	-	chr8	20724108	20724123	TTAGCCCTTGATACC	187.069	-	chr7	155121402	155121411	CCACCCAAA	137.436	-	chr10	126196186	126196196	TTCAGGTGTG	150.475	-	chr7	155947877	155947887	ACAGGTGTGG	284.755	+
chr10	135491100	135491111	GTGGGTCGCCT	1435.66	+	chr9	28024700	28024710	AAAGTCATTG	118.417	+	chr8	20724036	20724051	GGACCTTGTGATTCA	172.509	-	chr7	155121368	155121377	CTCCCCAAA	491.455	-	chr10	126196161	126196171	TTCAGGTGTG	150.475	-	chr7	155947894	155947904	GCGGGTGTAG	145.451	+
chr10	135490965	135490976	GGGCCTCCCGG	179.537	-	chr9	28024758	28024768	ATGTGAACTT	134.556	-	chr8	21302422	21302437	CAGGTAACAATATGA	150.831	+	chr7	155121336	155121345	CTCCCCAAA	491.455	-	chr10	126196112	126196122	TTCAGGTGTG	150.475	-	chr7	155947926	155947936	ACAGGTGTGG	284.755	+
chr11	1016786	1016797	AAGTGTGGTCT	450.244	+	chr9	28072953	28072963	GTGTTCATGG	116.925	+	chr8	80348106	80348121	GAGGTACTTAAGTAG	150.16	+	chr7	157943915	157943924	TCTCCCTGC	173.216	-	chr10	126196038	126196048	TTCAGGTGTG	150.475	-	chr7	155947943	155947953	GCGGGTGTAG	110.323	+
chr11	1016910	1016921	GTGGGTAGCCT	191.705	+	chr9	28073000	28073010	GCTTGACTTC	233.446	-	chr8	86555207	86555222	AGGGCCAGCAGGTCG	235.516	+	chr7	158107926	158107935	CCCCCTAAA	388.954	-	chr10	126195989	126195999	TTCAGGTGTG	150.475	-	chr7	155947975	155947985	ACAGGTGTGG	284.755	+
chr11	1017089	1017100	TTGGCTGGTCC	247.941	+	chr9	28072988	28072998	CCTTGGTCTT	130.249	-	chr8	86574968	86574983	TGACCTGTTGCGCGT	192.222	-	chr7	158218491	158218500	GCCGGGAAA	202.132	+	chr10	126195915	126195925	TTCAGGTGTG	150.475	-	chr7	156971849	156971859	GCAGCTGCCG	206.244	+
chr11	1017417	1017428	GTGGGTAGCCT	191.705	+	chr9	34350279	34350289	CTTTGGNNNN	177.06	-	chr8	86575528	86575543	CCACCTTCTTAGCTT	237.128	-	chr7	158218541	158218550	GCCGGGAAA	202.132	+	chr10	127585158	127585168	GAGAGGCGTT	337.552	-	chr7	156971847	156971857	GTGCAGCTGC	347.196	-
chr11	1017596	1017607	TTGGCTGGTCC	247.941	+	chr9	42947128	42947138	AAGATCAAAA	410.432	+	chr8	86575390	86575405	CCACCTTCTTAGCTT	237.128	-	chr7	158218591	158218600	GCCGGGAAA	165.824	+	chr10	127585130	127585140	GGCAACCGTA	187.435	-	chr7	157717993	157718003	AGGCACCTGC	222.997	-
chr11	1017761	1017772	TTGGCTGGTCC	228.441	+	chr9	45364082	45364092	CCATGACCTG	357.638	-	chr8	86726833	86726848	ACGCGCAACAGGTCA	192.222	+	chr7	158218639	158218648	GCCGGGAAA	202.132	+	chr10	131025098	131025108	CGCACCTGTC	2956.67	+	chr7	157717936	157717946	AGGCACCTGC	109.85	-
chr11	1213217	1213228	AGACAACCCAC	973.823	-	chr9	45363901	45363911	CCCTGGCCTT	102.338	-	chr8	86727849	86727864	CGACCTGCTGGCCCT	235.516	-	chr7	158708017	158708026	TTAAGGATG	180.504	+	chr10	132974684	132974694	GACACATGTA	118.546	+	chr7	157717879	157717889	AGGCACCTGC	109.85	-
chr11	2614785	2614796	TTGTGTGGTTT	496.771	+	chr9	45376235	45376245	TGATGACCTC	132.314	-	chr8	86735460	86735475	TTGGTCAAATGCTCC	330.395	+	chr7	158708055	158708064	TTAAGGATG	180.504	+	chr10	132974702	132974712	GATACGTGTA	166.944	-	chr7	157717822	157717832	ATGCACCTGC	934.302	-
chr11	2614855	2614866	CAGTGTGGTCT	1515.12	+	chr9	45376212	45376222	CGATGATCTC	177.944	-	chr8	86747589	86747604	AAGCTAAGAAGGTGG	237.128	+	chr7	158708093	158708102	TTAAGGATG	180.504	+	chr10	134178118	134178128	TACATCTACC	377.953	+	chr7	157940462	157940472	CCACGTGTTA	106.843	+
chr11	6789535	6789546	GTAGGAGGCCA	171.767	+	chr9	46904141	46904151	AAGGTGAGGG	127.734	+	chr8	86747727	86747742	AAGCTAAGAAGGTGG	237.128	+	chr7	158708131	158708140	TTAAGGATG	180.706	+	chr10	134178159	134178169	TACATCTACC	377.953	+	chr7	157940652	157940662	CCAGGTGTCT	140.443	+
chr11	6789540	6789551	AGGCCACAATG	365.384	-	chr9	47204147	47204157	ACCTAAACTT	117.19	-	chr8	86747865	86747880	AAGCTAAGAAGGTGG	237.128	+	chr7	158708169	158708178	TTAAGGATG	180.504	+	chr10	134824478	134824488	AGCACGTGTG	121.44	-	chr7	158134742	158134752	GCAGACGTTA	217.383	+
chr11	10531109	10531120	CTTTGCGGCCT	164.086	+	chr9	47204109	47204119	CCTTGAAATC	1035.65	-	chr8	86777053	86777068	CCACCTTCTTAGCTT	237.128	-	chr7	158708200	158708209	GTTGAGATA	353.471	+	chr10	134924833	134924843	ACCACCTGCC	383.646	+	chr8	2329422	2329432	CTTCACCTGG	330.795	-
chr11	48042172	48042183	CTAGGTGGGTT	135.111	+	chr9	66455319	66455329	NACTTGAAGG	210.387	+	chr8	86776915	86776930	CCACCTTCTTAGCTT	237.128	-	chr7	158708245	158708254	TTAAGGATG	180.706	+	chr10	134925211	134925221	ACCACCTGCC	383.646	+	chr8	3819666	3819676	GAGCACCTAC	177.875	-
chr11	76684128	76684139	AAGTGAGGCCA	187.757	+	chr9	66455328	66455338	GAGAGCAAGG	172.447	+	chr8	86776777	86776792	CCACCTTCTTAGCTT	237.128	-	chr7	158708283	158708292	TTAAGGATG	180.706	+	chr10	134925295	134925305	ACCACCTGCC	383.646	+	chr8	7152265	7152275	GCAGGTGGGG	144.678	+
chr11	79205313	79205324	TGGGGTGGCCT	153.317	+	chr9	66455488	66455498	NNNNNCAACA	121.408	+	chr8	86804521	86804536	CCACCTTCTTAGCTT	237.128	-	chr7	158708355	158708364	TTAAGGATG	180.504	+	chr10	134925337	134925347	ACCACCTGCC	383.646	+	chr8	7409846	7409856	CCCCACCTGC	144.678	-
chr11	102602038	102602049	ACACCACACAC	134.994	-	chr9	66455585	66455595	GGGGGCAGGG	323.656	+	chr8	86804383	86804398	CCACCTTCTTAGCTT	237.128	-	chr7	158708393	158708402	TTAAGGATG	180.504	+	chr11	139042	139052	TACTGCTGCA	174.562	-	chr8	7431640	7431650	GCAGGTGCAG	752.033	+
chr11	102602018	102602029	ACACCACACAC	140.236	-	chr9	66455728	66455738	AAGTTGTAGA	308.879	+	chr8	86804245	86804260	CCACCTTCTTAGCTT	237.128	-	chr7	158708431	158708440	TTAAGGATG	180.504	+	chr11	1017640	1017650	TACTGGTGGG	122.287	-	chr8	7438077	7438087	CCAAGCGCGG	145.088	+
chr11	102601995	102602006	ACACCACACAC	134.994	-	chr9	66455199	66455209	TGATGGNNNN	203.521	-	chr8	86817041	86817056	TAAGTAACTGTCCCT	172.576	-	chr7	158708469	158708478	TTAAGGATG	180.706	+	chr11	1017496	1017506	TGCTGGTGGT	101.821	-	chr8	7585519	7585529	CCAAGTGTGT	173.388	+
chr11	102601783	102601794	ACACCACACAC	291.197	-	chr9	66454901	66454911	TCGCGAGCTC	117.254	-	chr8	86817009	86817024	CTAAACTTGGAGCTA	175.834	-	chr7	158708507	158708516	TTAAGGATG	180.504	+	chr11	1017475	1017485	TACTGGTGTG	381.511	-	chr8	7585533	7585543	CCAGTTGCGA	786.915	+
chr11	114421790	114421801	CTGTGTGATCT	190.826	+	chr9	66454866	66454876	TTCTGCCCCC	124.776	-	chr8	86839381	86839396	AGGGCCAGCAGGTCG	235.516	+	chr7	158708545	158708554	TTAAGGATG	180.504	+	chr11	1016968	1016978	TACTGGTGTG	357.162	-	chr8	7585421	7585431	ACGCACCTAG	582.297	-
chr11	116924966	116924977	GGACAACCCTC	123.151	-	chr9	66454832	66454842	CTTTGCCCTC	2545.04	-	chr8	86839019	86839034	TGGCTTTTTGCCCTC	362.321	-	chr7	158708583	158708592	TTAAGGATG	180.706	+	chr11	1213041	1213051	TACAACTAGC	371.337	+	chr8	7624437	7624447	CCGGGTGCAG	159.055	+
chr12	2365232	2365243	TGACCTTACTA	216.896	-	chr9	66454738	66454748	CGTTGAGCCC	522.194	-	chr8	86840397	86840412	TGACCTGTTGCGCGT	192.222	-	chr7	158791368	158791377	TCTCCTAAG	409.01	-	chr11	1213090	1213100	ACCACCAGCA	113.314	+	chr8	7624458	7624468	ACGCGACTGG	152.655	-
chr12	2365202	2365213	TGACCTGACTA	109.704	-	chr9	66463317	66463327	GAGATTAAAG	142.427	+	chr8	101563587	101563602	TGACCCTTTTGGCTC	237.824	-	chr8	1197043	1197052	GCCGGGAAG	101.945	+	chr11	1213162	1213172	ACCACCAGCA	113.314	+	chr8	11175191	11175201	TTACACCTAG	195.394	-
chr12	2365082	2365093	TGACCTTACTA	216.896	-	chr9	66463832	66463842	AAGGTTAAGA	862.832	+	chr8	119110526	119110541	TAGGACAAGAGACGA	297.594	+	chr8	1197142	1197151	GCCGGGAAG	101.945	+	chr11	1213173	1213183	AACCCCTGTT	272.779	+	chr8	12315715	12315725	ACAGGTTTTG	359.049	+
chr12	2364992	2365003	TGACCTTACTA	216.896	-	chr9	66506377	66506387	CTCTAAACTT	315.677	-	chr8	119110640	119110655	TACTCTCTTTACCTG	178.933	-	chr8	1197191	1197200	GCTGGGAAG	339.183	+	chr11	1213261	1213271	TGCGCCTGGA	292.271	+	chr8	12454225	12454235	CCAGCTGTGC	346.752	+
chr12	17361865	17361876	AAGCTACCCAA	158.35	-	chr9	66506346	66506356	TCCTAAACTC	220.946	-	chr8	128294570	128294585	AAGTCCTAAAGCTCA	268.223	+	chr8	1197239	1197248	GCCGGGAAG	101.945	+	chr11	1213430	1213440	AACACCTGGG	863.445	+	chr8	48522947	48522957	CCAGATGCAA	605.491	+
chr12	42720868	42720879	TGGCCAGCCAA	256.472	-	chr9	66508309	66508319	TAATTCAAAG	141.995	+	chr8	142955683	142955698	TGGGTGTATAGGTGA	141.62	+	chr8	1838311	1838320	TTTGTGAGG	103.889	+	chr11	1213523	1213533	ACGAGGTGCG	174.26	-	chr8	80348131	80348141	ACAGCTTTAT	128.876	+
chr12	116073939	116073950	TAGGGAGGCCA	475.421	+	chr9	66513521	66513531	CTTTGACCTC	3400.1	-	chr9	998707	998722	GAGGTAAATGCGTGA	165.758	+	chr8	1838341	1838350	TTTGTGAGG	103.889	+	chr11	2614677	2614687	CGCACCTTTC	183.626	+	chr8	86555559	86555569	GCACGTGCTG	141.203	+
chr12	116073931	116073942	GGGCCACCTAG	659.321	-	chr9	67047299	67047309	GAGGTCAGTG	327.141	+	chr9	998805	998820	GAGGTAAATGCGTGA	165.758	+	chr8	1838400	1838409	TTTGTGAGG	103.889	+	chr11	2614685	2614695	TCCACCTGGC	211.478	+	chr8	86555600	86555610	GCAGCTGCAC	269.414	+
chr12	128818308	128818319	GTTTGTGGTAT	341.791	+	chr9	67348879	67348889	CCCTGGCCTT	125.198	-	chr9	998903	998918	GAGGTAAATGCGTGA	165.758	+	chr8	6857297	6857306	TTCCCCAGA	110.892	-	chr11	6789577	6789587	CACACCTGTC	881.407	+	chr8	86555611	86555621	GCAGGTGTAC	1257.13	+
chr12	131851824	131851835	CCGTGAGGCCA	135.934	+	chr9	68358055	68358065	GAGGTCAAAG	3400.1	+	chr9	28073036	28073051	TTACATCTTCACCAG	119.227	-	chr8	7146649	7146658	CTTGGGAAG	652.506	+	chr11	10530828	10530838	TACACTTACC	242.199	+	chr8	86555715	86555725	CCAGGTACTC	379.214	+
chr12	131851878	131851889	CCGTGAGGCCA	135.934	+	chr9	68358236	68358246	GAGGTCATCA	132.314	+	chr9	28072973	28072988	TATCCGCTTAAGCTC	156.28	-	chr8	7152400	7152409	GTTAGCAGG	122.789	+	chr11	10531068	10531078	TACACCTTGA	236.47	+	chr8	86555986	86555996	GCAGTCGTAG	103.287	+
chr12	131851932	131851943	CCGTGAGGCCA	135.934	+	chr9	68358259	68358269	GAGATCATCG	177.944	+	chr9	33523745	33523760	GAGGTCTCGAGCTCT	328.807	+	chr8	7409712	7409721	CCTGCTAAC	122.789	-	chr11	10530810	10530820	TCCAAGTGCA	209.7	-	chr8	86556070	86556080	GAACAGTTGG	157.898	-
chr12	131851985	131851996	CCGTGAGGCCA	135.934	+	chr9	68358453	68358463	TGTTGAACTC	1230.68	-	chr9	33523918	33523933	CGGGGCTAGATGTCG	326.203	+	chr8	7431662	7431671	CTTAGGAGG	249.972	+	chr11	48042065	48042075	TACATCTGCC	237.358	+	chr8	86555677	86555687	ACACAACTGG	225.392	-
chr13	25535206	25535217	ATAGCACCCAG	107.137	-	chr9	68362800	68362810	ATATCAACTT	115.231	-	chr9	34350357	34350372	AGGGTGACGATGACG	573.541	+	chr8	7431528	7431537	TCTCCCAGA	918.416	-	chr11	76684153	76684163	AGCAGCTGCC	144.813	+	chr8	86555598	86555608	GAGCAGCTGC	327.632	-
chr13	91919190	91919201	TTGGGAGGGGT	118.748	+	chr9	68372311	68372321	GAGTTAATAA	145.29	+	chr9	42947110	42947125	TTATATACTGCCCCT	324.943	-	chr8	7431434	7431443	CTTCCCAAC	2255.87	-	chr11	92700236	92700246	TGCACCTGTA	5596.46	+	chr8	86555557	86555567	CCGCACGTGC	121.104	-
chr13	91919208	91919219	CTGTCTGGTCA	207.809	+	chr9	68403595	68403605	AAGGTCAACT	27849.2	+	chr9	42997645	42997660	GAGGTCTGTTGGTCT	198.375	+	chr8	7438033	7438042	CCTGCCAGA	165.786	-	chr11	95001686	95001696	GACACTTGCA	168.462	+	chr8	86555336	86555346	GAAAACCTGG	146.803	-
chr13	113527205	113527216	GTGTGAGGTGT	103.555	+	chr9	68403781	68403791	AAGGTAGAGA	503.156	+	chr9	45362683	45362698	CGACCTGTTGTTCAC	150.25	-	chr8	7438853	7438862	TTTCCCGGA	209.173	-	chr11	102601789	102601799	CACACCTGCT	308.601	+	chr8	86574815	86574825	GAACAGTTGG	157.898	-
chr13	113527235	113527246	GTGTGAGGTGT	103.555	+	chr9	68403347	68403357	TCTTAACCTT	25962.8	-	chr9	45362504	45362519	TGTCATGTTAACCCC	160.385	-	chr8	7585638	7585647	TTTGGGATG	1964.44	+	chr11	102602001	102602011	CACACCTGCT	1838.75	+	chr8	86576127	86576137	NNNNNNNCTG	113.589	+
chr13	113527265	113527276	GTGTGAGGTGT	103.555	+	chr9	68403346	68403356	GTCTTAACCT	225.471	-	chr9	46904096	46904111	CATGTCATAAGGACT	264.441	+	chr8	7585437	7585446	TCCGCCAAC	147.704	-	chr11	102602044	102602054	CACACCTGCT	1838.75	+	chr8	86575961	86575971	CTAAACTTGG	227.787	-
chr13	113527295	113527306	GTGTGAGGTGT	103.555	+	chr9	68413341	68413351	CCTGGAACTC	544.991	-	chr9	46904258	46904273	TAAGTCATGTTGTAG	139.797	+	chr8	7585412	7585421	TCTACCAAC	123.136	-	chr11	102602067	102602077	CACACCTGCT	1838.75	+	chr8	86575939	86575949	AATCAACTGG	226.651	-
chr13	113527325	113527336	GTGTGAGGTGT	103.555	+	chr9	68423969	68423979	ATGGTCATAG	115.246	+	chr9	47204169	47204184	GAGCTCCCAAGGTCC	182.924	+	chr8	7871131	7871140	CTTCCCAAG	652.506	-	chr11	114424681	114424691	TACCCCTGCT	102.558	+	chr8	86726991	86727001	CCAACTGTTC	157.898	+
chr13	113527355	113527366	GTGTGAGGTGT	103.555	+	chr9	68424738	68424748	TACGTCATAT	133.559	+	chr9	47204150	47204165	TAAACTTTTGGCATG	745.847	-	chr8	7877726	7877735	TCTGAGAGG	280.833	+	chr12	7109312	7109322	GGCAACTGTT	158.721	+	chr8	86727384	86727394	CCAGTTGTGT	225.392	+
chr13	113527385	113527396	GTGTGAGGTGT	107.218	+	chr9	68424753	68424763	AGGCTCATAG	490.419	+	chr9	47204142	47204157	TTACAACCTAAACTT	189.019	-	chr8	7879521	7879530	TCTCCCAGA	918.416	-	chr12	7109312	7109322	GGCAACTGTT	154.996	-	chr8	86727463	86727473	GCAGCTGCTC	327.632	+
chr13	113527414	113527425	GTGTGAGGTGT	107.218	+	chr9	68424828	68424838	GCTTTCATAG	108.392	+	chr9	66455728	66455743	AAGTTGTAGAGTGCG	447.305	+	chr8	7879427	7879436	CTTCCCAAC	2255.87	-	chr12	7109306	7109316	TGCAGGGGCA	431.156	-	chr8	86727504	86727514	GCACGTGCGG	121.104	+
chr13	113527444	113527455	GTGTGAGGTGT	103.555	+	chr9	68423999	68424009	CTATGATCTC	2948.17	-	chr9	66455378	66455393	CGATNNNNNNNNNNN	145.301	-	chr8	7879197	7879206	TTTCCCGGA	209.173	-	chr12	17361827	17361837	TGCAGCTGCC	309.018	+	chr8	86727725	86727735	CCAGGTTTTC	146.803	+
chr13	113527474	113527485	GTGTGAGGTGT	107.218	+	chr9	68425578	68425588	AAGTTAAAGA	1159.29	+	chr9	66455194	66455209	GGTACTGATGGNNNN	140.257	-	chr8	7886845	7886854	TTTCCCGGA	209.173	-	chr12	17361827	17361837	TGCAGCTGCC	115.684	-	chr8	86727958	86727968	GACTACCTGG	109.777	-
chr13	113527504	113527515	GTGTGAGGTGT	103.555	+	chr9	68425635	68425645	GAAATCAATA	121.706	+	chr9	66455171	66455186	TGGCAGCCTGATCCT	103.496	-	chr8	11175297	11175306	TCAGGGAGG	137.029	+	chr12	42720790	42720800	CGCAGCTGAA	107.024	+	chr8	86727502	86727512	CAGCACGTGC	141.203	-
chr13	113527534	113527545	GTGTGAGGTGT	107.218	+	chr9	68425671	68425681	GAGGCTAAGG	113.928	+	chr9	66455145	66455160	TGACACCCAGGCGTT	135.423	-	chr8	12032803	12032812	GCTGGGAGA	257.516	+	chr12	130877597	130877607	ACCTGGTGCA	114.746	-	chr8	86727461	86727471	GTGCAGCTGC	269.414	-
chr13	113527563	113527574	GTGTGAGGTGT	107.218	+	chr9	68426537	68426547	GTGTTTAAGG	114.533	+	chr9	66455084	66455099	TGTCTACGTGAAAAC	113.499	-	chr8	12032829	12032838	CCTCCCAAA	5160.82	-	chr13	25535177	25535187	GACACCAGCA	122.938	+	chr8	86727450	86727460	GTACACCTGC	1257.13	-
chr13	113527593	113527604	GTGTGAGGTGT	103.555	+	chr9	68426544	68426554	AGGGTTAGGG	312.542	+	chr9	66455075	66455090	CGCTCTCGTTGTCTA	122.201	-	chr8	29276988	29276997	TTTAAGAGA	634.292	+	chr13	25535199	25535209	GGCACCTATA	578.241	+	chr8	86727346	86727356	GAGTACCTGG	379.214	-
chr13	113527623	113527634	GTGTGAGGTGT	109.204	+	chr9	68426600	68426610	CCATAACCTT	313.209	-	chr9	66454884	66454899	TGACCATGTTGACTG	350.496	-	chr8	58118423	58118432	TCTGGCAGA	189.952	+	chr13	112596635	112596645	AACACTTGCT	406.568	+	chr8	86727075	86727085	CTACGACTGC	103.287	-
chr13	114002121	114002132	CTGGGAGGACC	103.711	+	chr9	68426525	68426535	ATTTGAACTG	267.61	-	chr9	66454876	66454891	CGAAAGCGTGACCAT	1167.43	-	chr8	80347997	80348006	CTTGCCAAG	127.683	-	chr13	113194313	113194323	GACACCTGGG	118.292	+	chr8	86747071	86747081	GCAGCGGCGG	282.424	+
chr14	19109162	19109173	GTGGGAGGGCG	191.038	+	chr9	68426343	68426353	TCTTGAAGGC	309.368	-	chr9	66454861	66454876	CAAGTTTCTGCCCCC	311.251	-	chr8	86555835	86555844	TCTCCTTGA	109.491	-	chr13	113194375	113194385	GACACCTGGG	118.292	+	chr8	86747069	86747079	CCGCAGCGGC	1663.87	-
chr14	19603182	19603193	GTGGATGGCCA	210.026	+	chr9	68426085	68426095	ACTTGTCCTC	782.52	-	chr9	66454827	66454842	CGTTTCTTTGCCCTC	749.93	-	chr8	86555541	86555550	TCTCCTTGC	101.975	-	chr13	113194355	113194365	TTCAGGTGGT	105.267	-	chr8	86747959	86747969	CCAGATGCAC	221.422	+
chr14	19603312	19603323	GAGTGAGGTTG	115.665	+	chr9	68431562	68431572	AGGGTCGGAG	150.911	+	chr9	66506365	66506380	CTACTTTTTCAGCTC	159.338	-	chr8	86575488	86575497	GCTCCCAAA	131.791	-	chr13	113194293	113194303	TTCAGGTGGT	105.267	-	chr8	86767882	86767892	CTACACCTGG	2460.45	-
chr14	19603150	19603161	GGACCAGCCAC	160.906	-	chr9	68431627	68431637	AAATTCAAGA	4700.72	+	chr9	66508657	66508672	TAGATCTAAGAGTAT	242.893	+	chr8	86575845	86575854	TCTCCTTGA	516.725	-	chr13	113194231	113194241	TTCAGGTGGT	105.267	-	chr8	86777578	86777588	GCCGCTGCGG	212.604	+
chr14	19681579	19681590	CTTGGAGGTCC	438.382	+	chr9	68431635	68431645	GACTACAACG	103.057	+	chr9	67047299	67047314	GAGGTCAGTGGTCCA	156.742	+	chr8	86727227	86727236	TCAAGGAGA	109.491	+	chr13	113917373	113917383	GGCAGATGTC	229.548	-	chr8	86777576	86777586	CCGCCGCTGC	282.424	-
chr14	19962291	19962302	GTGTGATGTCT	489.757	+	chr9	68431525	68431535	CCATGAACTG	647.261	-	chr9	67047265	67047280	TGATCACATGACATT	319.06	-	chr8	86727521	86727530	GCAAGGAGA	101.975	+	chr13	113917330	113917340	GGCAGATGTC	229.548	-	chr8	86817042	86817052	AAGTAACTGT	213.417	-
chr14	20057706	20057717	AAGCCTCCCAC	214.805	-	chr9	68431505	68431515	CCTTGAAATC	696.69	-	chr9	68358456	68358471	TGAACTCATGGCGCT	358.604	-	chr8	86732930	86732939	CCTCTCTAA	236.302	-	chr13	113917287	113917297	GGCAGATGTC	229.548	-	chr8	86817009	86817019	CTAAACTTGG	245.062	-
chr14	20066140	20066151	CTGGGTGGCAA	1010.17	+	chr9	68431411	68431421	CAATGACCTG	265.331	-	chr9	68362897	68362912	TAATCTTTTATTATA	114.613	-	chr8	86732849	86732858	TTCCCCAAG	111.213	-	chr13	113917244	113917254	GGCAGATGTC	229.548	-	chr8	86816987	86816997	AATCAACTGG	243.839	-
chr14	20136723	20136734	TCGGGAGGCCG	177.704	+	chr9	68439647	68439657	AGATTGAAAG	180.688	+	chr9	68362874	68362889	TTATCTAATGAGGTT	144.713	-	chr8	86732825	86732834	CTTCCCAAG	613.396	-	chr13	113917201	113917211	GGCAGATGTC	229.548	-	chr8	86839208	86839218	CCAGCTGCAG	706.194	+
chr14	20147683	20147694	TTTGGTGGCCA	298.467	+	chr9	68447812	68447822	AAGTTCAATT	2388.47	+	chr9	68403492	68403507	NNNNNNNTCTACTAA	111.956	+	chr8	86735419	86735428	TTCCCCAAC	157.367	-	chr13	113917158	113917168	GGCAGATGTC	229.548	-	chr8	86839218	86839228	GCAGGCGTTT	277.001	+
chr14	20147814	20147825	CTTGGTGGCAA	367.293	+	chr9	68447624	68447634	CCTTAAACCT	262.739	-	chr9	68403523	68403538	GTGCTCTATACAACA	195.266	+	chr8	86747024	86747033	CCTGGGAGA	142.386	+	chr13	114090569	114090579	CATAGGTGTA	628.685	-	chr8	86839277	86839287	CCAGGTAGTC	109.777	+
chr14	20147843	20147854	ATACCACAAAA	199.431	-	chr9	68455848	68455858	AGGGTCAGGA	186.903	+	chr9	68403531	68403546	TACAACATAATTTTT	118.42	+	chr8	86747635	86747644	TTTGGGAGG	5595.06	+	chr13	114090552	114090562	CCCAGGTGTA	517.366	-	chr8	86839510	86839520	GAAAACCTGG	146.803	-
chr14	25045593	25045604	TGCCCACAAAC	113.614	-	chr9	68455900	68455910	TCTTGAACGC	774.509	-	chr9	68403587	68403602	CACTTACAAAGGTCA	3457.36	+	chr8	86747773	86747782	TTTGGGAGC	131.791	+	chr13	114090527	114090537	CACAGGTGTA	1225.13	-	chr8	86840730	86840740	GTGCATCTGG	221.422	-
chr14	61947446	61947457	GTGGGTGACCT	174.02	+	chr9	68472869	68472879	AAGTACAAAA	587.767	+	chr9	68403595	68403610	AAGGTCAACTTTGAT	1106.01	+	chr8	86758864	86758873	TCTCCTTGA	147.605	-	chr13	114090485	114090495	CATAGGTGTA	628.685	-	chr8	86840244	86840254	GAACAGTTGG	157.898	-
chr14	61947628	61947639	ACACCTCCCAC	183.83	-	chr9	68472929	68472939	ATTTAAACTT	246.554	-	chr9	68403620	68403635	CGTTACTAAAGGAAA	735.772	+	chr8	86758783	86758792	TCTCCCAAC	2365.73	-	chr13	114090443	114090453	CACAGGTGTA	1225.13	-	chr8	87582561	87582571	CAATATCTGG	136.362	-
chr14	61947528	61947539	AAGCCTCACAC	225.466	-	chr9	68472923	68472933	TCTTGTATTT	110.33	-	chr9	68403628	68403643	AAGGAAACAAAACAA	149.441	+	chr8	86767779	86767788	GTTGGGGAA	157.367	+	chr13	114090401	114090411	CATAGGTGTA	628.685	-	chr8	97712707	97712717	ATGCAGTTGT	117.105	-
chr14	104718007	104718018	NNNNNNNGCGT	1723.43	+	chr9	68477215	68477225	GAGTACAAAG	569.848	+	chr9	68403641	68403656	AAACTAATGAATAAA	301.479	+	chr8	86777232	86777241	TCTCCTTGA	147.605	-	chr13	114090384	114090394	CCCAGGTGTA	517.366	-	chr8	101563475	101563485	AAGCAGTTGG	289.869	-
chr14	104718100	104718111	NNNNNNNNGCG	1946.52	+	chr9	68477263	68477273	CCTTGACTAC	237.052	-	chr9	68403646	68403661	AATGAATAAAGCCCA	291.765	+	chr8	86777151	86777160	TCTCCCAAC	2365.73	-	chr13	114090359	114090369	CATAGGTGTA	628.685	-	chr8	128294612	128294622	CCAGGTGCCA	110.658	+
chr14	104718106	104718117	NNGCGAGGTCG	106.327	+	chr9	68489557	68489567	CTATGCACTC	103.99	-	chr9	68403781	68403796	AAGGTAGAGATGCTC	156.618	+	chr8	86777013	86777022	CCTCCCAAA	5595.06	-	chr13	114090317	114090327	CATAGGTGTA	628.685	-	chr8	139218976	139218986	ACACAACTGT	155.39	-
chr14	104755804	104755815	NNNNNNNGGCA	209.175	+	chr9	68705698	68705708	GGGTTCCAAG	185.874	+	chr9	68403606	68403621	TGATCATGTGTCTTC	219.829	-	chr8	86776875	86776884	GCTCCCAAA	131.791	-	chr14	19108993	19109003	TGCACTTGGC	185.145	+	chr8	144940474	144940484	CCCGGTGTAG	237.798	+
chr15	20105598	20105609	TTGTGGGGCCT	113.928	+	chr9	68705843	68705853	GGGTTCAAAA	1490.77	+	chr9	68403462	68403477	TTANNNNNNNNNNNN	689.123	-	chr8	86777624	86777633	TCTCCCAGG	142.386	-	chr14	19109066	19109076	TGAACCTGCC	121.074	+	chr8	144940745	144940755	ATGCAGCTGG	665.461	-
chr15	20120796	20120807	CTGGTAGGTCT	605.37	+	chr9	68705597	68705607	TGCTGAACCT	144.461	-	chr9	68403374	68403389	ATAGCNNNNNNNNNN	104.318	-	chr8	86804700	86804709	TCTCCTTGA	147.605	-	chr14	19109236	19109246	TGCAGCTGGC	135.36	+	chr9	28024819	28024829	CCAAATGTTG	168.577	+
chr15	20777374	20777385	GTGGGAGGCCA	801.985	+	chr9	68733358	68733368	CCTTGGCCCC	121.462	-	chr9	68403370	68403385	TCATATAGCNNNNNN	111.425	-	chr8	86804619	86804628	TCTCCCAAC	2365.73	-	chr14	19109421	19109431	CGAACCTGCG	293.034	+	chr9	28073015	28073025	TCACATCTGC	105.471	-
chr15	21904279	21904290	CTGGGTGGCAG	251.147	+	chr9	69044716	69044726	GGGTTCCAAG	185.874	+	chr9	68403350	68403365	TAACCTTGCTGTTTT	141.605	-	chr8	86804481	86804490	CCTCCCAAA	5595.06	-	chr14	19109538	19109548	TGCAGCTGCC	227.691	+	chr9	33523678	33523688	GCAGCTGCAC	290.537	+
chr15	22691650	22691661	GGGCCAACCAG	320.051	-	chr9	69044615	69044625	TGCTGAACCT	144.461	-	chr9	68403342	68403357	CTCTGTCTTAACCTT	360.983	-	chr8	86804343	86804352	GCTCCCAAA	131.791	-	chr14	19659261	19659271	TGCTGGTGTA	659.604	-	chr9	33523861	33523871	CCAGCTACAG	107.975	+
chr15	22691566	22691577	TGGCCATCAAG	107.183	-	chr9	69048941	69048951	CCTTGAGTTC	100.106	-	chr9	68403327	68403342	GGAAAAAATGACATG	161.102	-	chr8	86816893	86816902	TCTCCTTGA	427.994	-	chr14	19793260	19793270	TACTCCAGTA	155.33	+	chr9	33523867	33523877	ACAGGCGCCG	147.16	+
[truncated: 718 more rows]
