# Supplementary material for: The effects of the DNA Demethylating reagent, 5-azacytidine on SMCHD1 genomic localization
Source: BMC Genet. 2020 Jan 15;21:3. doi: 10.1186/s12863-020-0809-x (PMC6964063; doi:10.1186/s12863-020-0809-x)
Supplement: Supplementary file 6 — Additional file 6: Table S4. List of Primers. [file 12863_2020_809_MOESM6_ESM.xlsx]

## Sheet: Sheet1
RT-qPCR primers
Primer name	Sequence	Target
SM1134	GCCTGGAGGTGATTCTGAAG	KCNQ1
SM1135	GATGAGTCCCCAGACCACAC
CRISPR Oligos
sgRNA guid 12 targeting exon 18 SmcHD1
SM841	caccgTCGCATATTAGTCAACATGG
SM842	aaacCCA TGT TGA CTA ATA TGC GAC
Pyrosequencing oligos
SM1212	TTTAGTGTGGTTTGGGGATTTA	Forward
SM1213	BIO- AAAAAAAACTACAACCTAACCCTATAA	Revesrse
SM1214	GTGGTTTGGGGATTTAT	Sequencing primer
